# Supplementary material for: Targeting Pan-Cancer Stemness: Core Regulatory lncRNAs as Novel Therapeutic Vulnerabilities
Source: Int J Mol Sci. 2025 Dec 2;26(23):11684. doi: 10.3390/ijms262311684 (PMC12692698; doi:10.3390/ijms262311684)
Supplement: Supplementary file 1 [file ijms-26-11684-s001.zip]

Archive with 7 entries (7 files):
- ijms-3978042-supplementary figures.pdf
- Supplementary Table 1. Summary of clinical information for the TCGA pan-cancer cohorts and the single-cell transcriptomic dataset. .xlsx
- Supplementary Table 2. List_of_stemness-associated_lncRNAs_derived_from_pan-cancer_LASSO_regression.xlsx
- Supplementary Table 3. Results of Cox regression analysis for stemness-associated lncRNAs..xlsx
- Supplementary Table 4. Differentially expressed genes between high- and low-stemness subtypes across TCGA cancers. .xlsx
- Supplementary Table 5. lncRNA_Protein_Drug_Interactions.xlsx
- Supplementary Table 6. Stemness-associated lncRNAs identified by single-cell LASSO regression analysis..xlsx
