# Supplementary material for: Targeting Pan-Cancer Stemness: Core Regulatory lncRNAs as Novel Therapeutic Vulnerabilities
Source: Int J Mol Sci. 2025 Dec 2;26(23):11684. doi: 10.3390/ijms262311684 (PMC12692698; doi:10.3390/ijms262311684)
Supplement: Supplementary file 1 [file ijms-26-11684-s001.zip › Supplementary Table 1. Summary of clinical information for the TCGA pan-cancer cohorts and the single-cell transcriptomic dataset. .xlsx]

## Sheet: TCGA_Cohort_Summary
Supplementary Table 1. Summary of clinical information for the TCGA pan-cancer cohorts and the single-cell transcriptomic dataset.
TCGA Project	Full Name	Samples with Expression Data	Samples for mRNAsi Analysis (Overlap)	Samples for mDNAsi Analysis (Overlap)
ACC	Adrenocortical carcinoma	79	78	78
BLCA	Bladder Urothelial Carcinoma	425	421	419
BRCA	Breast invasive carcinoma	1215	1188	854
CESC	Cervical squamous cell carcinoma	309	306	306
CHOL	Cholangiocarcinoma	44	44	44
COAD	Colon adenocarcinoma	501	480	307
DLBC	Diffuse Large B-cell Lymphoma	48	48	48
ESCA	Esophageal carcinoma	198	193	193
GBM	Glioblastoma multiforme	173	172	65
HNSC	Head and Neck squamous cell carcinoma	566	560	536
KICH	Kidney Chromophobe	91	89	65
KIRC	Kidney renal clear cell carcinoma	606	587	335
KIRP	Kidney renal papillary cell carcinoma	323	318	294
LAML	Acute Myeloid Leukemia	151	145	148
LGG	Brain Lower Grade Glioma	530	528	528
LIHC	Liver hepatocellular carcinoma	423	420	411
LUAD	Lung adenocarcinoma	577	569	475
LUSC	Lung squamous cell carcinoma	552	536	371
MESO	Mesothelioma	87	87	87
OV	Ovarian serous cystadenocarcinoma	428	304	9
PAAD	Pancreatic adenocarcinoma	183	161	161
PCPG	Pheochromocytoma and Paraganglioma	187	186	186
PRAD	Prostate adenocarcinoma	550	545	529
READ	Rectum adenocarcinoma	177	166	96
SARC	Sarcoma	265	260	258
SKCM	Skin Cutaneous Melanoma	473	473	473
STAD	Stomach adenocarcinoma	448	431	371
TGCT	Testicular Germ Cell Tumors	156	155	155
THCA	Thyroid carcinoma	572	567	558
THYM	Thymoma	122	122	122
UCEC	Uterine Corpus Endometrial Carcinoma	581	563	451
UCS	Uterine Carcinosarcoma	57	57	57
UVM	Uveal Melanoma	80	80	80
Total	33 Cancer Types Processed	11177	10839	9070

## Sheet: scRNA-seq EXAMPLE
Supplementary Table 1. Summary of clinical information for the TCGA pan-cancer cohorts and the single-cell transcriptomic dataset.
library name	title	organism	cell type	tissue	age	molecule	instrument model	description
GSM3980125	1_nature_Ascending Colon1	Homo sapiens		Intestine	47	total RNA	HiSeq X Ten	normal tissue
GSM3980126	1_nature_Bladder1	Homo sapiens		Bladder	52	total RNA	HiSeq X Ten	normal tissue
GSM3980127	1_nature_Bladder2	Homo sapiens		Bladder	21	total RNA	HiSeq X Ten	normal tissue
GSM3980131	1_nature_Duodenum1	Homo sapiens		Intestine	52	total RNA	HiSeq X Ten	normal tissue
GSM3980137	1_nature_GallBladder1	Homo sapiens		Gall-Bladder	45	total RNA	HiSeq X Ten	normal tissue
GSM3980136	1_nature_GallBladder2	Homo sapiens		Gall-Bladder	58	total RNA	HiSeq X Ten	normal tissue
GSM3980140	1_nature_Ileum2	Homo sapiens		Intestine	41	total RNA	HiSeq X Ten	normal tissue
GSM3980141	1_nature_Jejunum2	Homo sapiens		Intestine	64	total RNA	HiSeq X Ten	normal tissue
GSM4008623	1_nature_Liver1-1	Homo sapiens		Liver	21	total RNA	HiSeq X Ten	normal tissue
GSM4008624	1_nature_Liver1-2	Homo sapiens		Liver	22	total RNA	HiSeq X Ten	normal tissue
GSM4008625	1_nature_Liver2	Homo sapiens		Liver	52	total RNA	HiSeq X Ten	normal tissue
GSM4008626	1_nature_Liver4-1	Homo sapiens		Liver	23	total RNA	HiSeq X Ten	normal tissue
GSM4008627	1_nature_Liver4-2	Homo sapiens		Liver	24	total RNA	HiSeq X Ten	normal tissue
GSM4008628	1_nature_Lung1	Homo sapiens		Lung	21	total RNA	HiSeq X Ten	normal tissue
GSM4008629	1_nature_Lung2	Homo sapiens		Lung	21	total RNA	HiSeq X Ten	normal tissue
GSM4008630	1_nature_Lung3-1	Homo sapiens		Lung	49	total RNA	HiSeq X Ten	normal tissue
GSM4008631	1_nature_Lung3-2	Homo sapiens		Lung	49	total RNA	HiSeq X Ten	normal tissue
GSM4008632	1_nature_Lung3-3	Homo sapiens		Lung	49	total RNA	HiSeq X Ten	normal tissue
GSM4008633	1_nature_Lung3-4	Homo sapiens		Lung	49	total RNA	HiSeq X Ten	normal tissue
GSM4008637	1_nature_Pancreas1	Homo sapiens		Pancreas	43	total RNA	HiSeq X Ten	normal tissue
GSM4008646	1_nature_Prostate1	Homo sapiens		Prostate	45	total RNA	HiSeq X Ten	normal tissue
GSM4008647	1_nature_Rectum1	Homo sapiens		Intestine	47	total RNA	HiSeq X Ten	normal tissue
GSM4008648	1_nature_Sigmoid Colon1	Homo sapiens		Intestine	47	total RNA	HiSeq X Ten	normal tissue
GSM4008651	1_nature_Stomach1	Homo sapiens		Stomach	45	total RNA	HiSeq X Ten	normal tissue
GSM4008652	1_nature_Stomach2	Homo sapiens		Stomach	59	total RNA	HiSeq X Ten	normal tissue
GSM4008655	1_nature_Stomach3	Homo sapiens		Stomach	62	total RNA	HiSeq X Ten	normal tissue
GSM4008659	1_nature_Thyroid1	Homo sapiens		Thyroid	57	total RNA	HiSeq X Ten	normal tissue
GSM4008660	1_nature_Thyroid2	Homo sapiens		Thyroid	61	total RNA	HiSeq X Ten	normal tissue
GSM4008662	1_nature_TransverseColon1	Homo sapiens		Intestine	47	total RNA	HiSeq X Ten	normal tissue
GSM4008663	1_nature_TransverseColon2-1	Homo sapiens		Intestine	None	total RNA	HiSeq X Ten	normal tissue
GSM4008664	1_nature_TransverseColon2-2	Homo sapiens		Intestine	None	total RNA	HiSeq X Ten	normal tissue
GSM4203181_BC153	11_prostate-cancer_BC153	Homo sapiens		Prostate	81	polyA RNA	Illumina NovaSeq 6000	tumor
GSM4203181_BC154	11_prostate-cancer_BC154	Homo sapiens		Prostate	75	polyA RNA	Illumina NovaSeq 6000	tumor
GSM4203181_BC155	11_prostate-cancer_BC155	Homo sapiens		Prostate	61	polyA RNA	Illumina NovaSeq 6000	tumor
GSM4203181_BC156	11_prostate-cancer_BC156	Homo sapiens		Prostate	72	polyA RNA	Illumina NovaSeq 6000	tumor
GSM4203181_BC159	11_prostate-cancer_BC159	Homo sapiens		Prostate	77	polyA RNA	Illumina NovaSeq 6000	tumor
GSM4203181_BC162	11_prostate-cancer_BC162	Homo sapiens		Prostate	61	polyA RNA	Illumina NovaSeq 6000	tumor
GSM4203181_BC173	11_prostate-cancer_BC173	Homo sapiens		Prostate	80	polyA RNA	Illumina NovaSeq 6000	tumor
GSM4203181_BC174	11_prostate-cancer_BC174	Homo sapiens		Prostate	76	polyA RNA	Illumina NovaSeq 6000	tumor
GSM4203181_BC175	11_prostate-cancer_BC175	Homo sapiens		Prostate	72	polyA RNA	Illumina NovaSeq 6000	tumor
GSM4203181_BC176	11_prostate-cancer_BC176	Homo sapiens		Prostate	71	polyA RNA	Illumina NovaSeq 6000	tumor
GSM4203181_BC177	11_prostate-cancer_BC177	Homo sapiens		Prostate	68	polyA RNA	Illumina NovaSeq 6000	tumor
BT1303	2_pancancer_BT1303	Homo sapiens		Ovary	73	polyA RNA	Illumina NextSeq, HiSeq4000 or NovaSeq6000	normal tissue adjacent to neoplasm
BT1304	2_pancancer_BT1304	Homo sapiens		Ovary	73	polyA RNA	Illumina NextSeq, HiSeq4000 or NovaSeq6001	normal tissue adjacent to neoplasm
BT1305	2_pancancer_BT1305	Homo sapiens		Ovary	73	polyA RNA	Illumina NextSeq, HiSeq4000 or NovaSeq6002	neoplasm
BT1306	2_pancancer_BT1306	Homo sapiens		Ovary	73	polyA RNA	Illumina NextSeq, HiSeq4000 or NovaSeq6003	neoplasm
BT1307	2_pancancer_BT1307	Homo sapiens		Ovary	73	polyA RNA	Illumina NextSeq, HiSeq4000 or NovaSeq6004	neoplasm
sc5rJUQ026	2_pancancer_sc5rJUQ026	Homo sapiens		Breast	53	polyA RNA	Illumina NextSeq, HiSeq4000 or NovaSeq6005	neoplasm
sc5rJUQ033	2_pancancer_sc5rJUQ033	Homo sapiens		Breast	53	polyA RNA	Illumina NextSeq, HiSeq4000 or NovaSeq6006	neoplasm
sc5rJUQ039	2_pancancer_sc5rJUQ039	Homo sapiens		Breast	88	polyA RNA	Illumina NextSeq, HiSeq4000 or NovaSeq6007	neoplasm
sc5rJUQ042	2_pancancer_sc5rJUQ042	Homo sapiens		Breast	63	polyA RNA	Illumina NextSeq, HiSeq4000 or NovaSeq6008	neoplasm
sc5rJUQ043	2_pancancer_sc5rJUQ043	Homo sapiens		Breast	73	polyA RNA	Illumina NextSeq, HiSeq4000 or NovaSeq6009	neoplasm
sc5rJUQ045	2_pancancer_sc5rJUQ045	Homo sapiens		Breast	83	polyA RNA	Illumina NextSeq, HiSeq4000 or NovaSeq6010	neoplasm
sc5rJUQ046	2_pancancer_sc5rJUQ046	Homo sapiens		Breast	63	polyA RNA	Illumina NextSeq, HiSeq4000 or NovaSeq6011	neoplasm
sc5rJUQ050	2_pancancer_sc5rJUQ050	Homo sapiens		Breast	43	polyA RNA	Illumina NextSeq, HiSeq4000 or NovaSeq6012	neoplasm
sc5rJUQ051	2_pancancer_sc5rJUQ051	Homo sapiens		Breast	53	polyA RNA	Illumina NextSeq, HiSeq4000 or NovaSeq6013	neoplasm
sc5rJUQ053	2_pancancer_sc5rJUQ053	Homo sapiens		Breast	48	polyA RNA	Illumina NextSeq, HiSeq4000 or NovaSeq6014	neoplasm
sc5rJUQ058	2_pancancer_sc5rJUQ058	Homo sapiens		Breast	78	polyA RNA	Illumina NextSeq, HiSeq4000 or NovaSeq6015	neoplasm
sc5rJUQ060	2_pancancer_sc5rJUQ060	Homo sapiens		Breast	64	polyA RNA	Illumina NextSeq, HiSeq4000 or NovaSeq6016	neoplasm
sc5rJUQ064	2_pancancer_sc5rJUQ064	Homo sapiens		Breast	48	polyA RNA	Illumina NextSeq, HiSeq4000 or NovaSeq6017	neoplasm
scrEXT001	2_pancancer_scrEXT001	Homo sapiens		Colorectum	83	polyA RNA	Illumina NextSeq, HiSeq4000 or NovaSeq6018	neoplasm core
scrEXT002	2_pancancer_scrEXT002	Homo sapiens		Colorectum	83	polyA RNA	Illumina NextSeq, HiSeq4000 or NovaSeq6019	neoplasm border
scrEXT003	2_pancancer_scrEXT003	Homo sapiens		Colorectum	83	polyA RNA	Illumina NextSeq, HiSeq4000 or NovaSeq6020	normal tissue adjacent to neoplasm
scrEXT009	2_pancancer_scrEXT009	Homo sapiens		Colorectum	88	polyA RNA	Illumina NextSeq, HiSeq4000 or NovaSeq6021	neoplasm core
scrEXT010	2_pancancer_scrEXT010	Homo sapiens		Colorectum	88	polyA RNA	Illumina NextSeq, HiSeq4000 or NovaSeq6022	neoplasm border
scrEXT011	2_pancancer_scrEXT011	Homo sapiens		Colorectum	88	polyA RNA	Illumina NextSeq, HiSeq4000 or NovaSeq6023	normal tissue adjacent to neoplasm
scrEXT012	2_pancancer_scrEXT012	Homo sapiens		Colorectum	53	polyA RNA	Illumina NextSeq, HiSeq4000 or NovaSeq6024	neoplasm core
scrEXT013	2_pancancer_scrEXT013	Homo sapiens		Colorectum	53	polyA RNA	Illumina NextSeq, HiSeq4000 or NovaSeq6025	neoplasm border
scrEXT014	2_pancancer_scrEXT014	Homo sapiens		Colorectum	53	polyA RNA	Illumina NextSeq, HiSeq4000 or NovaSeq6026	normal tissue adjacent to neoplasm
scrEXT018	2_pancancer_scrEXT018	Homo sapiens		Colorectum	83	polyA RNA	Illumina NextSeq, HiSeq4000 or NovaSeq6027	neoplasm core
scrEXT019	2_pancancer_scrEXT019	Homo sapiens		Colorectum	83	polyA RNA	Illumina NextSeq, HiSeq4000 or NovaSeq6028	neoplasm border
scrEXT020	2_pancancer_scrEXT020	Homo sapiens		Colorectum	83	polyA RNA	Illumina NextSeq, HiSeq4000 or NovaSeq6029	normal tissue adjacent to neoplasm
scrEXT021	2_pancancer_scrEXT021	Homo sapiens		Colorectum	53	polyA RNA	Illumina NextSeq, HiSeq4000 or NovaSeq6030	neoplasm core
scrEXT022	2_pancancer_scrEXT022	Homo sapiens		Colorectum	53	polyA RNA	Illumina NextSeq, HiSeq4000 or NovaSeq6031	neoplasm border
scrEXT023	2_pancancer_scrEXT023	Homo sapiens		Colorectum	53	polyA RNA	Illumina NextSeq, HiSeq4000 or NovaSeq6032	normal tissue adjacent to neoplasm
scrEXT024	2_pancancer_scrEXT024	Homo sapiens		Colorectum	78	polyA RNA	Illumina NextSeq, HiSeq4000 or NovaSeq6033	neoplasm core
scrEXT025	2_pancancer_scrEXT025	Homo sapiens		Colorectum	78	polyA RNA	Illumina NextSeq, HiSeq4000 or NovaSeq6034	neoplasm border
scrEXT026	2_pancancer_scrEXT026	Homo sapiens		Colorectum	78	polyA RNA	Illumina NextSeq, HiSeq4000 or NovaSeq6035	normal tissue adjacent to neoplasm
scrEXT027	2_pancancer_scrEXT027	Homo sapiens		Colorectum	83	polyA RNA	Illumina NextSeq, HiSeq4000 or NovaSeq6036	neoplasm core
scrEXT028	2_pancancer_scrEXT028	Homo sapiens		Colorectum	83	polyA RNA	Illumina NextSeq, HiSeq4000 or NovaSeq6037	neoplasm border
scrEXT029	2_pancancer_scrEXT029	Homo sapiens		Colorectum	83	polyA RNA	Illumina NextSeq, HiSeq4000 or NovaSeq6038	normal tissue adjacent to neoplasm
scrJUQ058	2_pancancer_scrJUQ058	Homo sapiens		Breast	na	polyA RNA	Illumina NextSeq, HiSeq4000 or NovaSeq6039	neoplasm
scrJUQ059	2_pancancer_scrJUQ059	Homo sapiens		Breast	na	polyA RNA	Illumina NextSeq, HiSeq4000 or NovaSeq6040	neoplasm
scrJUQ068	2_pancancer_scrJUQ068	Homo sapiens		Breast	na	polyA RNA	Illumina NextSeq, HiSeq4000 or NovaSeq6041	neoplasm
scrJUQ070	2_pancancer_scrJUQ070	Homo sapiens		Breast	na	polyA RNA	Illumina NextSeq, HiSeq4000 or NovaSeq6042	neoplasm
scrJUQ072	2_pancancer_scrJUQ072	Homo sapiens		Breast	na	polyA RNA	Illumina NextSeq, HiSeq4000 or NovaSeq6043	neoplasm
scrSOL001	2_pancancer_scrSOL001	Homo sapiens		Ovary	na	polyA RNA	Illumina NextSeq, HiSeq4000 or NovaSeq6044	neoplasm
scrSOL003	2_pancancer_scrSOL003	Homo sapiens		Ovary	na	polyA RNA	Illumina NextSeq, HiSeq4000 or NovaSeq6045	neoplasm
scrSOL004	2_pancancer_scrSOL004	Homo sapiens		Ovary	na	polyA RNA	Illumina NextSeq, HiSeq4000 or NovaSeq6046	neoplasm
scrSOL006	2_pancancer_scrSOL006	Homo sapiens		Ovary	na	polyA RNA	Illumina NextSeq, HiSeq4000 or NovaSeq6047	neoplasm
scrSOL007	2_pancancer_scrSOL007	Homo sapiens		Ovary	na	polyA RNA	Illumina NextSeq, HiSeq4000 or NovaSeq6048	normal tissue adjacent to neoplasm
GSM4773521	5_prostate-cancer_Pca1	Homo sapiens		Prostate	67	polyA RNA	Illumina NextSeq, HiSeq4000 or NovaSeq6049	neoplasm
GSM4773522	5_prostate-cancer_Pca2	Homo sapiens		Prostate	63	polyA RNA	Illumina NextSeq, HiSeq4000 or NovaSeq6050	neoplasm
GSM3827114	7_lung-cancer_N01	Homo sapiens		Lung	70	polyA RNA	Illumina HiSeq 2500	nLung
GSM3827115	7_lung-cancer_N06	Homo sapiens		Lung	54	polyA RNA	Illumina HiSeq 2500	nLung
GSM3827116	7_lung-cancer_N08	Homo sapiens		Lung	60	polyA RNA	Illumina HiSeq 2500	nLung
GSM3827117	7_lung-cancer_N09	Homo sapiens		Lung	67	polyA RNA	Illumina HiSeq 2500	nLung
GSM3827118	7_lung-cancer_N18	Homo sapiens		Lung	62	polyA RNA	Illumina HiSeq 2500	nLung
GSM3827119	7_lung-cancer_N19	Homo sapiens		Lung	53	polyA RNA	Illumina HiSeq 2500	nLung
GSM3827120	7_lung-cancer_N20	Homo sapiens		Lung	50	polyA RNA	Illumina HiSeq 2500	nLung
GSM3827121	7_lung-cancer_N28	Homo sapiens		Lung	70	polyA RNA	Illumina HiSeq 2500	nLung
GSM3827122	7_lung-cancer_N30	Homo sapiens		Lung	56	polyA RNA	Illumina HiSeq 2500	nLung
GSM3827123	7_lung-cancer_N31	Homo sapiens		Lung	65	polyA RNA	Illumina HiSeq 2500	nLung
GSM3827124	7_lung-cancer_N34	Homo sapiens		Lung	64	polyA RNA	Illumina HiSeq 2500	nLung
GSM3827125	7_lung-cancer_T06	Homo sapiens		Lung	54	polyA RNA	Illumina HiSeq 2500	Tumor Lung
GSM3827126	7_lung-cancer_T08	Homo sapiens		Lung	60	polyA RNA	Illumina HiSeq 2500	Tumor Lung
GSM3827127	7_lung-cancer_T09	Homo sapiens		Lung	67	polyA RNA	Illumina HiSeq 2500	Tumor Lung
GSM3827128	7_lung-cancer_T18	Homo sapiens		Lung	62	polyA RNA	Illumina HiSeq 2500	Tumor Lung
GSM3827129	7_lung-cancer_T19	Homo sapiens		Lung	53	polyA RNA	Illumina HiSeq 2500	Tumor Lung
GSM3827130	7_lung-cancer_T20	Homo sapiens		Lung	55	polyA RNA	Illumina HiSeq 2500	Tumor Lung
GSM3827131	7_lung-cancer_T25	Homo sapiens		Lung	69	polyA RNA	Illumina HiSeq 2500	Tumor Lung
GSM3827132	7_lung-cancer_T28	Homo sapiens		Lung	73	polyA RNA	Illumina HiSeq 2500	Tumor Lung
GSM3827133	7_lung-cancer_T30	Homo sapiens		Lung	56	polyA RNA	Illumina HiSeq 2500	Tumor Lung
GSM3827134	7_lung-cancer_T31	Homo sapiens		Lung	65	polyA RNA	Illumina HiSeq 2500	Tumor Lung
GSM3827135	7_lung-cancer_T34	Homo sapiens		Lung	64	polyA RNA	Illumina HiSeq 2500	Tumor Lung
GSM4116579	10_ICC_18adjacent	Homo sapiens		Intrahepatic cholangiocarcinoma	na	polyA RNA	HiSeq X Ten	adjacent
GSM4116580	10_ICC_18tumor	Homo sapiens		Intrahepatic cholangiocarcinoma	na	polyA RNA	HiSeq X Ten	tumor
GSM4116581	10_ICC_20tumor	Homo sapiens		Intrahepatic cholangiocarcinoma	na	polyA RNA	HiSeq X Ten	tumor
GSM4116582	10_ICC_23adjacent	Homo sapiens		Intrahepatic cholangiocarcinoma	na	polyA RNA	HiSeq X Ten	adjacent
GSM4116583	10_ICC_23tumor	Homo sapiens		Intrahepatic cholangiocarcinoma	na	polyA RNA	HiSeq X Ten	tumor
GSM4116584	10_ICC_24tumor1	Homo sapiens		Intrahepatic cholangiocarcinoma	na	polyA RNA	HiSeq X Ten	tumor
GSM4116585	10_ICC_24tumor2	Homo sapiens		Intrahepatic cholangiocarcinoma	na	polyA RNA	HiSeq X Ten	tumor
Sample1a	12_lungcancer_Sample1a	Homo sapiens		Lung	70	polyA RNA	Illumina HiSeq 4000	tumor core
Sample1b	12_lungcancer_Sample1b	Homo sapiens		Lung	70	polyA RNA	Illumina HiSeq 4000	tumor middle
Sample1c	12_lungcancer_Sample1c	Homo sapiens		Lung	70	polyA RNA	Illumina HiSeq 4000	tumor edge
Sample2a	12_lungcancer_Sample2a	Homo sapiens		Lung	86	polyA RNA	Illumina HiSeq 4000	tumor middle
Sample2b	12_lungcancer_Sample2b	Homo sapiens		Lung	86	polyA RNA	Illumina HiSeq 4000	tumor edge
Sample2c	12_lungcancer_Sample2c	Homo sapiens		Lung	86	polyA RNA	Illumina HiSeq 4000	tumor core
Sample2d	12_lungcancer_Sample2d	Homo sapiens		Lung	86	polyA RNA	Illumina HiSeq 4000	normal tissue adjacent to tumour
Sample3a	12_lungcancer_Sample3a	Homo sapiens		Lung	68	polyA RNA	Illumina HiSeq 4000	tumor edge
Sample3b	12_lungcancer_Sample3b	Homo sapiens		Lung	68	polyA RNA	Illumina HiSeq 4000	tumor middle
Sample3c	12_lungcancer_Sample3c	Homo sapiens		Lung	68	polyA RNA	Illumina HiSeq 4000	tumor core
Sample3d	12_lungcancer_Sample3d	Homo sapiens		Lung	68	polyA RNA	Illumina HiSeq 4000	normal tissue adjacent to tumour
Sample4a	12_lungcancer_Sample4a	Homo sapiens		Lung	64	polyA RNA	Illumina HiSeq 4000	normal tissue adjacent to tumour
Sample4b	12_lungcancer_Sample4b	Homo sapiens		Lung	64	polyA RNA	Illumina HiSeq 4000	tumor edge
Sample4c	12_lungcancer_Sample4c	Homo sapiens		Lung	64	polyA RNA	Illumina HiSeq 4000	tumor middle
Sample4d	12_lungcancer_Sample4d	Homo sapiens		Lung	64	polyA RNA	Illumina HiSeq 4000	tumor core
Sample5a	12_lungcancer_Sample5a	Homo sapiens		Lung	60	polyA RNA	Illumina HiSeq 4000	tumor core
Sample5b	12_lungcancer_Sample5b	Homo sapiens		Lung	60	polyA RNA	Illumina HiSeq 4000	tumor edge
Sample5c	12_lungcancer_Sample5c	Homo sapiens		Lung	60	polyA RNA	Illumina HiSeq 4000	tumor middle
Sample5d	12_lungcancer_Sample5d	Homo sapiens		Lung	60	polyA RNA	Illumina HiSeq 4000	normal tissue adjacent to tumour
Sample6a	12_lungcancer_Sample6a	Homo sapiens		Lung	65	polyA RNA	Illumina HiSeq 4000	normal tissue adjacent to tumour
Sample6b	12_lungcancer_Sample6b	Homo sapiens		Lung	65	polyA RNA	Illumina HiSeq 4000	turmor edge
Sample6c	12_lungcancer_Sample6c	Homo sapiens		Lung	65	polyA RNA	Illumina HiSeq 4000	tumor middle
Sample6d	12_lungcancer_Sample6d	Homo sapiens		Lung	65	polyA RNA	Illumina HiSeq 4000	tumor core
Sample7a	12_lungcancer_Sample7a	Homo sapiens		Lung	60	polyA RNA	Illumina HiSeq 4000	tumor core
Sample7b	12_lungcancer_Sample7b	Homo sapiens		Lung	60	polyA RNA	Illumina HiSeq 4000	tumor middle
Sample7c	12_lungcancer_Sample7c	Homo sapiens		Lung	60	polyA RNA	Illumina HiSeq 4000	tumor edge
Sample7d	12_lungcancer_Sample7d	Homo sapiens		Lung	60	polyA RNA	Illumina HiSeq 4000	normal tissue adjacent to tumour
Sample8a	12_lungcancer_Sample8a	Homo sapiens		Lung	55	polyA RNA	Illumina HiSeq 4000	tumor core
Sample8b	12_lungcancer_Sample8b	Homo sapiens		Lung	55	polyA RNA	Illumina HiSeq 4000	tumor middle
Sample8c	12_lungcancer_Sample8c	Homo sapiens		Lung	55	polyA RNA	Illumina HiSeq 4000	tumor edge
Sample8d	12_lungcancer_Sample8d	Homo sapiens		Lung	55	polyA RNA	Illumina HiSeq 4000	normal tissue adjacent to tumour
CRR034520	3_PDAC_PUMCH_N1	Homo sapiens		Pancreas	64	polyA RNA	Illumina HiSeq 4000	normal-pancreas
CRR034529	3_PDAC_PUMCH_N10	Homo sapiens		Pancreas	65	polyA RNA	Illumina HiSeq 4000	normal-pancreas
CRR034530	3_PDAC_PUMCH_N11	Homo sapiens		Pancreas	30	polyA RNA	Illumina HiSeq 4000	normal-pancreas
CRR034521	3_PDAC_PUMCH_N2	Homo sapiens		Pancreas	55	polyA RNA	Illumina HiSeq 4000	normal-pancreas
CRR034522	3_PDAC_PUMCH_N3	Homo sapiens		Pancreas	50	polyA RNA	Illumina HiSeq 4000	normal-pancreas
CRR034523	3_PDAC_PUMCH_N4	Homo sapiens		Pancreas	53	polyA RNA	Illumina HiSeq 4000	normal-pancreas
CRR034524	3_PDAC_PUMCH_N5	Homo sapiens		Pancreas	52	polyA RNA	Illumina HiSeq 4000	normal-pancreas
CRR034525	3_PDAC_PUMCH_N6	Homo sapiens		Pancreas	31	polyA RNA	Illumina HiSeq 4000	normal-pancreas
CRR034526	3_PDAC_PUMCH_N7	Homo sapiens		Pancreas	42	polyA RNA	Illumina HiSeq 4000	normal-pancreas
CRR034527	3_PDAC_PUMCH_N8	Homo sapiens		Pancreas	41	polyA RNA	Illumina HiSeq 4000	normal-pancreas
CRR241805	3_PDAC_PUMCH_T1	Homo sapiens		Pancreas	64	polyA RNA	Illumina HiSeq 4000	tumor
CRR034505	3_PDAC_PUMCH_T10	Homo sapiens		Pancreas	61	polyA RNA	Illumina HiSeq 4000	tumor
CRR034506	3_PDAC_PUMCH_T11	Homo sapiens		Pancreas	51	polyA RNA	Illumina HiSeq 4000	tumor
CRR034507	3_PDAC_PUMCH_T12	Homo sapiens		Pancreas	54	polyA RNA	Illumina HiSeq 4000	tumor
CRR241801	3_PDAC_PUMCH_T13	Homo sapiens		Pancreas	58	polyA RNA	Illumina HiSeq 4000	tumor
CRR034509	3_PDAC_PUMCH_T14	Homo sapiens		Pancreas	67	polyA RNA	Illumina HiSeq 4000	tumor
CRR034510	3_PDAC_PUMCH_T15	Homo sapiens		Pancreas	54	polyA RNA	Illumina HiSeq 4000	tumor
CRR034511	3_PDAC_PUMCH_T16	Homo sapiens		Pancreas	56	polyA RNA	Illumina HiSeq 4000	tumor
CRR034512	3_PDAC_PUMCH_T17	Homo sapiens		Pancreas	71	polyA RNA	Illumina HiSeq 4000	tumor
CRR034513	3_PDAC_PUMCH_T18	Homo sapiens		Pancreas	68	polyA RNA	Illumina HiSeq 4000	tumor
CRR241802	3_PDAC_PUMCH_T19	Homo sapiens		Pancreas	59	polyA RNA	Illumina HiSeq 4000	tumor
CRR241804	3_PDAC_PUMCH_T20	Homo sapiens		Pancreas	59	polyA RNA	Illumina HiSeq 4000	tumor
CRR034516	3_PDAC_PUMCH_T21	Homo sapiens		Pancreas	59	polyA RNA	Illumina HiSeq 4000	tumor
CRR034517	3_PDAC_PUMCH_T22	Homo sapiens		Pancreas	67	polyA RNA	Illumina HiSeq 4000	tumor
CRR241803	3_PDAC_PUMCH_T23	Homo sapiens		Pancreas	54	polyA RNA	Illumina HiSeq 4000	tumor
CRR034519	3_PDAC_PUMCH_T24	Homo sapiens		Pancreas	44	polyA RNA	Illumina HiSeq 4000	tumor
CRR241799	3_PDAC_PUMCH_T3	Homo sapiens		Pancreas	58	polyA RNA	Illumina HiSeq 4000	tumor
CRR034499	3_PDAC_PUMCH_T4	Homo sapiens		Pancreas	72	polyA RNA	Illumina HiSeq 4000	tumor
CRR034500	3_PDAC_PUMCH_T5	Homo sapiens		Pancreas	65	polyA RNA	Illumina HiSeq 4000	tumor
CRR034501	3_PDAC_PUMCH_T6	Homo sapiens		Pancreas	64	polyA RNA	Illumina HiSeq 4000	tumor
CRR034503	3_PDAC_PUMCH_T8	Homo sapiens		Pancreas	66	polyA RNA	Illumina HiSeq 4000	tumor
CRR034504	3_PDAC_PUMCH_T9	Homo sapiens		Pancreas	36	polyA RNA	Illumina HiSeq 4000	tumor
GSM4679532	4_PDAC_P1	Homo sapiens		Pancreas	68	polyA RNA	Illumina HiSeq 4000	Pancreatic ductal adenocarcinoma
GSM4679541	4_PDAC_P10	Homo sapiens		Pancreas	74	polyA RNA	Illumina HiSeq 4000	Pancreatic ductal adenocarcinoma
GSM4679533	4_PDAC_P2	Homo sapiens		Pancreas	64	polyA RNA	Illumina HiSeq 4000	Pancreatic ductal adenocarcinoma
GSM4679534	4_PDAC_P3	Homo sapiens		Pancreas	72	polyA RNA	Illumina HiSeq 4000	Pancreatic ductal adenocarcinoma
GSM4679535	4_PDAC_P4	Homo sapiens		Pancreas	57	polyA RNA	Illumina HiSeq 4000	Pancreatic ductal adenocarcinoma
GSM4679536	4_PDAC_P5	Homo sapiens		Pancreas	80	polyA RNA	Illumina HiSeq 4000	Pancreatic ductal adenocarcinoma
GSM4679537	4_PDAC_P6	Homo sapiens		Pancreas	41	polyA RNA	Illumina HiSeq 4000	Pancreatic ductal adenocarcinoma
GSM4679538	4_PDAC_P7	Homo sapiens		Pancreas	56	polyA RNA	Illumina HiSeq 4000	Pancreatic ductal adenocarcinoma
GSM4679539	4_PDAC_P8	Homo sapiens		Pancreas	67	polyA RNA	Illumina HiSeq 4000	Pancreatic ductal adenocarcinoma
GSM4679540	4_PDAC_P9	Homo sapiens		Pancreas	53	polyA RNA	Illumina HiSeq 4000	Pancreatic ductal adenocarcinoma
HRR079360	6_urinary-bladder-cancer_H-I-T1	Homo sapiens		Bladder	59	polyA RNA	HiSeq X Ten	tumor
HRR079362	6_urinary-bladder-cancer_H-I-T3	Homo sapiens		Bladder	67	polyA RNA	HiSeq X Ten	tumor
HRR079359	6_urinary-bladder-cancer_H-T2	Homo sapiens		Bladder	70	polyA RNA	HiSeq X Ten	tumor
HRR079356	6_urinary-bladder-cancer_L-T1	Homo sapiens		Bladder	67	polyA RNA	HiSeq X Ten	tumor
HRR079357	6_urinary-bladder-cancer_L-T2	Homo sapiens		Bladder	63	polyA RNA	HiSeq X Ten	tumor
HRR079364	6_urinary-bladder-cancer_N1	Homo sapiens		Bladder	67	polyA RNA	HiSeq X Ten	normal
HRR079366	6_urinary-bladder-cancer_N3	Homo sapiens		Bladder	63	polyA RNA	HiSeq X Ten	normal
HRI096351	8_thyroid-cancer_ATC-LJ	Homo sapiens		Thyroid	na	polyA RNA	Illumina NovaSeq PE150	tumor
HRI096352	8_thyroid-cancer_ATC-MSQ	Homo sapiens		Thyroid	na	polyA RNA	Illumina NovaSeq PE150	tumor
HRI096353	8_thyroid-cancer_ATC-WYF	Homo sapiens		Thyroid	na	polyA RNA	Illumina NovaSeq PE150	tumor
HRI096360	8_thyroid-cancer_NOM-XTZ	Homo sapiens		Thyroid	na	polyA RNA	Illumina NovaSeq PE150	normal
HRI096354	8_thyroid-cancer_PTC-WJL1	Homo sapiens		Thyroid	na	polyA RNA	Illumina NovaSeq PE150	tumor
HRI096355	8_thyroid-cancer_PTC-WJL2	Homo sapiens		Thyroid	na	polyA RNA	Illumina NovaSeq PE150	tumor
HRI096356	8_thyroid-cancer_PTC-XHY1	Homo sapiens		Thyroid	na	polyA RNA	Illumina NovaSeq PE150	tumor
HRI096357	8_thyroid-cancer_PTC-XHY2	Homo sapiens		Thyroid	na	polyA RNA	Illumina NovaSeq PE150	tumor
HRI096358	8_thyroid-cancer_PTC-XTZ1	Homo sapiens		Thyroid	72	polyA RNA	Illumina NovaSeq PE150	tumor
HRI096359	8_thyroid-cancer_PTC-XTZ2	Homo sapiens		Thyroid	72	polyA RNA	Illumina NovaSeq PE150	tumor
5846n1	9_gastric-cancer_5846n1	Homo sapiens		Gastric	72	polyA RNA	NovaSeq	normal
5846t1	9_gastric-cancer_5846t1	Homo sapiens		Gastric	72	polyA RNA	NovaSeq	tumor
5866n1	9_gastric-cancer_5866n1	Homo sapiens		Gastric	86	polyA RNA	HiSeq	normal
5866n2	9_gastric-cancer_5866n2	Homo sapiens		Gastric	86	polyA RNA	HiSeq	normal
5866t1	9_gastric-cancer_5866t1	Homo sapiens		Gastric	86	polyA RNA	HiSeq	tumor
5866t2	9_gastric-cancer_5866t2	Homo sapiens		Gastric	86	polyA RNA	HiSeq	tumor
5931n1	9_gastric-cancer_5931n1	Homo sapiens		Gastric	75	polyA RNA	NovaSeq	normal
5931n2	9_gastric-cancer_5931n2	Homo sapiens		Gastric	75	polyA RNA	NovaSeq	normal
5931t1	9_gastric-cancer_5931t1	Homo sapiens		Gastric	75	polyA RNA	NovaSeq	tumor
5931t2	9_gastric-cancer_5931t2	Homo sapiens		Gastric	75	polyA RNA	NovaSeq	tumor
6207n1	9_gastric-cancer_6207n1	Homo sapiens		Gastric	70	polyA RNA	NovaSeq	normal
6207t1	9_gastric-cancer_6207t1	Homo sapiens		Gastric	70	polyA RNA	NovaSeq	tumor
6342n1	9_gastric-cancer_6342n1	Homo sapiens		Gastric	65	polyA RNA	NextSeq	normal
6342t1	9_gastric-cancer_6342t1	Homo sapiens		Gastric	65	polyA RNA	NextSeq	tumor
6592n1	9_gastric-cancer_6592n1	Homo sapiens		Gastric	59	polyA RNA	NovaSeq	normal
6592t1	9_gastric-cancer_6592t1	Homo sapiens		Gastric	59	polyA RNA	NovaSeq	tumor
6649n1	9_gastric-cancer_6649n1	Homo sapiens		Gastric	53	polyA RNA	NovaSeq	normal
6649t1	9_gastric-cancer_6649t1	Homo sapiens		Gastric	53	polyA RNA	NovaSeq	tumor
6709n1	9_gastric-cancer_6709n1	Homo sapiens		Gastric	67	polyA RNA	NovaSeq	normal
6709t1	9_gastric-cancer_6709t1	Homo sapiens		Gastric	67	polyA RNA	NovaSeq	tumor
