# Supplementary material for: Targeting Pan-Cancer Stemness: Core Regulatory lncRNAs as Novel Therapeutic Vulnerabilities
Source: Int J Mol Sci. 2025 Dec 2;26(23):11684. doi: 10.3390/ijms262311684 (PMC12692698; doi:10.3390/ijms262311684)
Supplement: Supplementary file 1 [file ijms-26-11684-s001.zip › Supplementary Table 2. List_of_stemness-associated_lncRNAs_derived_from_pan-cancer_LASSO_regression.xlsx]

## Sheet: lncRNA_Coefficients
Supplementary Table 2. Stemness-associated lncRNAs identified by pan-cancer LASSO regression analysis.
Cancer_Type	lncRNA_Symbol	Coefficient	Stemness_Index_Type
ACC	AL049812.2	0.0189065	mDNAsi
ACC	AC007998.4	0.00965768	mDNAsi
ACC	AC073114.1	0.00811548	mDNAsi
ACC	AP003059.1	0.00757406	mDNAsi
ACC	AC063926.1	-0.00744257	mDNAsi
ACC	LINC02867	0.00625655	mDNAsi
ACC	AC010894.2	0.00586037	mDNAsi
ACC	AL121749.2	-0.00548084	mDNAsi
ACC	MAGI1-AS1	0.00447177	mDNAsi
ACC	AC034102.7	0.00404888	mDNAsi
ACC	AC026748.7	-0.00398889	mDNAsi
ACC	AC008537.2	-0.00394479	mDNAsi
ACC	NDUFB2-AS1	-0.00374814	mDNAsi
ACC	AC022148.1	-0.00362341	mDNAsi
ACC	AC078883.2	0.00349681	mDNAsi
ACC	AL390066.2	-0.00303833	mDNAsi
ACC	AC100860.1	0.0030193	mDNAsi
ACC	AL137157.1	0.00281929	mDNAsi
ACC	AC023403.1	0.0025084	mDNAsi
ACC	AC139718.2	0.00249451	mDNAsi
ACC	AL356215.1	-0.00216683	mDNAsi
ACC	AC104417.2	0.00211535	mDNAsi
ACC	AL353997.2	0.00206077	mDNAsi
ACC	PWRN4	0.00193513	mDNAsi
ACC	LINC01300	0.00185252	mDNAsi
ACC	AC068724.3	0.0017593	mDNAsi
ACC	AC104257.1	0.00158621	mDNAsi
ACC	AL133153.2	-0.0015789	mDNAsi
ACC	AC090589.2	-0.00155326	mDNAsi
ACC	AL157932.1	0.00147959	mDNAsi
ACC	AL450332.1	0.00138203	mDNAsi
ACC	MIR99AHG	0.00136902	mDNAsi
ACC	CPNE8-AS1	-0.00133779	mDNAsi
ACC	AP005205.2	-0.00120181	mDNAsi
ACC	AC097537.1	-0.00113615	mDNAsi
ACC	AC012307.1	0.00113193	mDNAsi
ACC	AL353748.3	-0.00102443	mDNAsi
ACC	MYO16-AS1	0.00097687	mDNAsi
ACC	AC096733.1	-0.000943616	mDNAsi
ACC	AC002401.2	0.000883265	mDNAsi
ACC	DLX2-DT	-0.000881895	mDNAsi
ACC	LINC02286	-0.000873718	mDNAsi
ACC	AL137067.3	-0.000872887	mDNAsi
ACC	AC092818.1	0.00083292	mDNAsi
ACC	AP002754.2	0.000786769	mDNAsi
ACC	AC092114.1	-0.00078419	mDNAsi
ACC	AC092268.1	0.000698443	mDNAsi
ACC	AC007834.1	-0.000670955	mDNAsi
ACC	AC133550.2	-0.00065773	mDNAsi
ACC	AC138356.1	-0.000587883	mDNAsi
ACC	AL162253.2	-0.0004665	mDNAsi
ACC	AL137027.1	0.000387986	mDNAsi
ACC	AC087501.2	-0.000318126	mDNAsi
ACC	AC009053.2	-0.000315914	mDNAsi
ACC	AC106875.1	0.00019736	mDNAsi
ACC	AC006960.2	-0.000184546	mDNAsi
ACC	AL590705.1	-0.000153899	mDNAsi
ACC	AC126755.1	-0.000131713	mDNAsi
ACC	SNED1-AS1	-2.16133e-05	mDNAsi
ACC	AC009120.5	-6.77409e-06	mDNAsi
ACC	AC005616.1	7.92077e-08	mDNAsi
ACC	AL008721.1	-0.00966789	mRNAsi
ACC	AP001330.4	-0.00731799	mRNAsi
ACC	AL035588.1	-0.00688271	mRNAsi
ACC	AC103853.2	-0.00652899	mRNAsi
ACC	LINC02200	0.00571263	mRNAsi
ACC	AL590617.2	-0.00569509	mRNAsi
ACC	LINC00861	-0.0051332	mRNAsi
ACC	AL450990.1	-0.00471678	mRNAsi
ACC	AC104088.3	-0.00423054	mRNAsi
ACC	AC005828.5	-0.00390588	mRNAsi
ACC	AC006001.2	0.0037931	mRNAsi
ACC	AC011468.3	0.00351173	mRNAsi
ACC	AC124248.2	0.00349739	mRNAsi
ACC	AL121895.2	0.00342879	mRNAsi
ACC	OGFRP1	0.00340709	mRNAsi
ACC	AC005498.1	-0.00331862	mRNAsi
ACC	AC004816.1	0.00330334	mRNAsi
ACC	NAALADL2-AS2	0.00300911	mRNAsi
ACC	AL357079.2	0.00280662	mRNAsi
ACC	AC003101.2	-0.00272687	mRNAsi
ACC	LINC00892	-0.00233349	mRNAsi
ACC	AC092953.2	-0.0021678	mRNAsi
ACC	TMEM72-AS1	-0.0021563	mRNAsi
ACC	DDX11-AS1	0.00210276	mRNAsi
ACC	AC254633.1	-0.00209285	mRNAsi
ACC	AC012459.1	-0.00205253	mRNAsi
ACC	AL121820.2	0.00195792	mRNAsi
ACC	HAGLROS	0.00190065	mRNAsi
ACC	ADAMTSL4-AS1	0.00179406	mRNAsi
ACC	AL591135.2	0.0016274	mRNAsi
ACC	AC074387.1	-0.00149006	mRNAsi
ACC	AL157394.3	-0.00146819	mRNAsi
ACC	LINC00924	-0.00144574	mRNAsi
ACC	RARA-AS1	-0.00141305	mRNAsi
ACC	CTNNA2-AS1	-0.00137923	mRNAsi
ACC	LINC01483	-0.00137509	mRNAsi
ACC	AC002310.2	0.001298	mRNAsi
ACC	AC124852.1	-0.0012886	mRNAsi
ACC	NEXN-AS1	-0.00123506	mRNAsi
ACC	AP001363.2	-0.00110946	mRNAsi
ACC	AC108134.3	-0.00108448	mRNAsi
ACC	DARS-AS1	0.000951861	mRNAsi
ACC	AC106897.1	-0.000891522	mRNAsi
ACC	AC011246.1	-0.000882236	mRNAsi
ACC	MSC-AS1	-0.00082699	mRNAsi
ACC	AP002761.3	-0.00078537	mRNAsi
ACC	AL353152.2	0.000759608	mRNAsi
ACC	AC005911.1	0.000654084	mRNAsi
ACC	AC023137.1	0.00061386	mRNAsi
ACC	AP001189.3	-0.000571165	mRNAsi
ACC	AC010996.1	0.000560458	mRNAsi
ACC	RASAL2-AS1	0.000481837	mRNAsi
ACC	AC027237.2	0.00048004	mRNAsi
ACC	NORAD	-0.000471588	mRNAsi
ACC	LINC01220	0.000433032	mRNAsi
ACC	AF127577.4	0.00040162	mRNAsi
ACC	SLC14A2-AS1	-0.000387592	mRNAsi
ACC	NR2F1-AS1	-0.00029223	mRNAsi
ACC	AP002765.1	0.00028127	mRNAsi
ACC	AC096637.2	0.000218002	mRNAsi
ACC	LINC00336	-0.000187684	mRNAsi
ACC	AC019211.1	0.000186246	mRNAsi
ACC	AC015849.2	0.000178343	mRNAsi
ACC	AC117453.1	-0.000172761	mRNAsi
ACC	AP001094.2	-0.000113189	mRNAsi
ACC	AC135507.1	-8.8282e-05	mRNAsi
ACC	SREBF2-AS1	6.35372e-05	mRNAsi
ACC	TMPO-AS1	5.81771e-05	mRNAsi
ACC	AP003117.1	-4.05496e-05	mRNAsi
ACC	AL355870.2	1.96779e-05	mRNAsi
ACC	AL160408.4	7.81876e-06	mRNAsi
ACC	CDYL-AS1	5.15693e-07	mRNAsi
BLCA	AC099520.1	0.0163722	mDNAsi
BLCA	AC139795.2	-0.00974087	mDNAsi
BLCA	AC010655.2	0.00642492	mDNAsi
BLCA	AL157394.3	-0.00562637	mDNAsi
BLCA	AC092354.2	-0.00509594	mDNAsi
BLCA	AC010226.1	-0.00372989	mDNAsi
BLCA	FAM181A-AS1	0.00370923	mDNAsi
BLCA	AC008906.2	0.00356095	mDNAsi
BLCA	AC019068.1	-0.00342909	mDNAsi
BLCA	AC109439.1	0.00336289	mDNAsi
BLCA	LINC02525	0.00332928	mDNAsi
BLCA	SUCLA2-AS1	0.00327315	mDNAsi
BLCA	AUXG01000058.1	0.00311217	mDNAsi
BLCA	LINC01229	-0.00308296	mDNAsi
BLCA	AL133405.1	-0.00295817	mDNAsi
BLCA	LINC01376	0.00261129	mDNAsi
BLCA	AL513164.1	0.00256702	mDNAsi
BLCA	AC087521.1	-0.0025459	mDNAsi
BLCA	AC243960.3	-0.00252329	mDNAsi
BLCA	AL121655.1	0.00250278	mDNAsi
BLCA	AC093627.5	-0.00221889	mDNAsi
BLCA	AC026367.2	0.00220184	mDNAsi
BLCA	IRF1-AS1	-0.00216416	mDNAsi
BLCA	AL138995.1	-0.00205914	mDNAsi
BLCA	AC093627.4	-0.00199405	mDNAsi
BLCA	AC002563.1	0.00193496	mDNAsi
BLCA	AL360178.1	-0.00180574	mDNAsi
BLCA	AC006040.1	0.00167326	mDNAsi
BLCA	AC069209.2	-0.00164198	mDNAsi
BLCA	PITPNA-AS1	0.00163713	mDNAsi
BLCA	LINC00963	-0.00148238	mDNAsi
BLCA	AC068631.1	-0.00145232	mDNAsi
BLCA	AL357033.4	-0.00139144	mDNAsi
BLCA	AL445072.1	0.0013666	mDNAsi
BLCA	AC010789.1	0.00129222	mDNAsi
BLCA	LINC01805	0.00126184	mDNAsi
BLCA	LINC01361	0.00124306	mDNAsi
BLCA	AC091074.2	0.00121326	mDNAsi
BLCA	LINC00945	-0.00119252	mDNAsi
BLCA	AC117386.1	0.0011829	mDNAsi
BLCA	AC064869.1	0.00116202	mDNAsi
BLCA	LINC02751	0.00116019	mDNAsi
BLCA	AC110741.1	0.00113497	mDNAsi
BLCA	DSCR8	0.00112044	mDNAsi
BLCA	AP003071.4	-0.00111448	mDNAsi
BLCA	LINC02476	0.00100773	mDNAsi
BLCA	AC009498.1	-0.000981978	mDNAsi
BLCA	AC106795.5	0.000970906	mDNAsi
BLCA	AC147067.1	-0.000924666	mDNAsi
BLCA	AC005224.2	-0.000816165	mDNAsi
BLCA	AC079834.1	0.000811068	mDNAsi
BLCA	LINC01496	-0.000752295	mDNAsi
BLCA	LINC01694	0.000746476	mDNAsi
BLCA	AF130248.1	0.000691878	mDNAsi
BLCA	AC064805.1	-0.000682552	mDNAsi
BLCA	AL049795.1	0.000669665	mDNAsi
BLCA	AC091271.1	0.000667857	mDNAsi
BLCA	BX323046.2	0.000647597	mDNAsi
BLCA	LINC01696	0.000642637	mDNAsi
BLCA	Z93403.1	0.000642456	mDNAsi
BLCA	AC046130.2	-0.000624504	mDNAsi
BLCA	AC116348.2	0.00061357	mDNAsi
BLCA	LINC01666	0.000608242	mDNAsi
BLCA	AL390957.1	0.000584103	mDNAsi
BLCA	CNNM3-DT	0.000570283	mDNAsi
BLCA	CADM3-AS1	-0.000562464	mDNAsi
BLCA	LINC01147	-0.000545743	mDNAsi
BLCA	TAB2-AS1	-0.000517397	mDNAsi
BLCA	LINC01842	-0.000489417	mDNAsi
BLCA	AC079584.2	-0.000478419	mDNAsi
BLCA	AC007271.1	-0.000470944	mDNAsi
BLCA	LINC00686	0.00040264	mDNAsi
BLCA	LINC00211	-0.000385595	mDNAsi
BLCA	LINC02861	-0.000269134	mDNAsi
BLCA	AL022151.1	0.000255232	mDNAsi
BLCA	AP003352.1	0.000238138	mDNAsi
BLCA	LINC00476	-0.000224755	mDNAsi
BLCA	AC079921.1	-0.00019363	mDNAsi
BLCA	SBNO1-AS1	0.00018657	mDNAsi
BLCA	AC084871.3	-0.000173037	mDNAsi
BLCA	AC034199.1	-0.000154155	mDNAsi
BLCA	DIO3OS	-0.000145297	mDNAsi
BLCA	AL591501.1	8.38268e-05	mDNAsi
BLCA	AC092957.1	2.76711e-05	mDNAsi
BLCA	AC009093.6	-2.02618e-05	mDNAsi
BLCA	AP000944.7	-1.00876e-05	mDNAsi
BLCA	AC009365.3	0.0601569	mRNAsi
BLCA	AC087286.2	-0.0377303	mRNAsi
BLCA	AC025180.1	-0.0119983	mRNAsi
BLCA	AL592546.3	0.0108185	mRNAsi
BLCA	AL354733.2	0.0102847	mRNAsi
BLCA	HMGA2-AS1	-0.00882984	mRNAsi
BLCA	CLMAT3	-0.00725143	mRNAsi
BLCA	AC090877.2	-0.0071413	mRNAsi
BLCA	FAM13A-AS1	-0.00692811	mRNAsi
BLCA	AL392048.1	-0.00677642	mRNAsi
BLCA	PRKX-AS1	-0.00675109	mRNAsi
BLCA	AP001363.1	-0.00661448	mRNAsi
BLCA	AL159156.1	-0.00651178	mRNAsi
BLCA	ZRANB2-AS2	-0.0064984	mRNAsi
BLCA	AC106845.1	-0.00612604	mRNAsi
BLCA	AC131159.1	0.00591615	mRNAsi
BLCA	MAGI2-AS3	-0.00586673	mRNAsi
BLCA	AC009121.2	0.00579334	mRNAsi
BLCA	EMSLR	0.00573703	mRNAsi
BLCA	Z99289.2	-0.00563581	mRNAsi
BLCA	AP003071.4	-0.00559114	mRNAsi
BLCA	MIR22HG	-0.00552162	mRNAsi
BLCA	AC027228.2	0.00549258	mRNAsi
BLCA	SNHG15	0.00548505	mRNAsi
BLCA	AP001189.3	-0.00535191	mRNAsi
BLCA	AC079841.2	0.00515489	mRNAsi
BLCA	AC110048.2	-0.00503936	mRNAsi
BLCA	AL360169.3	-0.00489597	mRNAsi
BLCA	AC015969.1	0.00479621	mRNAsi
BLCA	LINC01936	-0.00462844	mRNAsi
BLCA	SNHG1	0.00453099	mRNAsi
BLCA	AL161891.1	0.00432992	mRNAsi
BLCA	AC092118.2	-0.00422644	mRNAsi
BLCA	DEPDC1-AS1	0.00421698	mRNAsi
BLCA	AC007619.1	-0.00421525	mRNAsi
BLCA	AC010486.1	0.00418659	mRNAsi
BLCA	AC111197.1	-0.00415929	mRNAsi
BLCA	AC012213.3	-0.00412549	mRNAsi
BLCA	AC099066.2	-0.00405315	mRNAsi
BLCA	AC010996.1	0.0038071	mRNAsi
BLCA	AL035461.2	0.00368503	mRNAsi
BLCA	SNHG4	0.00362518	mRNAsi
BLCA	AL513165.1	0.00355284	mRNAsi
BLCA	BX322562.1	-0.00343277	mRNAsi
BLCA	AC008147.2	-0.00340607	mRNAsi
BLCA	AC063944.2	-0.00338483	mRNAsi
BLCA	AC087477.2	-0.00336346	mRNAsi
BLCA	AC091057.1	0.00328904	mRNAsi
BLCA	LINC01119	-0.00322505	mRNAsi
BLCA	AC009093.1	-0.00315682	mRNAsi
BLCA	DNAJC9-AS1	0.00309687	mRNAsi
BLCA	AC005730.3	0.00304635	mRNAsi
BLCA	AL031651.2	-0.00293256	mRNAsi
BLCA	AC027237.4	-0.00288426	mRNAsi
BLCA	C5orf17	0.00287575	mRNAsi
BLCA	LINC02829	-0.00287248	mRNAsi
BLCA	AC100810.1	-0.00284392	mRNAsi
BLCA	REPIN1-AS1	0.00281201	mRNAsi
BLCA	PACERR	-0.0028071	mRNAsi
BLCA	AC135050.1	0.00276203	mRNAsi
BLCA	AC244517.7	-0.00274805	mRNAsi
BLCA	EPB41L4A-DT	-0.00273154	mRNAsi
BLCA	AL109984.1	0.00270963	mRNAsi
BLCA	AC026904.2	-0.00265345	mRNAsi
BLCA	SNHG16	0.00264732	mRNAsi
BLCA	AC015712.2	-0.00256747	mRNAsi
BLCA	FAM198B-AS1	-0.00251081	mRNAsi
BLCA	AP000866.1	-0.00241327	mRNAsi
BLCA	AC010168.1	0.00232335	mRNAsi
BLCA	AC018690.1	0.00230594	mRNAsi
BLCA	AP002761.3	-0.002295	mRNAsi
BLCA	AL583810.3	-0.00229073	mRNAsi
BLCA	AC134312.3	-0.00227624	mRNAsi
BLCA	MORC2-AS1	0.00223414	mRNAsi
BLCA	CCDC28A-AS1	0.00222688	mRNAsi
BLCA	AL049833.4	0.00222445	mRNAsi
BLCA	AC011472.1	-0.00214882	mRNAsi
BLCA	LINC01618	0.00214477	mRNAsi
BLCA	LINC01081	-0.00202283	mRNAsi
BLCA	AC024579.1	-0.0019514	mRNAsi
BLCA	AC019186.1	-0.00194362	mRNAsi
BLCA	AC106897.1	-0.00193552	mRNAsi
BLCA	AC103591.4	-0.00193099	mRNAsi
BLCA	LINC02047	0.00189388	mRNAsi
BLCA	AL157394.3	-0.00184234	mRNAsi
BLCA	AC132872.1	-0.00183074	mRNAsi
BLCA	USP2-AS1	0.00183042	mRNAsi
BLCA	AC083862.2	-0.0018211	mRNAsi
BLCA	AC073130.2	-0.00181521	mRNAsi
BLCA	LINC00997	-0.00178634	mRNAsi
BLCA	AL355835.1	-0.00177151	mRNAsi
BLCA	AC008532.1	0.00174123	mRNAsi
BLCA	AC022509.1	0.00167935	mRNAsi
BLCA	LINC02234	-0.00164266	mRNAsi
BLCA	PDE9A-AS1	-0.00163853	mRNAsi
BLCA	AC099568.2	0.00163607	mRNAsi
BLCA	ALMS1-IT1	0.00161062	mRNAsi
BLCA	BAIAP2-DT	-0.00161029	mRNAsi
BLCA	AC092718.4	0.00159609	mRNAsi
BLCA	LINC00595	-0.00157111	mRNAsi
BLCA	AC114341.1	0.00150926	mRNAsi
BLCA	SNHG30	0.00148511	mRNAsi
BLCA	CFTR-AS1	-0.00147966	mRNAsi
BLCA	AC008992.1	-0.00145758	mRNAsi
BLCA	LANCL1-AS1	0.00144469	mRNAsi
BLCA	LINC00884	0.00140319	mRNAsi
BLCA	AC026782.2	-0.00136975	mRNAsi
BLCA	MIR17HG	0.00135001	mRNAsi
BLCA	AC093525.7	0.00130646	mRNAsi
BLCA	AC025262.3	0.00129949	mRNAsi
BLCA	GNG12-AS1	-0.00126384	mRNAsi
BLCA	MPPED2-AS1	-0.0012609	mRNAsi
BLCA	AL009181.1	-0.00125043	mRNAsi
BLCA	AC000067.1	-0.00125005	mRNAsi
BLCA	IGF2-AS	-0.00123982	mRNAsi
BLCA	AC110619.1	-0.00122879	mRNAsi
BLCA	AC002467.1	0.00122579	mRNAsi
BLCA	ANK3-DT	-0.00119997	mRNAsi
BLCA	LINC02245	0.00118282	mRNAsi
BLCA	P4HA2-AS1	-0.00118228	mRNAsi
BLCA	AC083964.1	-0.00115078	mRNAsi
BLCA	AC137695.3	0.00114558	mRNAsi
BLCA	AC125807.2	0.00114433	mRNAsi
BLCA	AC109454.2	0.00110178	mRNAsi
BLCA	AC016405.2	0.00109593	mRNAsi
BLCA	LINC00963	-0.00107646	mRNAsi
BLCA	AP002840.2	-0.00102842	mRNAsi
BLCA	AP000251.1	0.00102837	mRNAsi
BLCA	AL353152.2	0.0010241	mRNAsi
BLCA	CACNA1C-IT2	-0.00100346	mRNAsi
BLCA	AC009061.1	0.000996074	mRNAsi
BLCA	AC097717.1	0.000988381	mRNAsi
BLCA	AL590705.1	0.000975577	mRNAsi
BLCA	CASC11	0.000960338	mRNAsi
BLCA	LINC00665	0.000956673	mRNAsi
BLCA	LINC01387	0.000944759	mRNAsi
BLCA	AL022238.2	-0.000926283	mRNAsi
BLCA	AC023593.1	0.000925906	mRNAsi
BLCA	ELN-AS1	-0.000916193	mRNAsi
BLCA	AC093673.1	-0.000892816	mRNAsi
BLCA	AC004825.2	-0.000888428	mRNAsi
BLCA	LINC01775	0.000883881	mRNAsi
BLCA	AL359091.4	-0.000882354	mRNAsi
BLCA	AC098828.1	0.000880521	mRNAsi
BLCA	AL121935.2	-0.000868408	mRNAsi
BLCA	AC110597.1	-0.000862701	mRNAsi
BLCA	AP001107.3	-0.000861512	mRNAsi
BLCA	AL162253.2	0.000859858	mRNAsi
BLCA	RBM15-AS1	0.000847754	mRNAsi
BLCA	AL162411.1	0.000843314	mRNAsi
BLCA	NAALADL2-AS2	0.000833512	mRNAsi
BLCA	AL133467.4	0.00083147	mRNAsi
BLCA	LINC01120	-0.000831062	mRNAsi
BLCA	AC092118.1	-0.000808697	mRNAsi
BLCA	AC092849.2	-0.000803069	mRNAsi
BLCA	LINC00327	-0.000802794	mRNAsi
BLCA	TRPC7-AS1	-0.000792497	mRNAsi
BLCA	AL109809.4	-0.000792345	mRNAsi
BLCA	AC012462.3	-0.000791936	mRNAsi
BLCA	AL049838.1	-0.000757595	mRNAsi
BLCA	AC104463.1	-0.000739233	mRNAsi
BLCA	FP475955.3	-0.000738791	mRNAsi
BLCA	AC024084.1	-0.000731465	mRNAsi
BLCA	AC121154.1	-0.000723986	mRNAsi
BLCA	AC133530.1	-0.000718311	mRNAsi
BLCA	BX255925.1	-0.000717941	mRNAsi
BLCA	AL360178.1	-0.000712448	mRNAsi
BLCA	AL031587.3	-0.000703104	mRNAsi
BLCA	AL138760.1	-0.000689101	mRNAsi
BLCA	AC027288.3	-0.000678077	mRNAsi
BLCA	AC080112.4	-0.000672591	mRNAsi
BLCA	AL157944.1	0.000668594	mRNAsi
BLCA	FAM138D	-0.000662621	mRNAsi
BLCA	AC040162.3	-0.000653578	mRNAsi
BLCA	AL035447.1	-0.000648772	mRNAsi
BLCA	AL358334.3	-0.000625538	mRNAsi
BLCA	AC084335.1	0.000622033	mRNAsi
BLCA	LINC00571	-0.000591644	mRNAsi
BLCA	AC124067.2	-0.000589499	mRNAsi
BLCA	AL109976.1	-0.000572442	mRNAsi
BLCA	AC010608.1	-0.00056985	mRNAsi
BLCA	AL160286.2	0.000546498	mRNAsi
BLCA	AC012073.1	0.000546069	mRNAsi
BLCA	LINC01852	-0.000543045	mRNAsi
BLCA	AC027307.2	-0.000527713	mRNAsi
BLCA	LINC01402	0.000506586	mRNAsi
BLCA	MIR100HG	-0.00050398	mRNAsi
BLCA	AC112253.1	-0.000490303	mRNAsi
BLCA	LINC02573	0.000473602	mRNAsi
BLCA	A2ML1-AS1	0.000473165	mRNAsi
BLCA	TTTY10	-0.000469128	mRNAsi
BLCA	AC005479.2	-0.000463797	mRNAsi
BLCA	AC090607.5	0.000460082	mRNAsi
BLCA	AC092652.2	-0.00045513	mRNAsi
BLCA	AC090241.3	0.000451356	mRNAsi
BLCA	AC022506.2	-0.000442961	mRNAsi
BLCA	MIR583HG	-0.000441628	mRNAsi
BLCA	AL442125.1	-0.000425004	mRNAsi
BLCA	AC079298.3	-0.000392778	mRNAsi
BLCA	AL591848.3	-0.000390103	mRNAsi
BLCA	AL590399.5	0.000387567	mRNAsi
BLCA	FAM222A-AS1	0.000380621	mRNAsi
BLCA	NR2F1-AS1	-0.000376605	mRNAsi
BLCA	AP000787.1	-0.00037354	mRNAsi
BLCA	AL353796.1	0.000370213	mRNAsi
BLCA	LINC02229	0.000355376	mRNAsi
BLCA	AC116667.1	-0.000346589	mRNAsi
BLCA	AC145207.5	0.000342382	mRNAsi
BLCA	AC109587.1	-0.000340917	mRNAsi
BLCA	AC004241.3	0.00033641	mRNAsi
BLCA	AL138895.1	0.00032738	mRNAsi
BLCA	AP007216.2	-0.000324978	mRNAsi
BLCA	AC123768.2	-0.000304013	mRNAsi
BLCA	AC084740.1	-0.000303619	mRNAsi
BLCA	HOXA11-AS	-0.000300726	mRNAsi
BLCA	AC005332.6	-0.000297502	mRNAsi
BLCA	AC087235.2	0.000284994	mRNAsi
BLCA	RASGRF2-AS1	-0.000271978	mRNAsi
BLCA	AC234775.2	-0.000257939	mRNAsi
BLCA	AC006449.2	0.000254293	mRNAsi
BLCA	AC090164.2	-0.00025389	mRNAsi
BLCA	AP005137.2	0.000241204	mRNAsi
BLCA	AC003986.2	-0.000237823	mRNAsi
BLCA	AP000654.1	-0.000236612	mRNAsi
BLCA	AC020891.2	-0.000226964	mRNAsi
BLCA	AL121990.1	0.000224911	mRNAsi
BLCA	AC020911.3	0.00022474	mRNAsi
BLCA	MCF2L-AS1	0.000221989	mRNAsi
BLCA	AC022079.2	-0.000217487	mRNAsi
BLCA	AC025176.1	0.0002133	mRNAsi
BLCA	GAS1RR	-0.000210648	mRNAsi
BLCA	LINC02519	-0.000205629	mRNAsi
BLCA	AC073529.1	0.000199587	mRNAsi
BLCA	AC010735.2	-0.000197134	mRNAsi
BLCA	AP001318.2	-0.000193955	mRNAsi
BLCA	AC040169.3	0.000192209	mRNAsi
BLCA	AC093433.2	0.000192113	mRNAsi
BLCA	SPACA6P-AS	-0.000188327	mRNAsi
BLCA	AP001057.1	0.000185978	mRNAsi
BLCA	LINC00508	0.000184012	mRNAsi
BLCA	PTPRG-AS1	0.00018271	mRNAsi
BLCA	AC130888.1	-0.000181966	mRNAsi
BLCA	LINC00440	0.000171329	mRNAsi
BLCA	AL024507.2	0.000169212	mRNAsi
BLCA	AL133482.1	-0.00016165	mRNAsi
BLCA	LMO7-AS1	-0.00015588	mRNAsi
BLCA	AC087521.1	-0.000149006	mRNAsi
BLCA	AL049795.2	0.000146557	mRNAsi
BLCA	AC009121.3	0.000145372	mRNAsi
BLCA	AC068025.1	0.000139206	mRNAsi
BLCA	AC008443.2	0.00013694	mRNAsi
BLCA	LMNB1-DT	0.000134403	mRNAsi
BLCA	EIF1AX-AS1	0.000118349	mRNAsi
BLCA	AC092807.3	-0.000115599	mRNAsi
BLCA	LINC02606	-0.000102458	mRNAsi
BLCA	AC025175.1	-9.89267e-05	mRNAsi
BLCA	AC008764.6	9.10286e-05	mRNAsi
BLCA	AC008676.1	-8.85763e-05	mRNAsi
BLCA	AC105020.1	-8.69944e-05	mRNAsi
BLCA	AL133467.2	8.63984e-05	mRNAsi
BLCA	AL359555.1	-8.60187e-05	mRNAsi
BLCA	AL157413.1	-8.33971e-05	mRNAsi
BLCA	AC008438.1	7.85244e-05	mRNAsi
BLCA	AL137796.1	7.3077e-05	mRNAsi
BLCA	AC091588.2	-6.75095e-05	mRNAsi
BLCA	AC105020.6	-5.94348e-05	mRNAsi
BLCA	AC015909.3	-5.65985e-05	mRNAsi
BLCA	LINC01235	-5.3671e-05	mRNAsi
BLCA	AC006238.1	-5.2208e-05	mRNAsi
BLCA	AC090503.1	4.16085e-05	mRNAsi
BLCA	HCG11	-3.91178e-05	mRNAsi
BLCA	AC010245.2	-3.26734e-05	mRNAsi
BLCA	AC079193.2	-2.97368e-05	mRNAsi
BLCA	AL451166.1	1.789e-05	mRNAsi
BLCA	AC012363.1	1.6502e-05	mRNAsi
BLCA	AC025244.2	-1.26618e-05	mRNAsi
BLCA	AC011322.1	-8.19567e-06	mRNAsi
BLCA	AC023490.2	7.34917e-06	mRNAsi
BLCA	AC090457.1	-5.79674e-07	mRNAsi
BRCA	PSD2-AS1	0.00938298	mDNAsi
BRCA	AL353648.1	-0.00498833	mDNAsi
BRCA	LINC01666	0.00493105	mDNAsi
BRCA	AC131011.1	0.003847	mDNAsi
BRCA	LNCPRESS2	0.00372125	mDNAsi
BRCA	AC097515.1	0.00357854	mDNAsi
BRCA	AC010595.1	0.00339224	mDNAsi
BRCA	BX469938.1	-0.00336641	mDNAsi
BRCA	LINC02835	0.00333765	mDNAsi
BRCA	LINC02447	-0.00331519	mDNAsi
BRCA	AF111167.2	0.00327121	mDNAsi
BRCA	AC020891.2	0.0030894	mDNAsi
BRCA	AC009093.4	0.00290728	mDNAsi
BRCA	AC074139.1	-0.00287681	mDNAsi
BRCA	AL035443.1	-0.00284093	mDNAsi
BRCA	AC126407.1	0.00274113	mDNAsi
BRCA	LINC01431	0.00267297	mDNAsi
BRCA	AC008571.2	-0.0026313	mDNAsi
BRCA	AC079336.2	0.00262576	mDNAsi
BRCA	LINC01507	0.00257294	mDNAsi
BRCA	AC109322.2	0.00247137	mDNAsi
BRCA	FZD4-DT	0.00242728	mDNAsi
BRCA	AL589642.1	0.00241159	mDNAsi
BRCA	TTTY23	0.00215922	mDNAsi
BRCA	LINC02700	0.00201926	mDNAsi
BRCA	MAP3K5-AS1	0.00201809	mDNAsi
BRCA	RDH10-AS1	-0.00194887	mDNAsi
BRCA	AC006947.1	-0.00192959	mDNAsi
BRCA	AL031667.3	0.00192856	mDNAsi
BRCA	LINC01837	-0.00190672	mDNAsi
BRCA	AP000525.1	0.00183582	mDNAsi
BRCA	AL583808.1	0.00182622	mDNAsi
BRCA	AC087664.1	0.0018131	mDNAsi
BRCA	AL031118.1	-0.0018107	mDNAsi
BRCA	LINC01550	-0.00175541	mDNAsi
BRCA	ELFN1-AS1	0.0017188	mDNAsi
BRCA	AC024270.4	-0.00170747	mDNAsi
BRCA	AC100810.1	-0.00166378	mDNAsi
BRCA	MIR1915HG	0.00163299	mDNAsi
BRCA	AC079949.2	0.00161383	mDNAsi
BRCA	LINC01049	0.00161134	mDNAsi
BRCA	AL732314.10	0.00160693	mDNAsi
BRCA	LINC02475	0.00160093	mDNAsi
BRCA	AC010894.2	0.00158953	mDNAsi
BRCA	AC005277.2	-0.00158444	mDNAsi
BRCA	AC139795.2	-0.00158115	mDNAsi
BRCA	AC022903.2	0.00157835	mDNAsi
BRCA	AC007785.3	-0.00156662	mDNAsi
BRCA	AC109635.6	0.00156391	mDNAsi
BRCA	AC107057.1	0.00154323	mDNAsi
BRCA	AC008393.1	-0.00153021	mDNAsi
BRCA	AL358613.3	0.00152846	mDNAsi
BRCA	AL121790.2	-0.00151141	mDNAsi
BRCA	AC022613.2	-0.00144826	mDNAsi
BRCA	AC020765.2	0.00144162	mDNAsi
BRCA	AC136443.4	0.00143386	mDNAsi
BRCA	AL121899.1	-0.00142312	mDNAsi
BRCA	AC009948.1	0.00141786	mDNAsi
BRCA	AC105020.2	-0.00140984	mDNAsi
BRCA	AP001033.1	0.00137178	mDNAsi
BRCA	AL132712.2	0.00136462	mDNAsi
BRCA	AL096854.1	0.00133829	mDNAsi
BRCA	AP001922.6	-0.00132051	mDNAsi
BRCA	AL512380.2	0.00131499	mDNAsi
BRCA	LINC02724	-0.00131422	mDNAsi
BRCA	AL355922.3	-0.00131348	mDNAsi
BRCA	AL121772.3	0.00127205	mDNAsi
BRCA	KCNJ6-AS1	0.00125058	mDNAsi
BRCA	AC022596.2	0.00122918	mDNAsi
BRCA	AC233263.7	-0.00122719	mDNAsi
BRCA	AL022332.1	-0.00120423	mDNAsi
BRCA	LINC01046	0.00117885	mDNAsi
BRCA	FAM66B	-0.00115265	mDNAsi
BRCA	LINC01531	0.00114806	mDNAsi
BRCA	LINC01714	0.00113154	mDNAsi
BRCA	AC147067.1	-0.00111402	mDNAsi
BRCA	AC092720.1	-0.00108316	mDNAsi
BRCA	AC096631.1	0.00107495	mDNAsi
BRCA	TMEM78	-0.00106876	mDNAsi
BRCA	OGFRP1	-0.00106645	mDNAsi
BRCA	LINC01623	-0.00106522	mDNAsi
BRCA	AC005019.2	0.00106507	mDNAsi
BRCA	AC008825.1	0.00103741	mDNAsi
BRCA	AC009716.1	-0.00101305	mDNAsi
BRCA	AC083837.1	-0.00100931	mDNAsi
BRCA	CASC2	-0.000987704	mDNAsi
BRCA	AC006441.4	-0.000987173	mDNAsi
BRCA	AC011751.1	0.000977138	mDNAsi
BRCA	AC243960.3	-0.00096989	mDNAsi
BRCA	LINC01139	0.000969505	mDNAsi
BRCA	AC012123.1	0.00096029	mDNAsi
BRCA	LINC01515	-0.000954635	mDNAsi
BRCA	AC110014.1	0.000946427	mDNAsi
BRCA	LINC01924	0.000941234	mDNAsi
BRCA	NOP53-AS1	0.0009228	mDNAsi
BRCA	AC009041.1	-0.000920417	mDNAsi
BRCA	AC083964.1	-0.000914876	mDNAsi
BRCA	PTPRG-AS1	-0.000911854	mDNAsi
BRCA	AC016721.1	-0.00090402	mDNAsi
BRCA	AC134312.1	-0.000883568	mDNAsi
BRCA	AC092979.1	-0.000880323	mDNAsi
BRCA	LINC02337	0.000878799	mDNAsi
BRCA	AC097532.3	-0.000862344	mDNAsi
BRCA	LINC02867	0.00085183	mDNAsi
BRCA	AL035701.1	0.000841367	mDNAsi
BRCA	AP002954.2	0.000836772	mDNAsi
BRCA	AL589684.1	0.000833244	mDNAsi
BRCA	AC073352.1	0.000793055	mDNAsi
BRCA	AL844170.1	0.000784823	mDNAsi
BRCA	LINC01728	0.000772156	mDNAsi
BRCA	AC011476.2	0.000766188	mDNAsi
BRCA	AC105389.2	-0.000761591	mDNAsi
BRCA	AC093515.1	0.000760501	mDNAsi
BRCA	AC010643.1	0.000757038	mDNAsi
BRCA	AC068234.2	-0.000750962	mDNAsi
BRCA	AC017074.1	0.00074721	mDNAsi
BRCA	AC040169.4	0.000744731	mDNAsi
BRCA	AC113607.1	0.000729027	mDNAsi
BRCA	AL590714.1	-0.000729014	mDNAsi
BRCA	AC089999.2	-0.000722757	mDNAsi
BRCA	AL138749.1	-0.000722077	mDNAsi
BRCA	AC074194.1	-0.000691147	mDNAsi
BRCA	AC018685.1	0.000664789	mDNAsi
BRCA	AC008556.1	0.00065565	mDNAsi
BRCA	SLC25A5-AS1	0.000639179	mDNAsi
BRCA	AC010624.2	-0.000634589	mDNAsi
BRCA	LINC02559	0.000629856	mDNAsi
BRCA	LINC01283	0.000609346	mDNAsi
BRCA	AC021755.3	0.000606739	mDNAsi
BRCA	AC087857.1	0.000591287	mDNAsi
BRCA	AC100823.1	-0.000589539	mDNAsi
BRCA	AC097375.1	-0.000583551	mDNAsi
BRCA	PPFIA2-AS1	0.00058284	mDNAsi
BRCA	AL135786.2	0.00057149	mDNAsi
BRCA	CU639417.5	0.000563343	mDNAsi
BRCA	AC026427.1	-0.000552244	mDNAsi
BRCA	WEE2-AS1	-0.000545083	mDNAsi
BRCA	AL591501.1	0.000536069	mDNAsi
BRCA	LINC02300	0.000527763	mDNAsi
BRCA	AC135803.1	0.000526719	mDNAsi
BRCA	AC004034.1	0.00051454	mDNAsi
BRCA	AL022313.2	0.000511343	mDNAsi
BRCA	ERLNC1	-0.000501115	mDNAsi
BRCA	AC106886.3	0.000500117	mDNAsi
BRCA	AC006213.7	0.000494731	mDNAsi
BRCA	AL049543.1	-0.000478912	mDNAsi
BRCA	AC002368.1	0.000478578	mDNAsi
BRCA	Z92544.1	0.000475504	mDNAsi
BRCA	AC078925.1	-0.000475087	mDNAsi
BRCA	AC117464.1	0.000472558	mDNAsi
BRCA	AL606760.1	0.000466385	mDNAsi
BRCA	AL049839.3	-0.0004656	mDNAsi
BRCA	AL158175.1	0.000462256	mDNAsi
BRCA	AL627309.2	0.000449425	mDNAsi
BRCA	AL157373.2	0.00044416	mDNAsi
BRCA	AC092747.4	0.000439224	mDNAsi
BRCA	AL121888.1	-0.000437246	mDNAsi
BRCA	AC009237.14	-0.000431451	mDNAsi
BRCA	AP001065.3	-0.000428826	mDNAsi
BRCA	AL391001.1	-0.000428416	mDNAsi
BRCA	FGF14-AS2	-0.000424562	mDNAsi
BRCA	IER3-AS1	0.000420803	mDNAsi
BRCA	AC104083.1	0.000415423	mDNAsi
BRCA	AC011369.1	-0.00040858	mDNAsi
BRCA	PRKCQ-AS1	-0.000403423	mDNAsi
BRCA	Z94057.1	-0.000403	mDNAsi
BRCA	AC093627.1	0.00039364	mDNAsi
BRCA	LINC00349	0.000390846	mDNAsi
BRCA	LINC02820	0.000389367	mDNAsi
BRCA	AC079949.3	0.000374537	mDNAsi
BRCA	AC009021.1	-0.000374272	mDNAsi
BRCA	AC025580.2	0.000373415	mDNAsi
BRCA	AL022341.2	0.000369724	mDNAsi
BRCA	KBTBD11-OT1	-0.000369182	mDNAsi
BRCA	AC020891.3	0.00036622	mDNAsi
BRCA	AC012414.4	-0.000346008	mDNAsi
BRCA	AC073283.2	-0.000337342	mDNAsi
BRCA	AL662890.1	-0.000336231	mDNAsi
BRCA	AC093639.2	0.00032964	mDNAsi
BRCA	AC009511.2	0.000317401	mDNAsi
BRCA	AC099668.1	0.000316071	mDNAsi
BRCA	AC018552.2	-0.000309276	mDNAsi
BRCA	AL360267.2	0.000297634	mDNAsi
BRCA	AC100801.1	0.000296533	mDNAsi
BRCA	AL645768.1	-0.000294505	mDNAsi
BRCA	KIRREL3-AS3	-0.000294489	mDNAsi
BRCA	AL109615.4	0.000291223	mDNAsi
BRCA	AL513323.1	-0.000287704	mDNAsi
BRCA	AC092168.1	-0.00028025	mDNAsi
BRCA	AP000757.1	-0.000276815	mDNAsi
BRCA	LINC02424	-0.000275786	mDNAsi
BRCA	AL512625.1	-0.000275407	mDNAsi
BRCA	AC020912.1	0.000274072	mDNAsi
BRCA	AC000068.2	0.00026967	mDNAsi
BRCA	LINC01679	0.000269317	mDNAsi
BRCA	AC091096.1	-0.000266571	mDNAsi
BRCA	AL683887.1	-0.000264415	mDNAsi
BRCA	AL049612.1	-0.000261544	mDNAsi
BRCA	AL157702.2	0.000259432	mDNAsi
BRCA	AC011477.2	-0.000257899	mDNAsi
BRCA	AL357874.1	0.000248778	mDNAsi
BRCA	LINC02109	0.00023896	mDNAsi
BRCA	FRGCA	0.000238574	mDNAsi
BRCA	AC121342.1	0.000233549	mDNAsi
BRCA	AL022310.1	-0.000230267	mDNAsi
BRCA	AC011451.3	0.000229745	mDNAsi
BRCA	LINC01852	-0.000227404	mDNAsi
BRCA	AC116003.2	-0.000226546	mDNAsi
BRCA	AC109782.1	-0.000218269	mDNAsi
BRCA	AL627422.2	0.000216317	mDNAsi
BRCA	AC120349.1	-0.000212846	mDNAsi
BRCA	AC007342.4	0.000211272	mDNAsi
BRCA	AC007671.1	-0.000204894	mDNAsi
BRCA	LINC02229	0.000196654	mDNAsi
BRCA	PRC1-AS1	0.000196288	mDNAsi
BRCA	LINC02138	0.000191635	mDNAsi
BRCA	LYPLAL1-DT	-0.000191012	mDNAsi
BRCA	AC120498.10	0.00017978	mDNAsi
BRCA	LINC01117	-0.00017731	mDNAsi
BRCA	AL121906.1	0.000175827	mDNAsi
BRCA	AL035420.2	0.000175331	mDNAsi
BRCA	LINC02828	0.000168924	mDNAsi
BRCA	AC069540.2	-0.000165708	mDNAsi
BRCA	AC093610.1	-0.000164391	mDNAsi
BRCA	AL359697.1	0.000158795	mDNAsi
BRCA	ARHGAP29-AS1	0.000158193	mDNAsi
BRCA	AC105383.1	0.00015703	mDNAsi
BRCA	AC147067.2	-0.000154427	mDNAsi
BRCA	AL121899.4	-0.000153095	mDNAsi
BRCA	AC007128.1	0.000153092	mDNAsi
BRCA	AL161910.1	-0.000152206	mDNAsi
BRCA	AL031590.1	0.000151229	mDNAsi
BRCA	HTT-AS	-0.000149713	mDNAsi
BRCA	AC148477.4	-0.000144974	mDNAsi
BRCA	AL021707.5	0.000142813	mDNAsi
BRCA	AC207130.1	-0.000140274	mDNAsi
BRCA	AL512328.1	0.000136101	mDNAsi
BRCA	SETBP1-DT	0.000129698	mDNAsi
BRCA	AL353615.1	-0.000120363	mDNAsi
BRCA	LINC02864	0.000118665	mDNAsi
BRCA	AC027088.1	-0.000100476	mDNAsi
BRCA	AL035252.3	9.55043e-05	mDNAsi
BRCA	AC108210.1	-9.12602e-05	mDNAsi
BRCA	MDC1-AS1	-8.94711e-05	mDNAsi
BRCA	AC114798.1	-8.91824e-05	mDNAsi
BRCA	AL731557.1	-8.63736e-05	mDNAsi
BRCA	AL445423.1	-8.38545e-05	mDNAsi
BRCA	AC064843.1	8.15162e-05	mDNAsi
BRCA	AC104653.1	-7.83559e-05	mDNAsi
BRCA	AC018553.3	7.57108e-05	mDNAsi
BRCA	Z83818.2	7.28623e-05	mDNAsi
BRCA	AC106795.5	7.13579e-05	mDNAsi
BRCA	PTCSC2	-7.09939e-05	mDNAsi
BRCA	AC246785.3	7.06467e-05	mDNAsi
BRCA	AL035603.1	6.74013e-05	mDNAsi
BRCA	LINC02036	6.42102e-05	mDNAsi
BRCA	AC019257.2	-6.2166e-05	mDNAsi
BRCA	AC127024.2	-6.07771e-05	mDNAsi
BRCA	PDCD4-AS1	-5.7316e-05	mDNAsi
BRCA	LINC02101	5.66302e-05	mDNAsi
BRCA	AL357497.1	5.28236e-05	mDNAsi
BRCA	LINC01365	4.80149e-05	mDNAsi
BRCA	AC021546.1	-4.0788e-05	mDNAsi
BRCA	LINC00960	-3.79524e-05	mDNAsi
BRCA	LINC02417	3.47298e-05	mDNAsi
BRCA	AC106782.5	3.12323e-05	mDNAsi
BRCA	AC117945.1	-2.46264e-05	mDNAsi
BRCA	AL645608.7	1.0933e-05	mDNAsi
BRCA	LINC00501	-5.58142e-06	mDNAsi
BRCA	AC090936.1	4.20311e-06	mDNAsi
BRCA	EMSLR	0.00710024	mRNAsi
BRCA	AC106845.1	-0.0070254	mRNAsi
BRCA	AC087392.1	-0.0062127	mRNAsi
BRCA	SH3RF3-AS1	-0.00605822	mRNAsi
BRCA	MIR924HG	0.00577401	mRNAsi
BRCA	MIR22HG	-0.00534112	mRNAsi
BRCA	SNHG16	0.00512332	mRNAsi
BRCA	AL049838.1	-0.00481211	mRNAsi
BRCA	AL109924.1	-0.00479021	mRNAsi
BRCA	TBX5-AS1	-0.00464668	mRNAsi
BRCA	AL078459.1	-0.00452703	mRNAsi
BRCA	LINC02606	-0.00408687	mRNAsi
BRCA	AP000251.1	0.00388993	mRNAsi
BRCA	MCM3AP-AS1	0.00388864	mRNAsi
BRCA	AC091057.1	0.00385982	mRNAsi
BRCA	AC108058.1	-0.00377474	mRNAsi
BRCA	AC011462.5	-0.0035469	mRNAsi
BRCA	AC008883.3	0.00353776	mRNAsi
BRCA	AL031985.3	0.00353642	mRNAsi
BRCA	AP001189.3	-0.00353249	mRNAsi
BRCA	AC074135.1	0.00334649	mRNAsi
BRCA	AC092718.4	0.00330296	mRNAsi
BRCA	AL161891.1	0.00313347	mRNAsi
BRCA	LYRM4-AS1	0.00297086	mRNAsi
BRCA	AL133476.1	-0.0029492	mRNAsi
BRCA	AC004241.3	0.00278669	mRNAsi
BRCA	SNHG4	0.00270566	mRNAsi
BRCA	LINC01638	-0.00267086	mRNAsi
BRCA	AL158166.2	-0.00259682	mRNAsi
BRCA	AC027228.2	0.00254973	mRNAsi
BRCA	MAP3K4-AS1	-0.00246524	mRNAsi
BRCA	AC000403.1	-0.00242249	mRNAsi
BRCA	AC108053.1	-0.00239735	mRNAsi
BRCA	AC005291.2	-0.0023659	mRNAsi
BRCA	ALMS1-IT1	0.00235714	mRNAsi
BRCA	SOS1-IT1	0.0023413	mRNAsi
BRCA	SLC25A30-AS1	-0.00228741	mRNAsi
BRCA	AL583859.1	0.00220537	mRNAsi
BRCA	AC131009.3	0.00217903	mRNAsi
BRCA	AC027237.3	-0.00215034	mRNAsi
BRCA	AL109741.1	-0.00208642	mRNAsi
BRCA	AC080038.1	-0.00205911	mRNAsi
BRCA	AP003071.4	-0.00200717	mRNAsi
BRCA	AC008080.3	-0.00195251	mRNAsi
BRCA	SERTAD4-AS1	-0.00194694	mRNAsi
BRCA	LINC02256	-0.00191577	mRNAsi
BRCA	TYMSOS	0.00189821	mRNAsi
BRCA	AC234917.3	0.00184021	mRNAsi
BRCA	AC092802.1	-0.00183892	mRNAsi
BRCA	LIMS1-AS1	-0.00181687	mRNAsi
BRCA	AL691447.2	-0.00175239	mRNAsi
BRCA	AP003555.2	-0.00174681	mRNAsi
BRCA	AC005479.2	-0.00171769	mRNAsi
BRCA	BAIAP2-DT	-0.00170441	mRNAsi
BRCA	MEIS1-AS2	-0.00169019	mRNAsi
BRCA	AC109587.1	-0.0016642	mRNAsi
BRCA	AC073487.1	-0.00163767	mRNAsi
BRCA	AP001471.1	-0.00162008	mRNAsi
BRCA	LINC02528	0.00161847	mRNAsi
BRCA	LINC00665	0.00161374	mRNAsi
BRCA	AL513165.1	0.00159977	mRNAsi
BRCA	TMPO-AS1	0.00158723	mRNAsi
BRCA	AC023128.1	0.00156813	mRNAsi
BRCA	AL022238.2	-0.00156709	mRNAsi
BRCA	WWC2-AS2	-0.001566	mRNAsi
BRCA	AL136084.2	-0.00156314	mRNAsi
BRCA	CSRP3-AS1	0.00155201	mRNAsi
BRCA	AC234775.3	-0.00152042	mRNAsi
BRCA	AC022506.2	-0.00150992	mRNAsi
BRCA	HOXC-AS1	-0.00150626	mRNAsi
BRCA	MAPKAPK5-AS1	0.00150521	mRNAsi
BRCA	AC021016.1	-0.00148929	mRNAsi
BRCA	DDX11-AS1	0.00146846	mRNAsi
BRCA	AC093799.1	-0.00146457	mRNAsi
BRCA	RBPMS-AS1	-0.00145375	mRNAsi
BRCA	SNHG1	0.00143563	mRNAsi
BRCA	LINC02100	0.00140635	mRNAsi
BRCA	LINC00702	-0.00138815	mRNAsi
BRCA	AL355835.1	-0.00136992	mRNAsi
BRCA	AC011472.1	-0.00133772	mRNAsi
BRCA	LINC00519	-0.0013364	mRNAsi
BRCA	EPB41L4A-DT	-0.00133559	mRNAsi
BRCA	AL391422.4	-0.00130775	mRNAsi
BRCA	AC083806.3	0.00129689	mRNAsi
BRCA	THAP9-AS1	0.00127479	mRNAsi
BRCA	AL117336.1	-0.00126384	mRNAsi
BRCA	AC020916.1	-0.00125112	mRNAsi
BRCA	AL360219.1	-0.00122363	mRNAsi
BRCA	AC092171.1	-0.00120629	mRNAsi
BRCA	WNT5A-AS1	-0.00118357	mRNAsi
BRCA	DEPDC1-AS1	0.00116905	mRNAsi
BRCA	CASK-AS1	-0.00116862	mRNAsi
BRCA	LINC00630	0.00116348	mRNAsi
BRCA	AC023644.1	0.00116131	mRNAsi
BRCA	AL022328.2	-0.00114465	mRNAsi
BRCA	TESC-AS1	-0.00112994	mRNAsi
BRCA	AL023803.2	0.00112671	mRNAsi
BRCA	AL023803.3	0.00112612	mRNAsi
BRCA	LINC02444	0.00108619	mRNAsi
BRCA	AC096861.2	0.00108527	mRNAsi
BRCA	AL592211.2	0.00108124	mRNAsi
BRCA	BEAN1-AS1	-0.00107298	mRNAsi
BRCA	AL138995.1	-0.0010676	mRNAsi
BRCA	AL356495.1	-0.00106253	mRNAsi
BRCA	LMO7-AS1	-0.0010446	mRNAsi
BRCA	AC125807.2	0.00103913	mRNAsi
BRCA	AC111197.1	-0.000986461	mRNAsi
BRCA	AC073270.2	0.000985	mRNAsi
BRCA	AC079766.1	-0.000981043	mRNAsi
BRCA	AL031283.2	-0.000977842	mRNAsi
BRCA	DIRC1	-0.000966438	mRNAsi
BRCA	AC022387.2	-0.000965149	mRNAsi
BRCA	AC090877.2	-0.000963258	mRNAsi
BRCA	AL133240.1	0.000950105	mRNAsi
BRCA	L3MBTL2-AS1	-0.000944386	mRNAsi
BRCA	AC090921.1	-0.000939786	mRNAsi
BRCA	TAPT1-AS1	-0.000930572	mRNAsi
BRCA	MIR4432HG	0.000929645	mRNAsi
BRCA	LINC02167	0.000924912	mRNAsi
BRCA	BX322562.1	-0.000918669	mRNAsi
BRCA	RFX5-AS1	0.000901367	mRNAsi
BRCA	LINC02544	-0.000894621	mRNAsi
BRCA	AC107027.3	0.000876831	mRNAsi
BRCA	AC063944.2	-0.000871701	mRNAsi
BRCA	AL445493.3	-0.000852335	mRNAsi
BRCA	FAM66B	-0.000849234	mRNAsi
BRCA	AC073048.1	0.000846867	mRNAsi
BRCA	AC019186.1	-0.000829658	mRNAsi
BRCA	LINC02564	0.000828434	mRNAsi
BRCA	AC010245.2	-0.000825478	mRNAsi
BRCA	RALY-AS1	0.000818417	mRNAsi
BRCA	AC234775.2	-0.000816772	mRNAsi
BRCA	AC020661.1	0.000808109	mRNAsi
BRCA	LINC01150	-0.000801661	mRNAsi
BRCA	LINC02520	0.000800989	mRNAsi
BRCA	AL136162.1	0.000788471	mRNAsi
BRCA	AL024507.2	0.000778726	mRNAsi
BRCA	AC026782.2	-0.000769071	mRNAsi
BRCA	LINC01683	0.000762092	mRNAsi
BRCA	AL596214.1	0.000753586	mRNAsi
BRCA	AC006062.1	-0.000751721	mRNAsi
BRCA	AC009159.3	-0.000748797	mRNAsi
BRCA	AC010457.1	-0.00074658	mRNAsi
BRCA	AL137847.2	-0.000745174	mRNAsi
BRCA	AC134312.5	-0.000740146	mRNAsi
BRCA	AC073352.2	0.000738186	mRNAsi
BRCA	AC010789.1	0.00073801	mRNAsi
BRCA	AC000050.2	-0.000727913	mRNAsi
BRCA	AC022098.1	-0.000719559	mRNAsi
BRCA	ATXN1-AS1	-0.000710148	mRNAsi
BRCA	AC015802.1	-0.000707001	mRNAsi
BRCA	AC099521.3	0.000704468	mRNAsi
BRCA	USP2-AS1	0.000689028	mRNAsi
BRCA	AL022328.1	-0.000681224	mRNAsi
BRCA	AC092650.1	0.000678722	mRNAsi
BRCA	AL512353.1	0.000663038	mRNAsi
BRCA	AC107398.2	-0.000654749	mRNAsi
BRCA	AC010996.1	0.000644799	mRNAsi
BRCA	EIPR1-IT1	0.000638784	mRNAsi
BRCA	GTSE1-DT	0.000637029	mRNAsi
BRCA	FIGNL2-DT	-0.00063082	mRNAsi
BRCA	AL512625.3	-0.000630409	mRNAsi
BRCA	PPIC-AS1	-0.00062616	mRNAsi
BRCA	AP000695.1	-0.000626096	mRNAsi
BRCA	LINC02614	-0.000623396	mRNAsi
BRCA	AL592295.6	0.000620794	mRNAsi
BRCA	AL591721.1	-0.000618357	mRNAsi
BRCA	AC092376.2	-0.000617267	mRNAsi
BRCA	AC105020.6	-0.000614676	mRNAsi
BRCA	AC009097.4	-0.000611897	mRNAsi
BRCA	AC022809.1	-0.000610311	mRNAsi
BRCA	AC118754.2	0.000606841	mRNAsi
BRCA	LINC02829	-0.000591332	mRNAsi
BRCA	AL136419.3	0.000578705	mRNAsi
BRCA	AL590226.1	-0.000577795	mRNAsi
BRCA	AP000907.2	-0.000577407	mRNAsi
BRCA	CD81-AS1	-0.00057341	mRNAsi
BRCA	AC025175.1	-0.000572601	mRNAsi
BRCA	AC084757.3	-0.000560594	mRNAsi
BRCA	AC092902.6	-0.000552771	mRNAsi
BRCA	RHPN1-AS1	0.000551856	mRNAsi
BRCA	FGF13-AS1	-0.000542399	mRNAsi
BRCA	AC027243.2	0.000537725	mRNAsi
BRCA	AL391121.1	-0.000534835	mRNAsi
BRCA	RRS1-AS1	0.000529965	mRNAsi
BRCA	LINC01058	-0.000525853	mRNAsi
BRCA	AC020658.4	0.000516761	mRNAsi
BRCA	AC134043.2	0.000515213	mRNAsi
BRCA	MYOSLID	-0.000508625	mRNAsi
BRCA	OTUD6B-AS1	0.00050255	mRNAsi
BRCA	AC026469.1	-0.00049965	mRNAsi
BRCA	AL445524.1	0.000498795	mRNAsi
BRCA	NR4A1AS	-0.000498559	mRNAsi
BRCA	LINC02416	0.000498042	mRNAsi
BRCA	AC024588.1	0.000497236	mRNAsi
BRCA	AC007405.3	-0.000497148	mRNAsi
BRCA	AC016821.1	-0.000493656	mRNAsi
BRCA	AC044849.1	-0.000490926	mRNAsi
BRCA	AC116667.2	-0.000489064	mRNAsi
BRCA	AC008514.1	0.000488373	mRNAsi
BRCA	AC002070.1	-0.000486635	mRNAsi
BRCA	LINC02448	0.000485415	mRNAsi
BRCA	AP003555.1	-0.000484601	mRNAsi
BRCA	AC104002.3	0.000479526	mRNAsi
BRCA	AC026150.3	-0.000479224	mRNAsi
BRCA	AL591135.2	0.000478044	mRNAsi
BRCA	FER1L6-AS2	0.000477435	mRNAsi
BRCA	AL391807.1	-0.00047347	mRNAsi
BRCA	AC145124.1	-0.000471045	mRNAsi
BRCA	LMNB1-DT	0.000456833	mRNAsi
BRCA	AC079089.1	0.000447058	mRNAsi
BRCA	AL022345.4	-0.00044227	mRNAsi
BRCA	AC090527.1	-0.000441731	mRNAsi
BRCA	AC073073.2	0.000435986	mRNAsi
BRCA	LINC00921	-0.000432866	mRNAsi
BRCA	AC091564.5	-0.000432844	mRNAsi
BRCA	AL132656.2	-0.000428532	mRNAsi
BRCA	AL136441.1	-0.000427819	mRNAsi
BRCA	AC005828.4	0.000427169	mRNAsi
BRCA	AC087203.3	-0.000424586	mRNAsi
BRCA	AL353600.2	-0.000423491	mRNAsi
BRCA	AC007686.3	-0.000423254	mRNAsi
BRCA	AL023754.2	0.000421441	mRNAsi
BRCA	AL160313.1	-0.000418431	mRNAsi
BRCA	FLJ16779	-0.000415757	mRNAsi
BRCA	LINC01561	-0.000414766	mRNAsi
BRCA	PHKA1-AS1	0.000401681	mRNAsi
BRCA	AC110048.2	-0.000401289	mRNAsi
BRCA	PTPRG-AS1	0.000399042	mRNAsi
BRCA	AC124276.2	-0.000397896	mRNAsi
BRCA	AL138479.2	-0.000394968	mRNAsi
BRCA	AC015922.2	-0.000393186	mRNAsi
BRCA	AC093673.1	-0.000380331	mRNAsi
BRCA	TCERG1L-AS1	-0.000380284	mRNAsi
BRCA	AC022306.2	-0.000370487	mRNAsi
BRCA	AC104825.1	-0.000365922	mRNAsi
BRCA	AC011676.1	0.000350254	mRNAsi
BRCA	AP005482.2	0.000345615	mRNAsi
BRCA	AP006219.3	-0.000345556	mRNAsi
BRCA	AC012073.1	0.000343987	mRNAsi
BRCA	LINC01352	-0.000341864	mRNAsi
BRCA	AP003390.1	0.000340971	mRNAsi
BRCA	HOXD-AS2	-0.000339611	mRNAsi
BRCA	AC010201.3	-0.000334055	mRNAsi
BRCA	AC012379.2	0.000332114	mRNAsi
BRCA	AL451007.2	0.000328464	mRNAsi
BRCA	MRPL20-DT	0.000327028	mRNAsi
BRCA	LINC02452	-0.000326821	mRNAsi
BRCA	AC013268.5	-0.000325374	mRNAsi
BRCA	AP003392.5	0.000322876	mRNAsi
BRCA	AL157395.1	-0.000320759	mRNAsi
BRCA	AL137779.2	-0.000320032	mRNAsi
BRCA	AL445205.1	0.00031832	mRNAsi
BRCA	BX664730.1	-0.000315074	mRNAsi
BRCA	STK32A-AS1	-0.000314769	mRNAsi
BRCA	AC022463.1	-0.000313915	mRNAsi
BRCA	AC022034.1	-0.000313874	mRNAsi
BRCA	AC013448.1	-0.000310097	mRNAsi
BRCA	AL360091.1	-0.000309725	mRNAsi
BRCA	SENCR	-0.000307324	mRNAsi
BRCA	AL031710.2	0.000306633	mRNAsi
BRCA	FLVCR1-DT	0.000304266	mRNAsi
BRCA	AC073140.2	0.000300754	mRNAsi
BRCA	AC188617.1	-0.000291744	mRNAsi
BRCA	AC026369.2	-0.000282575	mRNAsi
BRCA	AP002761.3	-0.000277143	mRNAsi
BRCA	CERNA3	0.000275674	mRNAsi
BRCA	AC090164.2	-0.000274692	mRNAsi
BRCA	AL133215.2	0.000272356	mRNAsi
BRCA	AL133371.1	-0.00026292	mRNAsi
BRCA	AC092821.3	0.00025741	mRNAsi
BRCA	KTN1-AS1	0.000255255	mRNAsi
BRCA	FARP1-AS1	-0.000255063	mRNAsi
BRCA	LINC02735	0.000251559	mRNAsi
BRCA	AC147067.1	-0.000248318	mRNAsi
BRCA	AC127502.2	-0.000246387	mRNAsi
BRCA	LINC02012	0.000246341	mRNAsi
BRCA	AC008543.4	-0.000243355	mRNAsi
BRCA	C3orf36	-0.000243271	mRNAsi
BRCA	AC243829.4	0.000239807	mRNAsi
BRCA	MIR663AHG	0.000234887	mRNAsi
BRCA	AL049871.1	-0.000233571	mRNAsi
BRCA	AC012645.4	-0.000233337	mRNAsi
BRCA	AC024933.1	-0.000231142	mRNAsi
BRCA	LINC01096	-0.000230686	mRNAsi
BRCA	AC011284.1	0.000225396	mRNAsi
BRCA	AC027801.2	-0.000224625	mRNAsi
BRCA	AL033384.2	-0.000222415	mRNAsi
BRCA	AC020912.1	-0.000221844	mRNAsi
BRCA	LINC01141	-0.000209208	mRNAsi
BRCA	AC007920.1	-0.000208844	mRNAsi
BRCA	AC073593.2	0.000202765	mRNAsi
BRCA	AC113143.2	0.000197734	mRNAsi
BRCA	AL136169.1	-0.000197589	mRNAsi
BRCA	AL596244.1	-0.000190813	mRNAsi
BRCA	MAMDC2-AS1	-0.000189514	mRNAsi
BRCA	AL357127.1	0.000187135	mRNAsi
BRCA	AC136475.1	-0.000179588	mRNAsi
BRCA	AL590714.1	0.000177778	mRNAsi
BRCA	GNG12-AS1	-0.000176632	mRNAsi
BRCA	AL139280.3	0.00017429	mRNAsi
BRCA	AC015853.1	-0.000173269	mRNAsi
BRCA	AC084757.2	0.000168831	mRNAsi
BRCA	AC016394.2	0.00016694	mRNAsi
BRCA	KRT7-AS	-0.000164658	mRNAsi
BRCA	AC063943.1	0.000159611	mRNAsi
BRCA	AC010615.2	0.000158841	mRNAsi
BRCA	LNCOG	-0.000155985	mRNAsi
BRCA	AC073842.1	0.000148804	mRNAsi
BRCA	REPIN1-AS1	0.000148515	mRNAsi
BRCA	ZBTB11-AS1	0.000146935	mRNAsi
BRCA	AC009831.1	-0.000144392	mRNAsi
BRCA	DIO3OS	-0.000143956	mRNAsi
BRCA	AC117503.1	-0.000139354	mRNAsi
BRCA	LINC00398	-0.00013875	mRNAsi
BRCA	AC093627.6	-0.000136916	mRNAsi
BRCA	AC022509.2	0.000135085	mRNAsi
BRCA	AP000808.1	0.000134359	mRNAsi
BRCA	HLX-AS1	-0.000134336	mRNAsi
BRCA	TENM3-AS1	-0.000134293	mRNAsi
BRCA	AC007750.1	-0.000129772	mRNAsi
BRCA	LINC02298	-0.000119121	mRNAsi
BRCA	AC091544.4	-0.000117452	mRNAsi
BRCA	AP005264.1	-0.000110118	mRNAsi
BRCA	AC036108.3	-0.000107999	mRNAsi
BRCA	SLC2A1-AS1	-0.00010399	mRNAsi
BRCA	PLCE1-AS1	-0.000102762	mRNAsi
BRCA	AC093599.1	9.95065e-05	mRNAsi
BRCA	PSMG3-AS1	-9.61795e-05	mRNAsi
BRCA	AC092053.2	-9.57886e-05	mRNAsi
BRCA	AC113208.5	-9.54322e-05	mRNAsi
BRCA	AL049775.1	-9.3371e-05	mRNAsi
BRCA	THCAT158	-9.3083e-05	mRNAsi
BRCA	AC115618.1	-8.90245e-05	mRNAsi
BRCA	AC087071.1	-8.58501e-05	mRNAsi
BRCA	AC011453.1	8.51064e-05	mRNAsi
BRCA	AC008759.3	-8.24453e-05	mRNAsi
BRCA	LINC00160	-8.22559e-05	mRNAsi
BRCA	AC079148.1	-8.00157e-05	mRNAsi
BRCA	AC068025.1	7.90888e-05	mRNAsi
BRCA	AL158801.2	-7.63748e-05	mRNAsi
BRCA	LINC01320	-7.46254e-05	mRNAsi
BRCA	ZNF528-AS1	-7.23657e-05	mRNAsi
BRCA	AC039056.2	-7.20027e-05	mRNAsi
BRCA	LINC02864	7.12098e-05	mRNAsi
BRCA	AP000229.1	-6.92594e-05	mRNAsi
BRCA	AC087501.4	6.81305e-05	mRNAsi
BRCA	AC020637.1	-6.28248e-05	mRNAsi
BRCA	AL589765.5	-6.18346e-05	mRNAsi
BRCA	AC100803.3	-6.09718e-05	mRNAsi
BRCA	AC006064.2	6.04975e-05	mRNAsi
BRCA	AC004801.6	5.85445e-05	mRNAsi
BRCA	AP001107.3	-5.8073e-05	mRNAsi
BRCA	AC024145.1	-5.69919e-05	mRNAsi
BRCA	AC012555.1	-5.63528e-05	mRNAsi
BRCA	AL137003.1	-5.34571e-05	mRNAsi
BRCA	PAX8-AS1	-4.72285e-05	mRNAsi
BRCA	AL390038.1	4.69407e-05	mRNAsi
BRCA	OSMR-AS1	-4.57332e-05	mRNAsi
BRCA	AC093001.2	-4.35642e-05	mRNAsi
BRCA	AL390955.2	-3.4678e-05	mRNAsi
BRCA	AC011383.1	-3.37276e-05	mRNAsi
BRCA	AC024909.1	-3.34163e-05	mRNAsi
BRCA	AC022126.1	3.23353e-05	mRNAsi
BRCA	FGD5-AS1	3.12249e-05	mRNAsi
BRCA	HHIP-AS1	-2.86646e-05	mRNAsi
BRCA	AC138965.1	2.67833e-05	mRNAsi
BRCA	AL158211.1	-2.4604e-05	mRNAsi
BRCA	DSCR9	2.30357e-05	mRNAsi
BRCA	AL359706.1	-2.27884e-05	mRNAsi
BRCA	AC104304.3	2.09587e-05	mRNAsi
BRCA	AC009159.1	-1.89988e-05	mRNAsi
BRCA	LINC00603	-1.56113e-05	mRNAsi
BRCA	AC137834.2	-1.48142e-05	mRNAsi
BRCA	AC090227.3	-1.4239e-05	mRNAsi
BRCA	LINC01425	-1.22915e-05	mRNAsi
BRCA	LINC01686	-1.18595e-05	mRNAsi
BRCA	AC148477.4	1.1683e-05	mRNAsi
BRCA	LINC00337	8.06758e-06	mRNAsi
BRCA	AL606469.1	-7.20517e-06	mRNAsi
BRCA	GAS1RR	-5.17994e-06	mRNAsi
BRCA	AC136475.5	-4.10523e-06	mRNAsi
BRCA	AL450306.1	-3.20468e-06	mRNAsi
BRCA	FLG-AS1	-2.77569e-06	mRNAsi
CESC	AL513164.1	0.0126716	mDNAsi
CESC	AL079307.1	0.0101627	mDNAsi
CESC	AC096921.2	-0.00532647	mDNAsi
CESC	AC022634.2	0.00487847	mDNAsi
CESC	AL136418.1	0.00475612	mDNAsi
CESC	BOK-AS1	0.00394682	mDNAsi
CESC	AL138760.1	0.00390887	mDNAsi
CESC	LINC00543	-0.00386491	mDNAsi
CESC	AL031058.1	0.00378089	mDNAsi
CESC	AC073073.2	0.00357143	mDNAsi
CESC	LINC02870	0.00308012	mDNAsi
CESC	AL032819.1	0.0027651	mDNAsi
CESC	AL160006.1	0.00273329	mDNAsi
CESC	BISPR	-0.00254245	mDNAsi
CESC	HMGA1P4	-0.00222462	mDNAsi
CESC	LINC02163	0.00203553	mDNAsi
CESC	AL357079.2	0.00197817	mDNAsi
CESC	AC015936.2	-0.00191241	mDNAsi
CESC	AC012485.2	-0.0018742	mDNAsi
CESC	ADNP-AS1	0.00183143	mDNAsi
CESC	AL049612.1	-0.0018113	mDNAsi
CESC	CFAP61-AS1	0.00171975	mDNAsi
CESC	AC093726.2	-0.00165899	mDNAsi
CESC	AC020661.1	0.00163462	mDNAsi
CESC	AL033523.1	0.00161437	mDNAsi
CESC	LINC00492	0.00160674	mDNAsi
CESC	AC010997.4	0.00159962	mDNAsi
CESC	AC007314.1	0.00152944	mDNAsi
CESC	AC093838.1	0.00139263	mDNAsi
CESC	AC010378.1	0.00136723	mDNAsi
CESC	AC022960.2	0.00123595	mDNAsi
CESC	DGUOK-AS1	0.00122733	mDNAsi
CESC	LINC00628	-0.00122673	mDNAsi
CESC	AC015722.1	0.00120363	mDNAsi
CESC	AL353708.1	0.00120213	mDNAsi
CESC	AC007608.3	0.00119474	mDNAsi
CESC	AL513123.1	0.00118472	mDNAsi
CESC	AP000777.1	0.00114455	mDNAsi
CESC	LINC01128	0.000960648	mDNAsi
CESC	AL121929.2	0.000955154	mDNAsi
CESC	AC003965.1	-0.000934823	mDNAsi
CESC	AC090018.2	0.000883202	mDNAsi
CESC	AP002985.1	0.000879444	mDNAsi
CESC	AP003778.1	-0.00080212	mDNAsi
CESC	AC108136.1	0.000801778	mDNAsi
CESC	AC005064.1	0.000794788	mDNAsi
CESC	AC004951.4	0.000756642	mDNAsi
CESC	C5orf66	0.000724649	mDNAsi
CESC	AC120498.8	-0.000684471	mDNAsi
CESC	AL049870.3	0.000671219	mDNAsi
CESC	AC005740.4	-0.000670158	mDNAsi
CESC	AL390066.1	0.000651034	mDNAsi
CESC	LINC00964	0.000623183	mDNAsi
CESC	AC010789.1	0.000611016	mDNAsi
CESC	PAX8-AS1	0.000592611	mDNAsi
CESC	AC079336.5	0.00053562	mDNAsi
CESC	LINC00663	-0.000497178	mDNAsi
CESC	AC138150.2	-0.000461854	mDNAsi
CESC	AL139246.3	-0.000429861	mDNAsi
CESC	AC010478.1	-0.000429157	mDNAsi
CESC	EPCAM-DT	-0.000399775	mDNAsi
CESC	AC010655.2	0.000392159	mDNAsi
CESC	TM4SF19-AS1	0.000364448	mDNAsi
CESC	BBOX1-AS1	0.000356379	mDNAsi
CESC	AC096659.1	0.000349645	mDNAsi
CESC	AC253576.2	-0.000337779	mDNAsi
CESC	LINC01290	0.000308226	mDNAsi
CESC	AP000919.2	-0.000289511	mDNAsi
CESC	ODC1-DT	0.000284532	mDNAsi
CESC	AC063960.1	0.000203728	mDNAsi
CESC	IGFL2-AS1	0.000188589	mDNAsi
CESC	CLCA4-AS1	0.000188467	mDNAsi
CESC	AC018442.2	0.000143244	mDNAsi
CESC	KDM4A-AS1	0.000134923	mDNAsi
CESC	AC147067.1	-0.000105601	mDNAsi
CESC	AL161636.1	7.6308e-05	mDNAsi
CESC	AL031848.1	6.20342e-05	mDNAsi
CESC	BX322562.1	-7.48347e-06	mDNAsi
CESC	SETBP1-DT	-0.00797102	mRNAsi
CESC	AL049838.1	-0.00711359	mRNAsi
CESC	AC093673.1	-0.00611766	mRNAsi
CESC	AL513165.1	0.00601676	mRNAsi
CESC	AC002074.1	-0.00601333	mRNAsi
CESC	AP001189.3	-0.00540554	mRNAsi
CESC	EMSLR	0.00488608	mRNAsi
CESC	MIR100HG	-0.00388465	mRNAsi
CESC	LINC01013	-0.00367873	mRNAsi
CESC	SNHG1	0.00365839	mRNAsi
CESC	AC110611.2	-0.00351127	mRNAsi
CESC	AC002407.1	0.00317803	mRNAsi
CESC	PRRT3-AS1	0.00315824	mRNAsi
CESC	AP002761.3	-0.00314703	mRNAsi
CESC	DEPDC1-AS1	0.0031368	mRNAsi
CESC	USP2-AS1	0.00280136	mRNAsi
CESC	AC091057.1	0.002732	mRNAsi
CESC	GMDS-DT	-0.00267764	mRNAsi
CESC	AL136162.1	0.00267154	mRNAsi
CESC	LINC01638	-0.00258271	mRNAsi
CESC	AC005291.2	-0.00257394	mRNAsi
CESC	AC096921.2	-0.00239361	mRNAsi
CESC	AC027807.2	-0.00235463	mRNAsi
CESC	AC099850.1	0.00233917	mRNAsi
CESC	LINC02408	-0.00228114	mRNAsi
CESC	AC019069.1	0.00227297	mRNAsi
CESC	AC111197.1	-0.00225455	mRNAsi
CESC	FAM198B-AS1	-0.00218187	mRNAsi
CESC	AC011383.1	-0.00206447	mRNAsi
CESC	AC008147.2	-0.00203508	mRNAsi
CESC	AC105345.1	-0.00200449	mRNAsi
CESC	AL442125.1	-0.00198587	mRNAsi
CESC	AC020550.2	0.00196852	mRNAsi
CESC	CHL1-AS1	-0.0019022	mRNAsi
CESC	AC007879.4	-0.00189503	mRNAsi
CESC	AC135726.1	-0.0018649	mRNAsi
CESC	AC079841.2	0.00183418	mRNAsi
CESC	AP001505.1	0.00183239	mRNAsi
CESC	RBM15-AS1	0.0017705	mRNAsi
CESC	AC009093.1	-0.00172923	mRNAsi
CESC	AC012676.1	0.00165747	mRNAsi
CESC	AP005482.2	0.00164853	mRNAsi
CESC	AP000251.1	0.00164536	mRNAsi
CESC	AC008011.2	-0.0016	mRNAsi
CESC	AC006445.3	0.00157833	mRNAsi
CESC	AC005064.1	0.00152531	mRNAsi
CESC	AC099066.2	-0.00152104	mRNAsi
CESC	AC016396.2	-0.00151084	mRNAsi
CESC	AC018926.1	-0.00149735	mRNAsi
CESC	AC106845.1	-0.00145797	mRNAsi
CESC	AC092118.2	-0.0013893	mRNAsi
CESC	AC079848.2	-0.00135609	mRNAsi
CESC	LINC02570	0.00132594	mRNAsi
CESC	SLC24A3-AS1	-0.0012975	mRNAsi
CESC	OGFRP1	0.00128349	mRNAsi
CESC	AC015909.1	-0.00127553	mRNAsi
CESC	AC004080.2	-0.00124347	mRNAsi
CESC	MSC-AS1	-0.0012223	mRNAsi
CESC	GAS1RR	-0.00121349	mRNAsi
CESC	AC006305.1	-0.00114975	mRNAsi
CESC	LINC02452	-0.00112055	mRNAsi
CESC	AL512638.3	-0.00110814	mRNAsi
CESC	AC008760.1	-0.00106209	mRNAsi
CESC	AL445231.1	0.00106086	mRNAsi
CESC	LINC02035	-0.00104481	mRNAsi
CESC	AC091917.2	0.00102936	mRNAsi
CESC	MAMDC2-AS1	-0.00102517	mRNAsi
CESC	AP003068.1	0.0010156	mRNAsi
CESC	FAM222A-AS1	0.00101274	mRNAsi
CESC	LINC01690	-0.000992759	mRNAsi
CESC	RARA-AS1	-0.000958632	mRNAsi
CESC	AC092718.4	0.000952978	mRNAsi
CESC	AC113346.1	-0.000942071	mRNAsi
CESC	AL137800.1	0.000924869	mRNAsi
CESC	AL161772.1	0.000899215	mRNAsi
CESC	BX323043.1	-0.000882978	mRNAsi
CESC	AC027237.3	-0.000864944	mRNAsi
CESC	AC107918.6	-0.00085008	mRNAsi
CESC	AC007750.1	-0.000825415	mRNAsi
CESC	LINC00242	-0.000823007	mRNAsi
CESC	PCOLCE-AS1	-0.000822904	mRNAsi
CESC	LINC02873	-0.000814045	mRNAsi
CESC	AL391422.4	-0.000772978	mRNAsi
CESC	AL009176.1	0.000770507	mRNAsi
CESC	AL133215.2	0.000768968	mRNAsi
CESC	SNHG30	0.0007662	mRNAsi
CESC	MRGPRG-AS1	0.00076483	mRNAsi
CESC	MIR22HG	-0.000757944	mRNAsi
CESC	AC009806.1	-0.000730346	mRNAsi
CESC	IGFBP7-AS1	-0.000726383	mRNAsi
CESC	AC005746.3	-0.000699354	mRNAsi
CESC	DDN-AS1	0.000688361	mRNAsi
CESC	MIR4435-2HG	-0.000682091	mRNAsi
CESC	GARS1-DT	-0.00067806	mRNAsi
CESC	AP001269.1	0.000658218	mRNAsi
CESC	AC099568.2	0.000656183	mRNAsi
CESC	ACOXL-AS1	-0.000644503	mRNAsi
CESC	AC106820.6	0.000633268	mRNAsi
CESC	AC093787.2	-0.000618684	mRNAsi
CESC	ENOX1-AS1	-0.000603967	mRNAsi
CESC	AP001471.1	-0.00059295	mRNAsi
CESC	DUBR	-0.000563222	mRNAsi
CESC	DIO3OS	-0.000561939	mRNAsi
CESC	AC093535.1	-0.000553577	mRNAsi
CESC	PCCA-DT	0.000526782	mRNAsi
CESC	AC114802.1	-0.000518065	mRNAsi
CESC	AL139241.1	-0.000509948	mRNAsi
CESC	AC130469.1	-0.000508861	mRNAsi
CESC	LINC00865	-0.000503187	mRNAsi
CESC	AL021877.2	-0.0004829	mRNAsi
CESC	AC073257.1	0.000474694	mRNAsi
CESC	AC004241.3	0.000465602	mRNAsi
CESC	AC123595.2	-0.000465006	mRNAsi
CESC	AC131934.1	-0.000459454	mRNAsi
CESC	AC025040.1	-0.000448443	mRNAsi
CESC	EPB41L4A-DT	-0.000447332	mRNAsi
CESC	AC025754.2	-0.000439895	mRNAsi
CESC	FOXP4-AS1	0.000405452	mRNAsi
CESC	AC015853.3	-0.000394548	mRNAsi
CESC	AC109464.1	0.000390889	mRNAsi
CESC	AC020892.1	0.000382378	mRNAsi
CESC	AC007336.1	-0.000381843	mRNAsi
CESC	AC104793.1	0.000369044	mRNAsi
CESC	AL133444.1	-0.00036535	mRNAsi
CESC	AC073349.1	-0.00036222	mRNAsi
CESC	AC016999.1	-0.000348834	mRNAsi
CESC	AC107027.3	0.000327146	mRNAsi
CESC	AC121761.1	0.000319107	mRNAsi
CESC	SNHG4	0.000304452	mRNAsi
CESC	AC048382.2	-0.000303965	mRNAsi
CESC	AL590822.3	-0.000292703	mRNAsi
CESC	NKILA	-0.000284404	mRNAsi
CESC	SNHG17	0.000283109	mRNAsi
CESC	DANCR	0.00026448	mRNAsi
CESC	MAP3K4-AS1	-0.000263831	mRNAsi
CESC	AC012313.8	0.000255529	mRNAsi
CESC	LINC01300	0.000251312	mRNAsi
CESC	AL353807.5	0.000243791	mRNAsi
CESC	AC099066.1	-0.000240133	mRNAsi
CESC	AP005717.2	0.000211544	mRNAsi
CESC	PPM1F-AS1	-0.000208184	mRNAsi
CESC	AC073140.2	0.000200201	mRNAsi
CESC	AL049820.1	0.000174967	mRNAsi
CESC	LINC01958	-0.000170775	mRNAsi
CESC	HELLPAR	0.000159294	mRNAsi
CESC	AC080038.1	-0.000157624	mRNAsi
CESC	AC234917.3	0.000156627	mRNAsi
CESC	AC109454.3	0.000155961	mRNAsi
CESC	AP000941.1	-0.000133006	mRNAsi
CESC	BNC2-AS1	-0.000132361	mRNAsi
CESC	LINC01609	9.67613e-05	mRNAsi
CESC	LINC00557	8.67067e-05	mRNAsi
CESC	LINC02544	-7.79527e-05	mRNAsi
CESC	AL355483.2	7.47951e-05	mRNAsi
CESC	RPS6KA2-IT1	-4.49674e-05	mRNAsi
CESC	AL158055.1	-3.33363e-05	mRNAsi
CESC	AC113146.1	-2.59926e-05	mRNAsi
CESC	AC092850.2	-1.91896e-05	mRNAsi
CESC	AC104237.3	-1.41362e-05	mRNAsi
CESC	AC016493.1	1.3113e-05	mRNAsi
CESC	AP006623.1	-7.59998e-06	mRNAsi
CESC	AC243965.1	4.44004e-06	mRNAsi
CESC	AC055788.1	1.44059e-06	mRNAsi
CHOL	CATIP-AS2	0.00922316	mDNAsi
CHOL	SDK1-AS1	0.00520103	mDNAsi
CHOL	AL133355.1	-0.00335752	mDNAsi
CHOL	AL353586.1	0.00327403	mDNAsi
CHOL	TMEM92-AS1	0.00285816	mDNAsi
CHOL	AC022613.1	-0.00270976	mDNAsi
CHOL	AC118754.1	-0.00222989	mDNAsi
CHOL	AC008114.1	0.00201265	mDNAsi
CHOL	AP000864.1	-0.00181114	mDNAsi
CHOL	AC009950.1	0.00118182	mDNAsi
CHOL	NRXN2-AS1	0.00101408	mDNAsi
CHOL	LINC01269	0.000812392	mDNAsi
CHOL	AL844892.2	-0.000809734	mDNAsi
CHOL	AC009139.2	-0.000573397	mDNAsi
CHOL	LINC01843	-0.000332398	mDNAsi
CHOL	AL607028.1	-6.04376e-05	mDNAsi
CHOL	AC073352.1	0.0129696	mRNAsi
CHOL	HAND2-AS1	-0.00629052	mRNAsi
CHOL	AL121652.1	0.00451043	mRNAsi
CHOL	AC097382.1	-0.00338224	mRNAsi
CHOL	AL353746.1	-0.00194507	mRNAsi
CHOL	AP001189.3	-0.00138695	mRNAsi
CHOL	AP007216.2	-0.000529356	mRNAsi
COAD	LINC00092	-2.14769e-16	mDNAsi
COAD	HELLPAR	0.142461	mRNAsi
COAD	BX322234.1	-0.0196043	mRNAsi
COAD	AC080038.1	-0.00873257	mRNAsi
COAD	AL391422.4	-0.00789279	mRNAsi
COAD	AC092718.4	0.00771113	mRNAsi
COAD	LAMA4-AS1	-0.00703989	mRNAsi
COAD	AC116667.1	-0.00681836	mRNAsi
COAD	SNHG16	0.00654822	mRNAsi
COAD	AC026469.1	-0.00579457	mRNAsi
COAD	AL049838.1	-0.00521696	mRNAsi
COAD	AC106881.1	-0.00493916	mRNAsi
COAD	AC092376.2	-0.0049272	mRNAsi
COAD	SNHG1	0.00491865	mRNAsi
COAD	AC104825.1	-0.00456657	mRNAsi
COAD	AC004540.1	-0.00443894	mRNAsi
COAD	LINC00578	-0.00431599	mRNAsi
COAD	AC130371.2	-0.0039029	mRNAsi
COAD	EMSLR	0.00388832	mRNAsi
COAD	AC027228.2	0.00364754	mRNAsi
COAD	LINC00294	-0.00347677	mRNAsi
COAD	AL136172.1	0.00318558	mRNAsi
COAD	ZNF667-AS1	-0.00317134	mRNAsi
COAD	SERTAD4-AS1	-0.00315171	mRNAsi
COAD	MEG3	-0.00307817	mRNAsi
COAD	PRRT3-AS1	0.00306951	mRNAsi
COAD	FAM222A-AS1	0.00301871	mRNAsi
COAD	TMPO-AS1	0.00279751	mRNAsi
COAD	OGFRP1	0.00275863	mRNAsi
COAD	JMJD1C-AS1	-0.00270929	mRNAsi
COAD	AP001189.3	-0.00266189	mRNAsi
COAD	AC010931.1	-0.00260191	mRNAsi
COAD	LINC01116	-0.00250929	mRNAsi
COAD	AC009549.1	-0.00245297	mRNAsi
COAD	NR2F1-AS1	-0.00223628	mRNAsi
COAD	AL031985.3	0.0022097	mRNAsi
COAD	MIR22HG	-0.00220748	mRNAsi
COAD	KTN1-AS1	0.00206066	mRNAsi
COAD	PCCA-DT	0.00205075	mRNAsi
COAD	AC017104.5	-0.00201923	mRNAsi
COAD	SNHG30	0.00193244	mRNAsi
COAD	AC011462.5	-0.00192948	mRNAsi
COAD	AP002761.3	-0.00184529	mRNAsi
COAD	AC145207.5	0.00183271	mRNAsi
COAD	AC127537.1	-0.00179552	mRNAsi
COAD	RNASEH1-AS1	0.00165017	mRNAsi
COAD	AC034139.1	-0.0016276	mRNAsi
COAD	DEPDC1-AS1	0.00162341	mRNAsi
COAD	AL161891.1	0.00160781	mRNAsi
COAD	SNHG10	0.00152214	mRNAsi
COAD	AC024075.3	-0.00150506	mRNAsi
COAD	EXOSC10-AS1	0.00132751	mRNAsi
COAD	AC107959.1	-0.00118294	mRNAsi
COAD	AL033527.2	0.0011366	mRNAsi
COAD	AC005332.6	-0.00113171	mRNAsi
COAD	LINC01224	0.00104902	mRNAsi
COAD	AC129507.3	-0.0010394	mRNAsi
COAD	AC012360.1	0.000983047	mRNAsi
COAD	LINC00840	-0.000981616	mRNAsi
COAD	LINC02716	-0.000972328	mRNAsi
COAD	AL109615.3	0.000834397	mRNAsi
COAD	AL359397.1	0.000821429	mRNAsi
COAD	LINC02381	-0.000820787	mRNAsi
COAD	RPARP-AS1	0.000820092	mRNAsi
COAD	AC026401.3	0.000813287	mRNAsi
COAD	AP000695.1	-0.000767807	mRNAsi
COAD	AC061709.2	0.000756933	mRNAsi
COAD	AC036176.1	-0.000754627	mRNAsi
COAD	AL355377.4	-0.00075168	mRNAsi
COAD	AC093157.2	0.000743101	mRNAsi
COAD	AC100803.3	-0.00068129	mRNAsi
COAD	AC124798.1	0.000675186	mRNAsi
COAD	LNX1-AS2	-0.000666241	mRNAsi
COAD	EPCAM-DT	-0.00061187	mRNAsi
COAD	LINC01352	-0.000606601	mRNAsi
COAD	AC009902.2	0.000574421	mRNAsi
COAD	REPIN1-AS1	0.000552672	mRNAsi
COAD	AC021016.1	-0.000531035	mRNAsi
COAD	AC012073.1	0.000498807	mRNAsi
COAD	AL138995.1	-0.000450508	mRNAsi
COAD	NRAV	0.000444488	mRNAsi
COAD	AC087521.1	-0.000404512	mRNAsi
COAD	AC005699.1	-0.000389314	mRNAsi
COAD	AP002954.1	-0.00038369	mRNAsi
COAD	HCP5B	-0.000376544	mRNAsi
COAD	AC004943.2	0.00034828	mRNAsi
COAD	AC073840.1	-0.000341846	mRNAsi
COAD	PSMG3-AS1	-0.000339765	mRNAsi
COAD	WNT5A-AS1	-0.000326395	mRNAsi
COAD	AL513165.1	0.000212939	mRNAsi
COAD	AL445423.1	-0.000205099	mRNAsi
COAD	C3orf36	-0.000188989	mRNAsi
COAD	AL158206.1	-0.000178749	mRNAsi
COAD	AC015922.2	-0.000165164	mRNAsi
COAD	AC007342.5	0.000126618	mRNAsi
COAD	AC068580.3	-9.12657e-05	mRNAsi
COAD	AC006130.3	-5.74188e-05	mRNAsi
COAD	AP001267.3	-5.2861e-05	mRNAsi
COAD	LINC02202	-5.24052e-05	mRNAsi
COAD	AC009275.1	-4.19797e-05	mRNAsi
COAD	LINC01936	-3.15319e-05	mRNAsi
COAD	AC012313.8	2.65639e-05	mRNAsi
ESCA	LNC-LBCS	0.00734593	mDNAsi
ESCA	AL592464.3	0.00623817	mDNAsi
ESCA	AC010378.1	0.00428784	mDNAsi
ESCA	AC097382.3	-0.00376256	mDNAsi
ESCA	LINC02820	0.0035202	mDNAsi
ESCA	AC244102.3	0.00311427	mDNAsi
ESCA	LINC02323	0.00295655	mDNAsi
ESCA	LINC02447	-0.00285711	mDNAsi
ESCA	BX890604.1	0.00253557	mDNAsi
ESCA	AL161935.1	-0.00239151	mDNAsi
ESCA	AL161910.1	-0.0021473	mDNAsi
ESCA	LINC01820	0.00211657	mDNAsi
ESCA	AC244102.1	0.00206871	mDNAsi
ESCA	LINC01354	-0.00205459	mDNAsi
ESCA	AC005696.4	0.00193859	mDNAsi
ESCA	AC037198.1	-0.00166085	mDNAsi
ESCA	AP001065.3	-0.00131411	mDNAsi
ESCA	DGUOK-AS1	0.00117659	mDNAsi
ESCA	CT69	0.00111512	mDNAsi
ESCA	AC068774.1	0.00109189	mDNAsi
ESCA	LINC02797	0.000935727	mDNAsi
ESCA	AP001172.1	0.000906436	mDNAsi
ESCA	MIR4713HG	0.000804151	mDNAsi
ESCA	FAM83A-AS1	0.000718814	mDNAsi
ESCA	AL109914.1	-0.000657107	mDNAsi
ESCA	AL031118.1	-0.000619126	mDNAsi
ESCA	AC139100.2	0.000607847	mDNAsi
ESCA	AC108002.2	0.000534165	mDNAsi
ESCA	LINC02881	-0.000418291	mDNAsi
ESCA	AC243829.4	-0.000325078	mDNAsi
ESCA	AC090409.1	0.000248967	mDNAsi
ESCA	AC090204.1	0.000200254	mDNAsi
ESCA	AL354760.1	0.000174464	mDNAsi
ESCA	AC131956.3	0.000133401	mDNAsi
ESCA	PURPL	0.000117406	mDNAsi
ESCA	AC104506.1	6.61682e-05	mDNAsi
ESCA	AC079140.6	-4.32541e-05	mDNAsi
ESCA	AC104117.3	-0.00966377	mRNAsi
ESCA	SNHG1	0.0085124	mRNAsi
ESCA	AC091057.1	0.00727319	mRNAsi
ESCA	EMSLR	0.00715498	mRNAsi
ESCA	AC134312.5	-0.00712281	mRNAsi
ESCA	AL031587.3	-0.00672368	mRNAsi
ESCA	AC004825.2	-0.00608328	mRNAsi
ESCA	LINC02829	-0.00574494	mRNAsi
ESCA	MAGI2-AS3	-0.00571292	mRNAsi
ESCA	AC097358.2	0.00516279	mRNAsi
ESCA	AL161772.1	0.00452205	mRNAsi
ESCA	AC080038.1	-0.00446743	mRNAsi
ESCA	AC092718.4	0.0043804	mRNAsi
ESCA	AC010996.1	0.0043152	mRNAsi
ESCA	AC005740.4	-0.00430346	mRNAsi
ESCA	AC092118.2	-0.00425555	mRNAsi
ESCA	SDK1-AS1	-0.00425181	mRNAsi
ESCA	COL4A2-AS2	-0.00411965	mRNAsi
ESCA	LINC01356	0.00399173	mRNAsi
ESCA	LINC01251	0.00346749	mRNAsi
ESCA	AL139147.1	-0.00338881	mRNAsi
ESCA	AP001363.1	-0.00335609	mRNAsi
ESCA	AC009806.1	-0.00324221	mRNAsi
ESCA	MIR4435-2HG	-0.00306044	mRNAsi
ESCA	AL163051.1	0.00300638	mRNAsi
ESCA	AC005726.2	0.00300269	mRNAsi
ESCA	AFAP1-AS1	0.00299101	mRNAsi
ESCA	AC019069.1	0.00298343	mRNAsi
ESCA	MNX1-AS1	0.00292232	mRNAsi
ESCA	SNHG16	0.00291677	mRNAsi
ESCA	AC009630.2	0.00289902	mRNAsi
ESCA	CLMAT3	-0.00273319	mRNAsi
ESCA	AC147067.1	-0.002673	mRNAsi
ESCA	IRAG1-AS1	-0.00258056	mRNAsi
ESCA	AL354811.1	-0.00253995	mRNAsi
ESCA	TBX5-AS1	-0.00230098	mRNAsi
ESCA	BVES-AS1	-0.00227209	mRNAsi
ESCA	SERTAD4-AS1	-0.00225038	mRNAsi
ESCA	AF064860.2	-0.00224773	mRNAsi
ESCA	AP006216.1	0.00222609	mRNAsi
ESCA	AL133445.2	-0.00222186	mRNAsi
ESCA	AL096869.2	-0.00219012	mRNAsi
ESCA	AC020905.1	0.0021838	mRNAsi
ESCA	AC010245.2	-0.00211917	mRNAsi
ESCA	MIR22HG	-0.00207695	mRNAsi
ESCA	AC004943.2	0.00206314	mRNAsi
ESCA	NRAV	0.00204614	mRNAsi
ESCA	AL353796.1	0.00201668	mRNAsi
ESCA	AC108472.1	-0.00194884	mRNAsi
ESCA	MIR3936HG	-0.00194429	mRNAsi
ESCA	MIR924HG	0.00190792	mRNAsi
ESCA	SEMA5A-AS1	0.00189506	mRNAsi
ESCA	AC110611.2	-0.00189455	mRNAsi
ESCA	AC100803.3	-0.00178542	mRNAsi
ESCA	HOTAIRM1	-0.00166377	mRNAsi
ESCA	AC137695.3	0.00163117	mRNAsi
ESCA	AC010931.1	-0.00160831	mRNAsi
ESCA	AL691432.2	-0.00155761	mRNAsi
ESCA	USP2-AS1	0.00151139	mRNAsi
ESCA	AC139768.1	-0.00147839	mRNAsi
ESCA	TMPO-AS1	0.00145619	mRNAsi
ESCA	AL139220.2	-0.0014517	mRNAsi
ESCA	AL049830.3	0.00143346	mRNAsi
ESCA	AC100861.1	0.00141426	mRNAsi
ESCA	SNHG17	0.00140822	mRNAsi
ESCA	LINC01485	0.00138728	mRNAsi
ESCA	LINC00842	-0.00136525	mRNAsi
ESCA	AL139407.1	-0.00133943	mRNAsi
ESCA	AL391422.4	-0.00124487	mRNAsi
ESCA	AC068492.1	0.00117556	mRNAsi
ESCA	AC034154.1	-0.00115405	mRNAsi
ESCA	AP000941.1	-0.00113201	mRNAsi
ESCA	AC007336.1	-0.00112164	mRNAsi
ESCA	SNHG15	0.00109356	mRNAsi
ESCA	FAM242C	-0.00109108	mRNAsi
ESCA	AL606760.1	0.00106628	mRNAsi
ESCA	UBL7-AS1	0.00103907	mRNAsi
ESCA	AC013451.1	-0.000899576	mRNAsi
ESCA	AC010997.2	-0.000898276	mRNAsi
ESCA	AL607028.1	0.000851778	mRNAsi
ESCA	AC099850.1	0.000833245	mRNAsi
ESCA	AL391121.1	-0.000779404	mRNAsi
ESCA	AC110792.3	-0.000772604	mRNAsi
ESCA	SATB1-AS1	0.000741687	mRNAsi
ESCA	LINC01394	-0.000697565	mRNAsi
ESCA	BEAN1-AS1	-0.000681232	mRNAsi
ESCA	LINC00676	-0.000678493	mRNAsi
ESCA	AL161891.1	0.000676906	mRNAsi
ESCA	AC002310.2	0.000672512	mRNAsi
ESCA	LINC00578	-0.000664863	mRNAsi
ESCA	MIR17HG	0.000663441	mRNAsi
ESCA	AL139351.3	-0.000632771	mRNAsi
ESCA	AC104532.2	-0.000610821	mRNAsi
ESCA	ZNF667-AS1	-0.000610012	mRNAsi
ESCA	LINC01169	0.000609764	mRNAsi
ESCA	DAAM2-AS1	-0.00060756	mRNAsi
ESCA	FAM182B	-0.000601304	mRNAsi
ESCA	AC107959.1	-0.000584538	mRNAsi
ESCA	AL590617.2	0.000582354	mRNAsi
ESCA	AC024145.1	-0.000573504	mRNAsi
ESCA	AP002001.3	0.000562957	mRNAsi
ESCA	AP001189.3	-0.000552089	mRNAsi
ESCA	AC131097.3	-0.000544459	mRNAsi
ESCA	AC090709.1	0.000536732	mRNAsi
ESCA	TYMSOS	0.000517209	mRNAsi
ESCA	AP001057.1	0.000490213	mRNAsi
ESCA	AP005136.3	0.000469144	mRNAsi
ESCA	AC004832.4	-0.0004672	mRNAsi
ESCA	AC114811.2	-0.00046565	mRNAsi
ESCA	LINC02691	0.000458666	mRNAsi
ESCA	AC027808.2	0.000442291	mRNAsi
ESCA	AC009093.1	-0.000413026	mRNAsi
ESCA	AC010999.2	0.000410594	mRNAsi
ESCA	CASC19	0.000383607	mRNAsi
ESCA	GSN-AS1	-0.000355529	mRNAsi
ESCA	PCAT19	-0.000349042	mRNAsi
ESCA	AC022898.2	-0.000346912	mRNAsi
ESCA	AL354919.2	-0.00033869	mRNAsi
ESCA	AC020891.3	0.000332468	mRNAsi
ESCA	AP001363.2	-0.000296656	mRNAsi
ESCA	AL353801.3	-0.000290772	mRNAsi
ESCA	AC090559.1	-0.000283093	mRNAsi
ESCA	Z84492.1	-0.000272144	mRNAsi
ESCA	VPS9D1-AS1	0.000267406	mRNAsi
ESCA	TCEAL3-AS1	-0.000263611	mRNAsi
ESCA	AC011383.1	-0.000256529	mRNAsi
ESCA	AC004549.1	-0.000239654	mRNAsi
ESCA	ACTA2-AS1	-0.000222756	mRNAsi
ESCA	CDC37L1-DT	-0.000219034	mRNAsi
ESCA	THCAT158	-0.0002127	mRNAsi
ESCA	PCCA-DT	0.000193969	mRNAsi
ESCA	RNF207-AS1	-0.000187944	mRNAsi
ESCA	AL031773.1	0.000185553	mRNAsi
ESCA	DEPDC1-AS1	0.000155168	mRNAsi
ESCA	LINC00315	-0.000140297	mRNAsi
ESCA	AP005717.2	0.000120188	mRNAsi
ESCA	AC120498.2	-0.000115829	mRNAsi
ESCA	AC092807.3	-0.000111967	mRNAsi
ESCA	LNCSRLR	-9.47955e-05	mRNAsi
ESCA	AP001528.1	-8.49522e-05	mRNAsi
ESCA	CLYBL-AS2	7.26878e-05	mRNAsi
ESCA	AC018878.1	7.04367e-05	mRNAsi
ESCA	AC020658.4	5.19051e-05	mRNAsi
ESCA	AC107958.2	4.97919e-05	mRNAsi
ESCA	AC090505.2	-2.25623e-05	mRNAsi
GBM	AC007823.1	0.0115642	mDNAsi
GBM	PARD6G-AS1	0.0102109	mDNAsi
GBM	AC090159.1	0.00927644	mDNAsi
GBM	AC073365.1	0.00880643	mDNAsi
GBM	MIR217HG	0.00731248	mDNAsi
GBM	AC110011.1	0.00675178	mDNAsi
GBM	AL391422.4	0.00356632	mDNAsi
GBM	LINC01303	-0.002746	mDNAsi
GBM	LINC02475	0.00242965	mDNAsi
GBM	AP005273.2	0.00223092	mDNAsi
GBM	AC005740.4	0.00127064	mDNAsi
GBM	ATP13A5-AS1	0.000604277	mDNAsi
GBM	AL590608.1	0.000601143	mDNAsi
GBM	AC242842.1	0.000548059	mDNAsi
GBM	LINC01780	0.000296402	mDNAsi
GBM	AC092368.3	-0.00743634	mRNAsi
GBM	AC104530.1	-0.0056322	mRNAsi
GBM	AP001471.1	-0.00546218	mRNAsi
GBM	AC087645.2	-0.00459605	mRNAsi
GBM	CLMAT3	-0.00453701	mRNAsi
GBM	CCDC140	-0.00415694	mRNAsi
GBM	AC092718.4	0.00412503	mRNAsi
GBM	AL021392.1	-0.00403849	mRNAsi
GBM	AC008438.1	0.00386992	mRNAsi
GBM	LINC01127	-0.00367577	mRNAsi
GBM	AC073529.1	0.00355329	mRNAsi
GBM	ITGA6-AS1	-0.0034471	mRNAsi
GBM	AC005264.1	-0.00328325	mRNAsi
GBM	AP001107.3	-0.00314686	mRNAsi
GBM	LINC01775	0.0027506	mRNAsi
GBM	LINC02574	0.00265338	mRNAsi
GBM	AC022148.1	0.00259434	mRNAsi
GBM	AC016738.1	-0.00248214	mRNAsi
GBM	AL161785.1	-0.00245558	mRNAsi
GBM	AC073270.2	0.00242776	mRNAsi
GBM	AC145124.1	-0.00234355	mRNAsi
GBM	AC022168.1	0.00233605	mRNAsi
GBM	TMEM92-AS1	-0.00229816	mRNAsi
GBM	AL157394.3	-0.00225499	mRNAsi
GBM	ATP2A1-AS1	0.00224961	mRNAsi
GBM	FAM138B	-0.00224547	mRNAsi
GBM	LINC00922	-0.00220675	mRNAsi
GBM	AC034228.1	0.00206045	mRNAsi
GBM	AC018413.1	0.00190002	mRNAsi
GBM	AC026803.3	-0.00189575	mRNAsi
GBM	FOXCUT	-0.0018839	mRNAsi
GBM	AC141586.2	0.00185971	mRNAsi
GBM	AL512791.2	0.00185701	mRNAsi
GBM	AC008641.1	0.00185018	mRNAsi
GBM	CU634019.5	0.00184041	mRNAsi
GBM	AC018926.3	-0.00180944	mRNAsi
GBM	LINC01467	0.00159704	mRNAsi
GBM	LINC01993	-0.00146388	mRNAsi
GBM	AC095056.1	0.00146013	mRNAsi
GBM	AP002449.1	0.00139963	mRNAsi
GBM	Z97056.3	0.00136111	mRNAsi
GBM	AC091978.1	0.00134091	mRNAsi
GBM	AC034213.1	-0.00133585	mRNAsi
GBM	NRAD1	0.00131518	mRNAsi
GBM	AL450326.3	0.00131264	mRNAsi
GBM	LINC02044	0.00128836	mRNAsi
GBM	AC109479.1	-0.00126506	mRNAsi
GBM	LIMS1-AS1	-0.00123416	mRNAsi
GBM	TBC1D8-AS1	0.00123331	mRNAsi
GBM	AC015468.1	-0.00120514	mRNAsi
GBM	AL360178.1	-0.00119818	mRNAsi
GBM	AL033381.1	0.00115928	mRNAsi
GBM	AC096921.2	-0.00114551	mRNAsi
GBM	AC097528.1	-0.00106725	mRNAsi
GBM	AC091182.1	-0.00106222	mRNAsi
GBM	AC015922.2	-0.00104871	mRNAsi
GBM	C15orf54	-0.00104038	mRNAsi
GBM	AC068858.1	-0.00103704	mRNAsi
GBM	AL161804.1	0.00102053	mRNAsi
GBM	AC009041.1	0.00101721	mRNAsi
GBM	AL031430.1	0.000981753	mRNAsi
GBM	AC010266.1	0.000928888	mRNAsi
GBM	AL360181.2	-0.000921761	mRNAsi
GBM	AC073091.2	0.000917861	mRNAsi
GBM	AC006159.1	-0.000915543	mRNAsi
GBM	AC104984.4	-0.000906849	mRNAsi
GBM	AC007638.2	0.000900656	mRNAsi
GBM	LINC00200	0.000897732	mRNAsi
GBM	LINC01949	0.00088989	mRNAsi
GBM	AC140125.1	-0.000838823	mRNAsi
GBM	AC022613.1	-0.000819922	mRNAsi
GBM	AL357497.1	-0.000818774	mRNAsi
GBM	DLGAP4-AS1	-0.000815519	mRNAsi
GBM	AC002116.2	0.000797324	mRNAsi
GBM	AL451123.2	0.000753635	mRNAsi
GBM	SREBF2-AS1	0.000744112	mRNAsi
GBM	CACTIN-AS1	-0.000739643	mRNAsi
GBM	AC004023.1	0.000737131	mRNAsi
GBM	IL21-AS1	-0.000729743	mRNAsi
GBM	AC079779.2	0.000720393	mRNAsi
GBM	AL357513.1	-0.000696475	mRNAsi
GBM	AL513348.1	-0.000672872	mRNAsi
GBM	AC105415.1	-0.000667199	mRNAsi
GBM	AC004975.2	-0.000650176	mRNAsi
GBM	APCDD1L-DT	-0.000638851	mRNAsi
GBM	AL136372.2	-0.00062897	mRNAsi
GBM	AC139768.1	0.000617297	mRNAsi
GBM	MIR22HG	-0.000616805	mRNAsi
GBM	AC073254.1	0.000608613	mRNAsi
GBM	LINC02494	0.000570043	mRNAsi
GBM	AC004884.2	0.000554573	mRNAsi
GBM	AP000695.1	-0.000552935	mRNAsi
GBM	AC093462.1	-0.000533977	mRNAsi
GBM	AC137630.2	0.000533458	mRNAsi
GBM	AD001527.1	-0.000527621	mRNAsi
GBM	AL133330.1	-0.000527154	mRNAsi
GBM	AC090825.1	-0.00052554	mRNAsi
GBM	CASC8	-0.000519349	mRNAsi
GBM	AL731769.1	0.000507135	mRNAsi
GBM	AL355483.1	0.000501198	mRNAsi
GBM	LNCOG	-0.00050022	mRNAsi
GBM	AC138028.5	0.000496181	mRNAsi
GBM	AC027228.2	0.000477832	mRNAsi
GBM	AC021092.1	0.000475827	mRNAsi
GBM	CARMN	-0.000451727	mRNAsi
GBM	AP000802.1	0.000429329	mRNAsi
GBM	AC011524.1	-0.000415802	mRNAsi
GBM	AC139099.2	-0.000413714	mRNAsi
GBM	AC092535.4	0.000408924	mRNAsi
GBM	AL139384.2	0.000407948	mRNAsi
GBM	LINC02004	0.000399013	mRNAsi
GBM	AL513548.1	-0.000395705	mRNAsi
GBM	PHACTR2-AS1	0.000385926	mRNAsi
GBM	LINC01854	-0.000379179	mRNAsi
GBM	AC126755.1	-0.00036254	mRNAsi
GBM	TMPO-AS1	0.000356084	mRNAsi
GBM	AC022431.1	0.000351484	mRNAsi
GBM	AL162400.3	-0.000308974	mRNAsi
GBM	MYCNOS	0.000303027	mRNAsi
GBM	AL079307.2	-0.000292437	mRNAsi
GBM	AL590385.2	-0.000286474	mRNAsi
GBM	LINC02096	0.000284382	mRNAsi
GBM	AC010789.2	0.000274908	mRNAsi
GBM	AC119428.2	-0.000266946	mRNAsi
GBM	AL445231.1	0.000249561	mRNAsi
GBM	AC147067.2	-0.000248571	mRNAsi
GBM	AL645507.1	-0.000246421	mRNAsi
GBM	AC023355.1	0.000238392	mRNAsi
GBM	AP001042.2	0.000227541	mRNAsi
GBM	AC004584.1	-0.000217118	mRNAsi
GBM	LINC02381	-0.000210506	mRNAsi
GBM	AC093802.1	0.000206262	mRNAsi
GBM	MIR4280HG	0.000200886	mRNAsi
GBM	AL512643.2	0.000200195	mRNAsi
GBM	AL596247.1	-0.000197877	mRNAsi
GBM	AC009264.1	0.000192662	mRNAsi
GBM	LINC00520	-0.000177536	mRNAsi
GBM	AC003991.1	0.000174147	mRNAsi
GBM	AF123462.1	-0.000165621	mRNAsi
GBM	AP003717.1	-0.000163365	mRNAsi
GBM	AC025674.2	-0.00016033	mRNAsi
GBM	AL356737.2	-0.000159362	mRNAsi
GBM	AL445438.1	0.000155393	mRNAsi
GBM	AC012464.2	0.000155203	mRNAsi
GBM	AL031587.3	-0.000149696	mRNAsi
GBM	AC069421.3	0.000140641	mRNAsi
GBM	AC009974.2	-0.000126531	mRNAsi
GBM	LINC02304	0.000125665	mRNAsi
GBM	MAPK6-DT	0.000121525	mRNAsi
GBM	STAG3L5P-PVRIG2P-PILRB	-0.000114586	mRNAsi
GBM	AL158216.1	0.000109022	mRNAsi
GBM	MIR181A2HG	0.000102615	mRNAsi
GBM	ZNF687-AS1	9.43175e-05	mRNAsi
GBM	AC018767.2	-8.9129e-05	mRNAsi
GBM	AC104123.1	-8.22986e-05	mRNAsi
GBM	AC011477.2	7.91027e-05	mRNAsi
GBM	AC048344.1	-7.06916e-05	mRNAsi
GBM	AC006566.1	-6.1712e-05	mRNAsi
GBM	LINC00400	5.98111e-05	mRNAsi
GBM	AC068389.2	5.38212e-05	mRNAsi
GBM	AC108051.1	-4.81354e-05	mRNAsi
GBM	AL162399.1	3.39127e-05	mRNAsi
GBM	AC091057.1	3.35505e-05	mRNAsi
GBM	AC012500.1	2.15748e-05	mRNAsi
GBM	AJ003147.2	1.74297e-05	mRNAsi
GBM	AC243830.2	-1.38627e-05	mRNAsi
GBM	AL355112.1	-1.15721e-05	mRNAsi
GBM	AC092821.3	1.11943e-05	mRNAsi
GBM	AC034229.2	8.11191e-06	mRNAsi
GBM	AC011124.2	4.55296e-06	mRNAsi
GBM	AC091132.2	-4.05196e-06	mRNAsi
GBM	AC105345.1	-2.25014e-06	mRNAsi
GBM	AP001117.1	2.1915e-06	mRNAsi
GBM	AJ239328.1	-1.3879e-06	mRNAsi
HNSC	AL157778.1	0.00588635	mDNAsi
HNSC	AC010789.1	0.00565095	mDNAsi
HNSC	AC073071.1	0.00563581	mDNAsi
HNSC	AC012358.2	0.00402379	mDNAsi
HNSC	AC108457.1	0.00376831	mDNAsi
HNSC	AL357079.2	0.00370601	mDNAsi
HNSC	AC097532.3	-0.0035952	mDNAsi
HNSC	MIR4713HG	0.00355645	mDNAsi
HNSC	AC133785.1	0.00354979	mDNAsi
HNSC	NFE4	0.00351643	mDNAsi
HNSC	LINC02736	0.00333941	mDNAsi
HNSC	H19	0.00320559	mDNAsi
HNSC	AC005064.1	0.00290656	mDNAsi
HNSC	AC005722.3	0.0028571	mDNAsi
HNSC	LINC01358	-0.0027569	mDNAsi
HNSC	PCCA-DT	0.00259865	mDNAsi
HNSC	AC006213.3	0.00258606	mDNAsi
HNSC	AP001542.3	0.00258285	mDNAsi
HNSC	AC104791.1	0.00253662	mDNAsi
HNSC	AL359091.4	0.00251101	mDNAsi
HNSC	AC092343.1	0.0023122	mDNAsi
HNSC	LINC01506	-0.00216363	mDNAsi
HNSC	RNF217-AS1	0.00215531	mDNAsi
HNSC	AL139423.1	0.00215455	mDNAsi
HNSC	AC079804.3	-0.00213343	mDNAsi
HNSC	ARMCX5-GPRASP2	0.00209596	mDNAsi
HNSC	AC116348.2	0.00204132	mDNAsi
HNSC	AP001066.1	-0.00202936	mDNAsi
HNSC	AL033523.1	0.0019855	mDNAsi
HNSC	AC108097.1	-0.00197348	mDNAsi
HNSC	AC007106.1	0.00192721	mDNAsi
HNSC	LINC02582	0.00190988	mDNAsi
HNSC	LINC01995	0.00190775	mDNAsi
HNSC	AC004706.1	0.0018999	mDNAsi
HNSC	LINC02882	0.00188653	mDNAsi
HNSC	LINC01783	0.00187604	mDNAsi
HNSC	LINC01724	-0.00181654	mDNAsi
HNSC	AC128709.2	0.00181053	mDNAsi
HNSC	DUBR	-0.00178792	mDNAsi
HNSC	AL513164.1	0.00176752	mDNAsi
HNSC	AL353743.2	-0.00176054	mDNAsi
HNSC	AC104365.1	0.00174967	mDNAsi
HNSC	LINC01882	0.00172701	mDNAsi
HNSC	ERVE-1	-0.00172126	mDNAsi
HNSC	AP000943.1	0.00170107	mDNAsi
HNSC	LINC02447	-0.00169108	mDNAsi
HNSC	LINC02256	-0.00169001	mDNAsi
HNSC	RCCD1-AS1	0.0016506	mDNAsi
HNSC	AC090204.1	0.00158526	mDNAsi
HNSC	LURAP1L-AS1	-0.00158158	mDNAsi
HNSC	AC128709.3	0.00157643	mDNAsi
HNSC	AL606760.1	0.00157228	mDNAsi
HNSC	AC136188.1	0.0015656	mDNAsi
HNSC	DDN-AS1	0.0015479	mDNAsi
HNSC	PSMG3-AS1	-0.00152796	mDNAsi
HNSC	AC011503.1	0.00152148	mDNAsi
HNSC	AL360270.2	0.00150639	mDNAsi
HNSC	AC021087.3	0.00142832	mDNAsi
HNSC	BOLA3-AS1	0.00137709	mDNAsi
HNSC	AC002546.1	-0.00131651	mDNAsi
HNSC	AC090515.4	0.00131507	mDNAsi
HNSC	LINC01694	0.00129328	mDNAsi
HNSC	GRHL3-AS1	0.00126189	mDNAsi
HNSC	AC244102.4	0.00125769	mDNAsi
HNSC	AC092819.3	0.0012291	mDNAsi
HNSC	HCG17	0.00120021	mDNAsi
HNSC	AL358613.2	0.00117604	mDNAsi
HNSC	AL353135.2	-0.00114474	mDNAsi
HNSC	AC011447.3	0.00112335	mDNAsi
HNSC	LINC02031	0.00110605	mDNAsi
HNSC	LINC01169	0.00107933	mDNAsi
HNSC	LINC01219	0.00100433	mDNAsi
HNSC	AL079307.2	0.00100015	mDNAsi
HNSC	LINC02584	0.000977786	mDNAsi
HNSC	LINC02301	0.000974456	mDNAsi
HNSC	AL359538.4	-0.000942483	mDNAsi
HNSC	LINC01812	-0.000941221	mDNAsi
HNSC	AC040970.1	-0.000925952	mDNAsi
HNSC	AL591178.1	-0.000905166	mDNAsi
HNSC	AC007563.3	0.000898541	mDNAsi
HNSC	AL391834.2	-0.000880845	mDNAsi
HNSC	AC083964.1	0.000877772	mDNAsi
HNSC	AC108105.1	-0.00085893	mDNAsi
HNSC	AL024508.1	0.000849928	mDNAsi
HNSC	LINC02033	-0.000846545	mDNAsi
HNSC	DPYD-AS2	-0.000837776	mDNAsi
HNSC	AL391839.2	0.000794314	mDNAsi
HNSC	AL049646.2	0.000782276	mDNAsi
HNSC	AFDN-DT	-0.000780634	mDNAsi
HNSC	AL359792.1	-0.000774087	mDNAsi
HNSC	AL355490.2	-0.000766339	mDNAsi
HNSC	LINC01719	-0.000765677	mDNAsi
HNSC	AL391427.1	0.000763159	mDNAsi
HNSC	AL133395.1	-0.000752709	mDNAsi
HNSC	LINC02328	-0.000704849	mDNAsi
HNSC	AC026320.3	0.000686466	mDNAsi
HNSC	LINC02724	-0.000665403	mDNAsi
HNSC	AC096667.1	-0.000652317	mDNAsi
HNSC	AC022816.1	-0.000635711	mDNAsi
HNSC	AC108002.2	0.000630693	mDNAsi
HNSC	AC104109.2	-0.000618526	mDNAsi
HNSC	AC113143.2	-0.000603877	mDNAsi
HNSC	CU633904.1	-0.00058382	mDNAsi
HNSC	AC096541.1	-0.000583348	mDNAsi
HNSC	GATA3-AS1	0.000567965	mDNAsi
HNSC	AL353997.2	0.000533914	mDNAsi
HNSC	AC026316.5	-0.00053122	mDNAsi
HNSC	AL133329.1	0.00051804	mDNAsi
HNSC	MYO16-AS1	0.000514586	mDNAsi
[truncated: 5,099 more rows]
