# Supplementary material for: Targeting Pan-Cancer Stemness: Core Regulatory lncRNAs as Novel Therapeutic Vulnerabilities
Source: Int J Mol Sci. 2025 Dec 2;26(23):11684. doi: 10.3390/ijms262311684 (PMC12692698; doi:10.3390/ijms262311684)
Supplement: Supplementary file 1 [file ijms-26-11684-s001.zip › Supplementary Table 3. Results of Cox regression analysis for stemness-associated lncRNAs..xlsx]

## Sheet: mDNAsi Prognostic Model Results
Supplementary Table 3. Results of Cox regression analysis for stemness-associated lncRNAs.
Cancer Type	Model Type	lncRNA Name	Hazard Ratio (95% CI)	P-value
ACC	Multivariate	AL590705.1	1.480 (1.094-2.002)	0.011
ACC	Multivariate	`DLX2-DT`	1.798 (1.261-2.564)	0.001
ACC	Multivariate	AC090589.2	1.532 (1.071-2.190)	0.019
ACC	Univariate	AC012307.1	1.017 (0.724-1.430)	0.921
ACC	Univariate	AL162253.2	1.284 (0.899-1.833)	0.169
ACC	Univariate	AL590705.1	1.537 (1.201-1.966)	< 0.001
ACC	Univariate	AL157932.1	1.169 (0.825-1.657)	0.380
ACC	Univariate	AC092818.1	0.459 (0.216-0.974)	0.042
ACC	Univariate	AC009120.5	0.932 (0.621-1.399)	0.735
ACC	Univariate	MIR99AHG	0.425 (0.218-0.828)	0.012
ACC	Univariate	AP003059.1	1.225 (0.867-1.730)	0.251
ACC	Univariate	LINC02867	0.979 (0.659-1.453)	0.915
ACC	Univariate	AC002401.2	0.686 (0.418-1.125)	0.135
ACC	Univariate	AL450332.1	0.802 (0.488-1.318)	0.384
ACC	Univariate	AC092268.1	0.890 (0.610-1.298)	0.543
ACC	Univariate	DLX2-DT	2.013 (1.473-2.752)	< 0.001
ACC	Univariate	AC073114.1	1.201 (0.899-1.605)	0.216
ACC	Univariate	MYO16-AS1	1.076 (0.774-1.497)	0.662
ACC	Univariate	AC090589.2	1.624 (1.233-2.138)	< 0.001
ACC	Univariate	AL390066.2	0.944 (0.651-1.370)	0.763
ACC	Univariate	PWRN4	0.797 (0.508-1.252)	0.325
ACC	Univariate	AL049812.2	1.119 (0.899-1.393)	0.313
ACC	Univariate	AC034102.7	1.110 (0.814-1.515)	0.509
ACC	Univariate	AC087501.2	0.947 (0.650-1.381)	0.778
ACC	Univariate	MAGI1-AS1	1.118 (0.854-1.463)	0.418
ACC	Univariate	AC005616.1	1.200 (0.909-1.583)	0.197
ACC	Univariate	AP002754.2	1.130 (0.763-1.676)	0.542
ACC	Univariate	AC100860.1	0.847 (0.549-1.308)	0.455
ACC	Univariate	LINC01300	0.811 (0.498-1.321)	0.400
ACC	Univariate	LINC02286	1.038 (0.723-1.492)	0.839
ACC	Univariate	AC092114.1	0.858 (0.503-1.465)	0.576
ACC	Univariate	AL137067.3	0.971 (0.687-1.373)	0.870
ACC	Univariate	AC097537.1	0.877 (0.566-1.361)	0.560
ACC	Univariate	AL353997.2	0.907 (0.605-1.361)	0.638
ACC	Univariate	AL590705.1	1.537 (1.201-1.966)	< 0.001
ACC	Univariate	AC092818.1	0.459 (0.216-0.974)	0.042
ACC	Univariate	MIR99AHG	0.425 (0.218-0.828)	0.012
ACC	Univariate	DLX2-DT	2.013 (1.473-2.752)	< 0.001
ACC	Univariate	AC090589.2	1.624 (1.233-2.138)	< 0.001
ACC	Univariate	AC012307.1	1.017 (0.724-1.430)	0.921
ACC	Univariate	AL162253.2	1.284 (0.899-1.833)	0.169
ACC	Univariate	AL590705.1	1.537 (1.201-1.966)	< 0.001
ACC	Univariate	AL157932.1	1.169 (0.825-1.657)	0.380
ACC	Univariate	AC092818.1	0.459 (0.216-0.974)	0.042
ACC	Univariate	AC009120.5	0.932 (0.621-1.399)	0.735
ACC	Univariate	MIR99AHG	0.425 (0.218-0.828)	0.012
ACC	Univariate	AP003059.1	1.225 (0.867-1.730)	0.251
ACC	Univariate	LINC02867	0.979 (0.659-1.453)	0.915
ACC	Univariate	AC002401.2	0.686 (0.418-1.125)	0.135
ACC	Univariate	AL450332.1	0.802 (0.488-1.318)	0.384
ACC	Univariate	AC092268.1	0.890 (0.610-1.298)	0.543
ACC	Univariate	DLX2-DT	2.013 (1.473-2.752)	< 0.001
ACC	Univariate	AC073114.1	1.201 (0.899-1.605)	0.216
ACC	Univariate	MYO16-AS1	1.076 (0.774-1.497)	0.662
ACC	Univariate	AC090589.2	1.624 (1.233-2.138)	< 0.001
ACC	Univariate	AL390066.2	0.944 (0.651-1.370)	0.763
ACC	Univariate	PWRN4	0.797 (0.508-1.252)	0.325
ACC	Univariate	AL049812.2	1.119 (0.899-1.393)	0.313
ACC	Univariate	AC034102.7	1.110 (0.814-1.515)	0.509
ACC	Univariate	AC087501.2	0.947 (0.650-1.381)	0.778
ACC	Univariate	MAGI1-AS1	1.118 (0.854-1.463)	0.418
ACC	Univariate	AC005616.1	1.200 (0.909-1.583)	0.197
ACC	Univariate	AP002754.2	1.130 (0.763-1.676)	0.542
ACC	Univariate	AC100860.1	0.847 (0.549-1.308)	0.455
ACC	Univariate	LINC01300	0.811 (0.498-1.321)	0.400
ACC	Univariate	LINC02286	1.038 (0.723-1.492)	0.839
ACC	Univariate	AC092114.1	0.858 (0.503-1.465)	0.576
ACC	Univariate	AL137067.3	0.971 (0.687-1.373)	0.870
ACC	Univariate	AC097537.1	0.877 (0.566-1.361)	0.560
ACC	Univariate	AL353997.2	0.907 (0.605-1.361)	0.638
BLCA	Multivariate	AC010789.1	0.764 (0.638-0.915)	0.003
BLCA	Multivariate	AL357033.4	0.772 (0.624-0.956)	0.017
BLCA	Multivariate	LINC02525	1.152 (1.032-1.287)	0.012
BLCA	Multivariate	AC019068.1	1.397 (1.038-1.880)	0.027
BLCA	Multivariate	AL022151.1	1.143 (1.009-1.294)	0.035
BLCA	Univariate	AC010789.1	0.824 (0.701-0.968)	0.018
BLCA	Univariate	LINC00963	1.018 (0.881-1.177)	0.806
BLCA	Univariate	AC147067.1	0.785 (0.602-1.022)	0.072
BLCA	Univariate	AL357033.4	0.839 (0.700-1.006)	0.058
BLCA	Univariate	CNNM3-DT	0.978 (0.840-1.139)	0.774
BLCA	Univariate	SBNO1-AS1	0.795 (0.666-0.948)	0.011
BLCA	Univariate	AL121655.1	0.826 (0.690-0.990)	0.038
BLCA	Univariate	AC139795.2	0.833 (0.691-1.004)	0.055
BLCA	Univariate	AP003071.4	1.130 (0.994-1.285)	0.062
BLCA	Univariate	AC110741.1	1.022 (0.867-1.205)	0.794
BLCA	Univariate	LINC00476	0.999 (0.855-1.167)	0.989
BLCA	Univariate	AC092354.2	0.945 (0.812-1.099)	0.462
BLCA	Univariate	AC093627.5	0.967 (0.823-1.138)	0.690
BLCA	Univariate	AC093627.4	0.903 (0.759-1.073)	0.246
BLCA	Univariate	AP000944.7	0.947 (0.800-1.120)	0.522
BLCA	Univariate	AC079834.1	1.048 (0.903-1.217)	0.537
BLCA	Univariate	AC009093.6	0.940 (0.798-1.107)	0.457
BLCA	Univariate	AL445072.1	0.948 (0.817-1.099)	0.478
BLCA	Univariate	LINC02525	1.096 (0.986-1.218)	0.088
BLCA	Univariate	AL138995.1	1.026 (0.872-1.206)	0.758
BLCA	Univariate	AC109439.1	1.052 (0.918-1.206)	0.465
BLCA	Univariate	Z93403.1	0.886 (0.729-1.078)	0.228
BLCA	Univariate	AC084871.3	0.955 (0.811-1.125)	0.585
BLCA	Univariate	AL360178.1	0.827 (0.621-1.100)	0.192
BLCA	Univariate	LINC02476	0.917 (0.778-1.080)	0.297
BLCA	Univariate	AC079921.1	0.654 (0.301-1.424)	0.285
BLCA	Univariate	AL049795.1	0.833 (0.708-0.980)	0.027
BLCA	Univariate	LINC01361	0.829 (0.677-1.013)	0.067
BLCA	Univariate	AC010655.2	0.965 (0.827-1.127)	0.656
BLCA	Univariate	AC034199.1	0.969 (0.819-1.147)	0.715
BLCA	Univariate	AC099520.1	0.911 (0.689-1.204)	0.513
BLCA	Univariate	AC064805.1	0.974 (0.823-1.152)	0.755
BLCA	Univariate	LINC01147	0.675 (0.152-2.986)	0.604
BLCA	Univariate	AC006040.1	0.962 (0.822-1.126)	0.633
BLCA	Univariate	AC117386.1	0.981 (0.841-1.145)	0.811
BLCA	Univariate	AL133405.1	1.033 (0.900-1.185)	0.643
BLCA	Univariate	AC069209.2	0.971 (0.828-1.139)	0.719
BLCA	Univariate	AC068631.1	0.791 (0.625-1.000)	0.050
BLCA	Univariate	LINC00211	1.143 (0.972-1.345)	0.106
BLCA	Univariate	AC019068.1	1.298 (0.968-1.741)	0.081
BLCA	Univariate	AL022151.1	1.159 (1.019-1.320)	0.025
BLCA	Univariate	LINC01496	1.085 (0.950-1.238)	0.228
BLCA	Univariate	TAB2-AS1	1.045 (0.910-1.201)	0.532
BLCA	Univariate	LINC01696	0.997 (0.824-1.207)	0.977
BLCA	Univariate	AC010789.1	0.824 (0.701-0.968)	0.018
BLCA	Univariate	AC147067.1	0.785 (0.602-1.022)	0.072
BLCA	Univariate	AL357033.4	0.839 (0.700-1.006)	0.058
BLCA	Univariate	SBNO1-AS1	0.795 (0.666-0.948)	0.011
BLCA	Univariate	AL121655.1	0.826 (0.690-0.990)	0.038
BLCA	Univariate	AC139795.2	0.833 (0.691-1.004)	0.055
BLCA	Univariate	AP003071.4	1.130 (0.994-1.285)	0.062
BLCA	Univariate	LINC02525	1.096 (0.986-1.218)	0.088
BLCA	Univariate	AL049795.1	0.833 (0.708-0.980)	0.027
BLCA	Univariate	LINC01361	0.829 (0.677-1.013)	0.067
BLCA	Univariate	AC068631.1	0.791 (0.625-1.000)	0.050
BLCA	Univariate	AC019068.1	1.298 (0.968-1.741)	0.081
BLCA	Univariate	AL022151.1	1.159 (1.019-1.320)	0.025
BLCA	Univariate	AC010789.1	0.824 (0.701-0.968)	0.018
BLCA	Univariate	LINC00963	1.018 (0.881-1.177)	0.806
BLCA	Univariate	AC147067.1	0.785 (0.602-1.022)	0.072
BLCA	Univariate	AL357033.4	0.839 (0.700-1.006)	0.058
BLCA	Univariate	CNNM3-DT	0.978 (0.840-1.139)	0.774
BLCA	Univariate	SBNO1-AS1	0.795 (0.666-0.948)	0.011
BLCA	Univariate	AL121655.1	0.826 (0.690-0.990)	0.038
BLCA	Univariate	AC139795.2	0.833 (0.691-1.004)	0.055
BLCA	Univariate	AP003071.4	1.130 (0.994-1.285)	0.062
BLCA	Univariate	AC110741.1	1.022 (0.867-1.205)	0.794
BLCA	Univariate	LINC00476	0.999 (0.855-1.167)	0.989
BLCA	Univariate	AC092354.2	0.945 (0.812-1.099)	0.462
BLCA	Univariate	AC093627.5	0.967 (0.823-1.138)	0.690
BLCA	Univariate	AC093627.4	0.903 (0.759-1.073)	0.246
BLCA	Univariate	AP000944.7	0.947 (0.800-1.120)	0.522
BLCA	Univariate	AC079834.1	1.048 (0.903-1.217)	0.537
BLCA	Univariate	AC009093.6	0.940 (0.798-1.107)	0.457
BLCA	Univariate	AL445072.1	0.948 (0.817-1.099)	0.478
BLCA	Univariate	LINC02525	1.096 (0.986-1.218)	0.088
BLCA	Univariate	AL138995.1	1.026 (0.872-1.206)	0.758
BLCA	Univariate	AC109439.1	1.052 (0.918-1.206)	0.465
BLCA	Univariate	Z93403.1	0.886 (0.729-1.078)	0.228
BLCA	Univariate	AC084871.3	0.955 (0.811-1.125)	0.585
BLCA	Univariate	AL360178.1	0.827 (0.621-1.100)	0.192
BLCA	Univariate	LINC02476	0.917 (0.778-1.080)	0.297
BLCA	Univariate	AC079921.1	0.654 (0.301-1.424)	0.285
BLCA	Univariate	AL049795.1	0.833 (0.708-0.980)	0.027
BLCA	Univariate	LINC01361	0.829 (0.677-1.013)	0.067
BLCA	Univariate	AC010655.2	0.965 (0.827-1.127)	0.656
BLCA	Univariate	AC034199.1	0.969 (0.819-1.147)	0.715
BLCA	Univariate	AC099520.1	0.911 (0.689-1.204)	0.513
BLCA	Univariate	AC064805.1	0.974 (0.823-1.152)	0.755
BLCA	Univariate	LINC01147	0.675 (0.152-2.986)	0.604
BLCA	Univariate	AC006040.1	0.962 (0.822-1.126)	0.633
BLCA	Univariate	AC117386.1	0.981 (0.841-1.145)	0.811
BLCA	Univariate	AL133405.1	1.033 (0.900-1.185)	0.643
BLCA	Univariate	AC069209.2	0.971 (0.828-1.139)	0.719
BLCA	Univariate	AC068631.1	0.791 (0.625-1.000)	0.050
BLCA	Univariate	LINC00211	1.143 (0.972-1.345)	0.106
BLCA	Univariate	AC019068.1	1.298 (0.968-1.741)	0.081
BLCA	Univariate	AL022151.1	1.159 (1.019-1.320)	0.025
BLCA	Univariate	LINC01496	1.085 (0.950-1.238)	0.228
BLCA	Univariate	TAB2-AS1	1.045 (0.910-1.201)	0.532
BLCA	Univariate	LINC01696	0.997 (0.824-1.207)	0.977
BRCA	Multivariate	`PDCD4-AS1`	0.733 (0.566-0.949)	0.018
BRCA	Multivariate	AL645608.7	1.135 (1.017-1.267)	0.024
BRCA	Multivariate	AC100801.1	0.591 (0.344-1.018)	0.058
BRCA	Multivariate	AC135803.1	1.173 (1.004-1.370)	0.044
BRCA	Multivariate	AC022613.2	1.278 (1.087-1.504)	0.003
BRCA	Multivariate	LINC02417	1.139 (1.022-1.270)	0.019
BRCA	Multivariate	`PRC1-AS1`	0.609 (0.419-0.884)	0.009
BRCA	Multivariate	LINC01728	1.233 (1.019-1.492)	0.031
BRCA	Univariate	AC100810.1	1.049 (0.909-1.210)	0.514
BRCA	Univariate	AC011477.2	0.991 (0.837-1.173)	0.915
BRCA	Univariate	PDCD4-AS1	0.713 (0.553-0.919)	0.009
BRCA	Univariate	FGF14-AS2	1.154 (0.999-1.332)	0.051
BRCA	Univariate	AC092979.1	0.969 (0.799-1.174)	0.744
BRCA	Univariate	AC139795.2	0.972 (0.800-1.183)	0.780
BRCA	Univariate	LINC01117	0.852 (0.710-1.023)	0.086
BRCA	Univariate	AL645608.7	1.135 (1.040-1.239)	0.005
BRCA	Univariate	AL121790.2	1.164 (0.881-1.539)	0.286
BRCA	Univariate	SETBP1-DT	0.965 (0.781-1.192)	0.739
BRCA	Univariate	AC120498.10	1.011 (0.814-1.257)	0.919
BRCA	Univariate	AC100801.1	0.559 (0.324-0.964)	0.036
BRCA	Univariate	AC008393.1	1.097 (0.940-1.280)	0.241
BRCA	Univariate	AL590714.1	0.965 (0.795-1.172)	0.720
BRCA	Univariate	AL121772.3	1.066 (0.884-1.285)	0.504
BRCA	Univariate	AP001065.3	1.079 (0.949-1.228)	0.246
BRCA	Univariate	MIR1915HG	1.066 (0.930-1.223)	0.357
BRCA	Univariate	Z92544.1	0.877 (0.724-1.063)	0.182
BRCA	Univariate	AC007342.4	0.876 (0.716-1.072)	0.200
BRCA	Univariate	AC010643.1	0.945 (0.746-1.197)	0.640
BRCA	Univariate	AL109615.4	1.002 (0.830-1.210)	0.982
BRCA	Univariate	AC100823.1	0.946 (0.777-1.152)	0.580
BRCA	Univariate	AL132712.2	0.896 (0.749-1.073)	0.232
BRCA	Univariate	LINC01139	0.873 (0.719-1.061)	0.174
BRCA	Univariate	AC106782.5	0.846 (0.698-1.024)	0.086
BRCA	Univariate	LINC01431	1.109 (0.978-1.258)	0.105
BRCA	Univariate	AL022313.2	0.962 (0.773-1.197)	0.729
BRCA	Univariate	LINC01679	0.987 (0.856-1.138)	0.855
BRCA	Univariate	AL031667.3	0.876 (0.580-1.323)	0.529
BRCA	Univariate	AC135803.1	1.138 (0.986-1.314)	0.078
BRCA	Univariate	WEE2-AS1	0.892 (0.745-1.068)	0.214
BRCA	Univariate	AC009716.1	0.908 (0.675-1.220)	0.521
BRCA	Univariate	FZD4-DT	1.139 (0.970-1.337)	0.111
BRCA	Univariate	AC109322.2	1.049 (0.920-1.196)	0.472
BRCA	Univariate	AC022613.2	1.223 (1.051-1.422)	0.009
BRCA	Univariate	AC009093.4	1.062 (0.841-1.340)	0.614
BRCA	Univariate	AC089999.2	0.784 (0.428-1.438)	0.432
BRCA	Univariate	PTPRG-AS1	0.922 (0.709-1.197)	0.541
BRCA	Univariate	AC104653.1	0.906 (0.757-1.083)	0.278
BRCA	Univariate	LINC02820	1.042 (0.927-1.171)	0.489
BRCA	Univariate	AL157702.2	1.035 (0.874-1.226)	0.691
BRCA	Univariate	LINC01515	0.939 (0.766-1.152)	0.547
BRCA	Univariate	AL512625.1	0.996 (0.821-1.209)	0.969
BRCA	Univariate	AL157373.2	0.941 (0.765-1.159)	0.569
BRCA	Univariate	AC093515.1	1.098 (0.963-1.253)	0.163
BRCA	Univariate	AC126407.1	0.923 (0.665-1.282)	0.632
BRCA	Univariate	LINC02724	1.138 (0.999-1.298)	0.052
BRCA	Univariate	AL031118.1	1.080 (0.953-1.223)	0.231
BRCA	Univariate	AL662890.1	0.905 (0.712-1.152)	0.418
BRCA	Univariate	AL049612.1	1.054 (0.911-1.219)	0.483
BRCA	Univariate	FRGCA	1.126 (1.017-1.246)	0.022
BRCA	Univariate	AC011451.3	1.115 (0.883-1.407)	0.361
BRCA	Univariate	AC131011.1	0.795 (0.517-1.223)	0.296
BRCA	Univariate	AC127024.2	0.544 (0.208-1.420)	0.214
BRCA	Univariate	LINC02447	1.073 (0.930-1.238)	0.332
BRCA	Univariate	AL645768.1	0.646 (0.370-1.125)	0.123
BRCA	Univariate	AC093627.1	0.817 (0.600-1.114)	0.201
BRCA	Univariate	LINC02475	1.028 (0.887-1.191)	0.718
BRCA	Univariate	AL135786.2	0.973 (0.831-1.139)	0.732
BRCA	Univariate	FAM66B	1.029 (0.868-1.221)	0.739
BRCA	Univariate	AC024270.4	0.941 (0.750-1.181)	0.602
BRCA	Univariate	AC009948.1	0.800 (0.569-1.124)	0.199
BRCA	Univariate	AC109635.6	1.068 (0.928-1.230)	0.359
BRCA	Univariate	ERLNC1	1.010 (0.840-1.214)	0.914
BRCA	Univariate	AC012414.4	1.130 (0.962-1.326)	0.136
BRCA	Univariate	AC079336.2	0.621 (0.290-1.330)	0.220
BRCA	Univariate	AC107057.1	0.985 (0.852-1.138)	0.836
BRCA	Univariate	LYPLAL1-DT	1.112 (0.942-1.312)	0.210
BRCA	Univariate	AC097375.1	0.856 (0.685-1.069)	0.169
BRCA	Univariate	AC106886.3	0.891 (0.743-1.069)	0.216
BRCA	Univariate	AC007128.1	1.001 (0.828-1.210)	0.991
BRCA	Univariate	AC005277.2	0.976 (0.752-1.267)	0.856
BRCA	Univariate	AC010595.1	1.123 (0.977-1.289)	0.102
BRCA	Univariate	AP001033.1	1.029 (0.838-1.264)	0.784
BRCA	Univariate	AC011476.2	0.979 (0.796-1.203)	0.837
BRCA	Univariate	LINC02417	1.105 (0.984-1.240)	0.091
BRCA	Univariate	PRC1-AS1	0.692 (0.486-0.985)	0.041
BRCA	Univariate	LINC02300	1.059 (0.929-1.208)	0.390
BRCA	Univariate	AC007785.3	0.804 (0.523-1.235)	0.319
BRCA	Univariate	AC074194.1	0.957 (0.639-1.435)	0.833
BRCA	Univariate	AL731557.1	1.115 (0.967-1.285)	0.135
BRCA	Univariate	AL035603.1	0.991 (0.843-1.166)	0.917
BRCA	Univariate	LINC02828	0.865 (0.697-1.073)	0.187
BRCA	Univariate	AC012123.1	1.036 (0.868-1.236)	0.699
BRCA	Univariate	AC010624.2	1.055 (0.934-1.192)	0.386
BRCA	Univariate	AL121906.1	1.047 (0.799-1.370)	0.740
BRCA	Univariate	LINC01714	0.857 (0.665-1.104)	0.233
BRCA	Univariate	AL035420.2	0.924 (0.758-1.126)	0.433
BRCA	Univariate	AL022332.1	0.786 (0.443-1.396)	0.411
BRCA	Univariate	AC021755.3	1.061 (0.939-1.198)	0.343
BRCA	Univariate	AL627309.2	1.040 (0.890-1.216)	0.618
BRCA	Univariate	Z94057.1	1.066 (0.954-1.190)	0.258
BRCA	Univariate	LINC02864	0.912 (0.666-1.249)	0.566
BRCA	Univariate	AL049839.3	0.991 (0.834-1.178)	0.917
BRCA	Univariate	AL844170.1	0.872 (0.655-1.161)	0.349
BRCA	Univariate	AC020891.3	1.009 (0.857-1.188)	0.914
BRCA	Univariate	HTT-AS	1.071 (0.695-1.650)	0.755
BRCA	Univariate	Z83818.2	1.088 (0.951-1.245)	0.218
BRCA	Univariate	PSD2-AS1	0.739 (0.234-2.335)	0.607
BRCA	Univariate	LINC02101	1.022 (0.903-1.158)	0.729
BRCA	Univariate	AC105383.1	1.025 (0.912-1.152)	0.678
BRCA	Univariate	PPFIA2-AS1	1.073 (0.874-1.317)	0.501
BRCA	Univariate	KCNJ6-AS1	1.094 (0.968-1.238)	0.151
BRCA	Univariate	LINC01623	1.116 (0.943-1.320)	0.201
BRCA	Univariate	AL589684.1	0.883 (0.542-1.438)	0.616
BRCA	Univariate	AC026427.1	0.847 (0.540-1.328)	0.469
BRCA	Univariate	AC096631.1	1.080 (0.920-1.268)	0.349
BRCA	Univariate	AP002954.2	1.032 (0.848-1.257)	0.751
BRCA	Univariate	AL360267.2	1.175 (0.733-1.882)	0.503
BRCA	Univariate	AC113607.1	1.052 (0.866-1.278)	0.610
BRCA	Univariate	AC009511.2	1.052 (0.893-1.240)	0.546
BRCA	Univariate	AL353615.1	1.033 (0.814-1.312)	0.789
BRCA	Univariate	AC090936.1	1.060 (0.958-1.172)	0.260
BRCA	Univariate	AL049543.1	0.967 (0.808-1.156)	0.710
BRCA	Univariate	AC148477.4	1.038 (0.860-1.252)	0.698
BRCA	Univariate	AC091096.1	1.022 (0.766-1.363)	0.884
BRCA	Univariate	LINC02424	0.000 (0.000-93.841)	0.175
BRCA	Univariate	AC002368.1	1.139 (0.986-1.316)	0.077
BRCA	Univariate	AC114798.1	0.846 (0.579-1.237)	0.389
BRCA	Univariate	LINC02337	1.080 (0.935-1.248)	0.297
BRCA	Univariate	AC093610.1	0.957 (0.665-1.379)	0.815
BRCA	Univariate	MDC1-AS1	1.056 (0.917-1.215)	0.452
BRCA	Univariate	LINC01365	0.910 (0.507-1.634)	0.752
BRCA	Univariate	AC074139.1	1.251 (0.625-2.506)	0.527
BRCA	Univariate	LINC01049	0.920 (0.520-1.626)	0.774
BRCA	Univariate	LINC02138	1.021 (0.882-1.181)	0.782
BRCA	Univariate	AC087664.1	1.120 (0.651-1.925)	0.683
BRCA	Univariate	LINC01728	1.203 (1.005-1.441)	0.044
BRCA	Univariate	KIRREL3-AS3	0.780 (0.418-1.456)	0.436
BRCA	Univariate	AC246785.3	0.921 (0.740-1.144)	0.456
BRCA	Univariate	AC018685.1	0.852 (0.501-1.450)	0.555
BRCA	Univariate	LINC02559	0.974 (0.683-1.390)	0.886
BRCA	Univariate	PDCD4-AS1	0.713 (0.553-0.919)	0.009
BRCA	Univariate	FGF14-AS2	1.154 (0.999-1.332)	0.051
BRCA	Univariate	LINC01117	0.852 (0.710-1.023)	0.086
BRCA	Univariate	AL645608.7	1.135 (1.040-1.239)	0.005
BRCA	Univariate	AC100801.1	0.559 (0.324-0.964)	0.036
BRCA	Univariate	AC106782.5	0.846 (0.698-1.024)	0.086
BRCA	Univariate	AC135803.1	1.138 (0.986-1.314)	0.078
BRCA	Univariate	AC022613.2	1.223 (1.051-1.422)	0.009
BRCA	Univariate	LINC02724	1.138 (0.999-1.298)	0.052
BRCA	Univariate	FRGCA	1.126 (1.017-1.246)	0.022
BRCA	Univariate	LINC02417	1.105 (0.984-1.240)	0.091
BRCA	Univariate	PRC1-AS1	0.692 (0.486-0.985)	0.041
BRCA	Univariate	AC002368.1	1.139 (0.986-1.316)	0.077
BRCA	Univariate	LINC01728	1.203 (1.005-1.441)	0.044
BRCA	Univariate	AC100810.1	1.049 (0.909-1.210)	0.514
BRCA	Univariate	AC011477.2	0.991 (0.837-1.173)	0.915
BRCA	Univariate	PDCD4-AS1	0.713 (0.553-0.919)	0.009
BRCA	Univariate	FGF14-AS2	1.154 (0.999-1.332)	0.051
BRCA	Univariate	AC092979.1	0.969 (0.799-1.174)	0.744
BRCA	Univariate	AC139795.2	0.972 (0.800-1.183)	0.780
BRCA	Univariate	LINC01117	0.852 (0.710-1.023)	0.086
BRCA	Univariate	AL645608.7	1.135 (1.040-1.239)	0.005
BRCA	Univariate	AL121790.2	1.164 (0.881-1.539)	0.286
BRCA	Univariate	SETBP1-DT	0.965 (0.781-1.192)	0.739
BRCA	Univariate	AC120498.10	1.011 (0.814-1.257)	0.919
BRCA	Univariate	AC100801.1	0.559 (0.324-0.964)	0.036
BRCA	Univariate	AC008393.1	1.097 (0.940-1.280)	0.241
BRCA	Univariate	AL590714.1	0.965 (0.795-1.172)	0.720
BRCA	Univariate	AL121772.3	1.066 (0.884-1.285)	0.504
BRCA	Univariate	AP001065.3	1.079 (0.949-1.228)	0.246
BRCA	Univariate	MIR1915HG	1.066 (0.930-1.223)	0.357
BRCA	Univariate	Z92544.1	0.877 (0.724-1.063)	0.182
BRCA	Univariate	AC007342.4	0.876 (0.716-1.072)	0.200
BRCA	Univariate	AC010643.1	0.945 (0.746-1.197)	0.640
BRCA	Univariate	AL109615.4	1.002 (0.830-1.210)	0.982
BRCA	Univariate	AC100823.1	0.946 (0.777-1.152)	0.580
BRCA	Univariate	AL132712.2	0.896 (0.749-1.073)	0.232
BRCA	Univariate	LINC01139	0.873 (0.719-1.061)	0.174
BRCA	Univariate	AC106782.5	0.846 (0.698-1.024)	0.086
BRCA	Univariate	LINC01431	1.109 (0.978-1.258)	0.105
BRCA	Univariate	AL022313.2	0.962 (0.773-1.197)	0.729
BRCA	Univariate	LINC01679	0.987 (0.856-1.138)	0.855
BRCA	Univariate	AL031667.3	0.876 (0.580-1.323)	0.529
BRCA	Univariate	AC135803.1	1.138 (0.986-1.314)	0.078
BRCA	Univariate	WEE2-AS1	0.892 (0.745-1.068)	0.214
BRCA	Univariate	AC009716.1	0.908 (0.675-1.220)	0.521
BRCA	Univariate	FZD4-DT	1.139 (0.970-1.337)	0.111
BRCA	Univariate	AC109322.2	1.049 (0.920-1.196)	0.472
BRCA	Univariate	AC022613.2	1.223 (1.051-1.422)	0.009
BRCA	Univariate	AC009093.4	1.062 (0.841-1.340)	0.614
BRCA	Univariate	AC089999.2	0.784 (0.428-1.438)	0.432
BRCA	Univariate	PTPRG-AS1	0.922 (0.709-1.197)	0.541
BRCA	Univariate	AC104653.1	0.906 (0.757-1.083)	0.278
BRCA	Univariate	LINC02820	1.042 (0.927-1.171)	0.489
BRCA	Univariate	AL157702.2	1.035 (0.874-1.226)	0.691
BRCA	Univariate	LINC01515	0.939 (0.766-1.152)	0.547
BRCA	Univariate	AL512625.1	0.996 (0.821-1.209)	0.969
BRCA	Univariate	AL157373.2	0.941 (0.765-1.159)	0.569
BRCA	Univariate	AC093515.1	1.098 (0.963-1.253)	0.163
BRCA	Univariate	AC126407.1	0.923 (0.665-1.282)	0.632
BRCA	Univariate	LINC02724	1.138 (0.999-1.298)	0.052
BRCA	Univariate	AL031118.1	1.080 (0.953-1.223)	0.231
BRCA	Univariate	AL662890.1	0.905 (0.712-1.152)	0.418
BRCA	Univariate	AL049612.1	1.054 (0.911-1.219)	0.483
BRCA	Univariate	FRGCA	1.126 (1.017-1.246)	0.022
BRCA	Univariate	AC011451.3	1.115 (0.883-1.407)	0.361
BRCA	Univariate	AC131011.1	0.795 (0.517-1.223)	0.296
BRCA	Univariate	AC127024.2	0.544 (0.208-1.420)	0.214
BRCA	Univariate	LINC02447	1.073 (0.930-1.238)	0.332
BRCA	Univariate	AL645768.1	0.646 (0.370-1.125)	0.123
BRCA	Univariate	AC093627.1	0.817 (0.600-1.114)	0.201
BRCA	Univariate	LINC02475	1.028 (0.887-1.191)	0.718
BRCA	Univariate	AL135786.2	0.973 (0.831-1.139)	0.732
BRCA	Univariate	FAM66B	1.029 (0.868-1.221)	0.739
BRCA	Univariate	AC024270.4	0.941 (0.750-1.181)	0.602
BRCA	Univariate	AC009948.1	0.800 (0.569-1.124)	0.199
BRCA	Univariate	AC109635.6	1.068 (0.928-1.230)	0.359
BRCA	Univariate	ERLNC1	1.010 (0.840-1.214)	0.914
BRCA	Univariate	AC012414.4	1.130 (0.962-1.326)	0.136
BRCA	Univariate	AC079336.2	0.621 (0.290-1.330)	0.220
BRCA	Univariate	AC107057.1	0.985 (0.852-1.138)	0.836
BRCA	Univariate	LYPLAL1-DT	1.112 (0.942-1.312)	0.210
BRCA	Univariate	AC097375.1	0.856 (0.685-1.069)	0.169
BRCA	Univariate	AC106886.3	0.891 (0.743-1.069)	0.216
BRCA	Univariate	AC007128.1	1.001 (0.828-1.210)	0.991
BRCA	Univariate	AC005277.2	0.976 (0.752-1.267)	0.856
BRCA	Univariate	AC010595.1	1.123 (0.977-1.289)	0.102
BRCA	Univariate	AP001033.1	1.029 (0.838-1.264)	0.784
BRCA	Univariate	AC011476.2	0.979 (0.796-1.203)	0.837
BRCA	Univariate	LINC02417	1.105 (0.984-1.240)	0.091
BRCA	Univariate	PRC1-AS1	0.692 (0.486-0.985)	0.041
BRCA	Univariate	LINC02300	1.059 (0.929-1.208)	0.390
BRCA	Univariate	AC007785.3	0.804 (0.523-1.235)	0.319
BRCA	Univariate	AC074194.1	0.957 (0.639-1.435)	0.833
BRCA	Univariate	AL731557.1	1.115 (0.967-1.285)	0.135
BRCA	Univariate	AL035603.1	0.991 (0.843-1.166)	0.917
BRCA	Univariate	LINC02828	0.865 (0.697-1.073)	0.187
BRCA	Univariate	AC012123.1	1.036 (0.868-1.236)	0.699
BRCA	Univariate	AC010624.2	1.055 (0.934-1.192)	0.386
BRCA	Univariate	AL121906.1	1.047 (0.799-1.370)	0.740
BRCA	Univariate	LINC01714	0.857 (0.665-1.104)	0.233
BRCA	Univariate	AL035420.2	0.924 (0.758-1.126)	0.433
BRCA	Univariate	AL022332.1	0.786 (0.443-1.396)	0.411
BRCA	Univariate	AC021755.3	1.061 (0.939-1.198)	0.343
BRCA	Univariate	AL627309.2	1.040 (0.890-1.216)	0.618
BRCA	Univariate	Z94057.1	1.066 (0.954-1.190)	0.258
BRCA	Univariate	LINC02864	0.912 (0.666-1.249)	0.566
BRCA	Univariate	AL049839.3	0.991 (0.834-1.178)	0.917
BRCA	Univariate	AL844170.1	0.872 (0.655-1.161)	0.349
BRCA	Univariate	AC020891.3	1.009 (0.857-1.188)	0.914
BRCA	Univariate	HTT-AS	1.071 (0.695-1.650)	0.755
BRCA	Univariate	Z83818.2	1.088 (0.951-1.245)	0.218
BRCA	Univariate	PSD2-AS1	0.739 (0.234-2.335)	0.607
BRCA	Univariate	LINC02101	1.022 (0.903-1.158)	0.729
BRCA	Univariate	AC105383.1	1.025 (0.912-1.152)	0.678
BRCA	Univariate	PPFIA2-AS1	1.073 (0.874-1.317)	0.501
BRCA	Univariate	KCNJ6-AS1	1.094 (0.968-1.238)	0.151
BRCA	Univariate	LINC01623	1.116 (0.943-1.320)	0.201
BRCA	Univariate	AL589684.1	0.883 (0.542-1.438)	0.616
BRCA	Univariate	AC026427.1	0.847 (0.540-1.328)	0.469
BRCA	Univariate	AC096631.1	1.080 (0.920-1.268)	0.349
BRCA	Univariate	AP002954.2	1.032 (0.848-1.257)	0.751
BRCA	Univariate	AL360267.2	1.175 (0.733-1.882)	0.503
BRCA	Univariate	AC113607.1	1.052 (0.866-1.278)	0.610
BRCA	Univariate	AC009511.2	1.052 (0.893-1.240)	0.546
BRCA	Univariate	AL353615.1	1.033 (0.814-1.312)	0.789
BRCA	Univariate	AC090936.1	1.060 (0.958-1.172)	0.260
BRCA	Univariate	AL049543.1	0.967 (0.808-1.156)	0.710
BRCA	Univariate	AC148477.4	1.038 (0.860-1.252)	0.698
BRCA	Univariate	AC091096.1	1.022 (0.766-1.363)	0.884
BRCA	Univariate	LINC02424	0.000 (0.000-93.841)	0.175
BRCA	Univariate	AC002368.1	1.139 (0.986-1.316)	0.077
BRCA	Univariate	AC114798.1	0.846 (0.579-1.237)	0.389
BRCA	Univariate	LINC02337	1.080 (0.935-1.248)	0.297
BRCA	Univariate	AC093610.1	0.957 (0.665-1.379)	0.815
BRCA	Univariate	MDC1-AS1	1.056 (0.917-1.215)	0.452
BRCA	Univariate	LINC01365	0.910 (0.507-1.634)	0.752
BRCA	Univariate	AC074139.1	1.251 (0.625-2.506)	0.527
BRCA	Univariate	LINC01049	0.920 (0.520-1.626)	0.774
BRCA	Univariate	LINC02138	1.021 (0.882-1.181)	0.782
BRCA	Univariate	AC087664.1	1.120 (0.651-1.925)	0.683
BRCA	Univariate	LINC01728	1.203 (1.005-1.441)	0.044
BRCA	Univariate	KIRREL3-AS3	0.780 (0.418-1.456)	0.436
BRCA	Univariate	AC246785.3	0.921 (0.740-1.144)	0.456
BRCA	Univariate	AC018685.1	0.852 (0.501-1.450)	0.555
BRCA	Univariate	LINC02559	0.974 (0.683-1.390)	0.886
CESC	Multivariate	AC010478.1	0.721 (0.505-1.031)	0.073
CESC	Multivariate	AP000919.2	0.616 (0.418-0.908)	0.014
CESC	Multivariate	AL161636.1	0.730 (0.514-1.037)	0.079
CESC	Univariate	AL031058.1	0.936 (0.741-1.181)	0.577
CESC	Univariate	IGFL2-AS1	0.951 (0.706-1.280)	0.738
CESC	Univariate	DGUOK-AS1	0.745 (0.562-0.987)	0.040
CESC	Univariate	AL160006.1	0.934 (0.740-1.180)	0.567
CESC	Univariate	ADNP-AS1	0.807 (0.607-1.071)	0.137
CESC	Univariate	AC010789.1	0.836 (0.652-1.072)	0.159
CESC	Univariate	AC147067.1	0.976 (0.755-1.261)	0.852
CESC	Univariate	PAX8-AS1	1.063 (0.846-1.336)	0.600
CESC	Univariate	CLCA4-AS1	0.920 (0.717-1.181)	0.515
CESC	Univariate	AC020661.1	0.951 (0.660-1.372)	0.790
CESC	Univariate	AL049870.3	0.935 (0.740-1.180)	0.570
CESC	Univariate	AC093726.2	0.800 (0.610-1.050)	0.107
CESC	Univariate	LINC01128	0.981 (0.787-1.224)	0.867
CESC	Univariate	LINC01290	1.002 (0.775-1.294)	0.991
CESC	Univariate	AC073073.2	1.053 (0.818-1.356)	0.688
CESC	Univariate	ODC1-DT	0.963 (0.731-1.270)	0.790
CESC	Univariate	AC010997.4	0.868 (0.666-1.132)	0.298
CESC	Univariate	AL390066.1	0.868 (0.633-1.190)	0.380
CESC	Univariate	AC108136.1	0.978 (0.801-1.194)	0.827
CESC	Univariate	AP002985.1	0.976 (0.766-1.244)	0.845
CESC	Univariate	AC096921.2	1.087 (0.871-1.357)	0.461
CESC	Univariate	AC138150.2	0.918 (0.730-1.155)	0.466
CESC	Univariate	AC010478.1	0.707 (0.491-1.016)	0.061
CESC	Univariate	AL353708.1	1.034 (0.811-1.318)	0.789
CESC	Univariate	AC005064.1	0.567 (0.310-1.038)	0.066
CESC	Univariate	AL136418.1	0.730 (0.499-1.067)	0.104
CESC	Univariate	AC120498.8	1.013 (0.755-1.358)	0.933
CESC	Univariate	AL033523.1	0.764 (0.489-1.194)	0.237
CESC	Univariate	AC022960.2	0.842 (0.629-1.128)	0.249
CESC	Univariate	AC022634.2	0.938 (0.725-1.214)	0.626
CESC	Univariate	CFAP61-AS1	0.993 (0.724-1.362)	0.966
CESC	Univariate	LINC00492	0.910 (0.714-1.159)	0.445
CESC	Univariate	AP000919.2	0.631 (0.427-0.934)	0.021
CESC	Univariate	AC093838.1	0.815 (0.587-1.132)	0.223
CESC	Univariate	AL161636.1	0.749 (0.532-1.056)	0.099
CESC	Univariate	AC018442.2	0.817 (0.592-1.126)	0.217
CESC	Univariate	AC096659.1	0.617 (0.308-1.236)	0.173
CESC	Univariate	DGUOK-AS1	0.745 (0.562-0.987)	0.040
CESC	Univariate	AC010478.1	0.707 (0.491-1.016)	0.061
CESC	Univariate	AC005064.1	0.567 (0.310-1.038)	0.066
CESC	Univariate	AP000919.2	0.631 (0.427-0.934)	0.021
CESC	Univariate	AL161636.1	0.749 (0.532-1.056)	0.099
CESC	Univariate	AL031058.1	0.936 (0.741-1.181)	0.577
CESC	Univariate	IGFL2-AS1	0.951 (0.706-1.280)	0.738
CESC	Univariate	DGUOK-AS1	0.745 (0.562-0.987)	0.040
CESC	Univariate	AL160006.1	0.934 (0.740-1.180)	0.567
CESC	Univariate	ADNP-AS1	0.807 (0.607-1.071)	0.137
CESC	Univariate	AC010789.1	0.836 (0.652-1.072)	0.159
CESC	Univariate	AC147067.1	0.976 (0.755-1.261)	0.852
CESC	Univariate	PAX8-AS1	1.063 (0.846-1.336)	0.600
CESC	Univariate	CLCA4-AS1	0.920 (0.717-1.181)	0.515
CESC	Univariate	AC020661.1	0.951 (0.660-1.372)	0.790
CESC	Univariate	AL049870.3	0.935 (0.740-1.180)	0.570
CESC	Univariate	AC093726.2	0.800 (0.610-1.050)	0.107
CESC	Univariate	LINC01128	0.981 (0.787-1.224)	0.867
CESC	Univariate	LINC01290	1.002 (0.775-1.294)	0.991
CESC	Univariate	AC073073.2	1.053 (0.818-1.356)	0.688
CESC	Univariate	ODC1-DT	0.963 (0.731-1.270)	0.790
CESC	Univariate	AC010997.4	0.868 (0.666-1.132)	0.298
CESC	Univariate	AL390066.1	0.868 (0.633-1.190)	0.380
CESC	Univariate	AC108136.1	0.978 (0.801-1.194)	0.827
CESC	Univariate	AP002985.1	0.976 (0.766-1.244)	0.845
CESC	Univariate	AC096921.2	1.087 (0.871-1.357)	0.461
CESC	Univariate	AC138150.2	0.918 (0.730-1.155)	0.466
CESC	Univariate	AC010478.1	0.707 (0.491-1.016)	0.061
CESC	Univariate	AL353708.1	1.034 (0.811-1.318)	0.789
CESC	Univariate	AC005064.1	0.567 (0.310-1.038)	0.066
CESC	Univariate	AL136418.1	0.730 (0.499-1.067)	0.104
CESC	Univariate	AC120498.8	1.013 (0.755-1.358)	0.933
CESC	Univariate	AL033523.1	0.764 (0.489-1.194)	0.237
CESC	Univariate	AC022960.2	0.842 (0.629-1.128)	0.249
CESC	Univariate	AC022634.2	0.938 (0.725-1.214)	0.626
CESC	Univariate	CFAP61-AS1	0.993 (0.724-1.362)	0.966
CESC	Univariate	LINC00492	0.910 (0.714-1.159)	0.445
CESC	Univariate	AP000919.2	0.631 (0.427-0.934)	0.021
CESC	Univariate	AC093838.1	0.815 (0.587-1.132)	0.223
CESC	Univariate	AL161636.1	0.749 (0.532-1.056)	0.099
CESC	Univariate	AC018442.2	0.817 (0.592-1.126)	0.217
CESC	Univariate	AC096659.1	0.617 (0.308-1.236)	0.173
CHOL	Multivariate	AC118754.1	1.537 (1.097-2.153)	0.012
CHOL	Multivariate	`TMEM92-AS1`	1.653 (1.032-2.649)	0.037
CHOL	Univariate	AC022613.1	1.332 (0.891-1.992)	0.163
CHOL	Univariate	AC118754.1	1.386 (1.008-1.904)	0.044
CHOL	Univariate	TMEM92-AS1	1.451 (0.932-2.261)	0.100
CHOL	Univariate	AL844892.2	1.056 (0.668-1.668)	0.817
CHOL	Univariate	AC009950.1	1.078 (0.672-1.730)	0.756
CHOL	Univariate	NRXN2-AS1	1.017 (0.612-1.691)	0.948
CHOL	Univariate	AC118754.1	1.386 (1.008-1.904)	0.044
CHOL	Univariate	TMEM92-AS1	1.451 (0.932-2.261)	0.100
CHOL	Univariate	AC022613.1	1.332 (0.891-1.992)	0.163
CHOL	Univariate	AC118754.1	1.386 (1.008-1.904)	0.044
CHOL	Univariate	TMEM92-AS1	1.451 (0.932-2.261)	0.100
CHOL	Univariate	AL844892.2	1.056 (0.668-1.668)	0.817
CHOL	Univariate	AC009950.1	1.078 (0.672-1.730)	0.756
CHOL	Univariate	NRXN2-AS1	1.017 (0.612-1.691)	0.948
COAD	Univariate	LINC00092	1.102 (0.874-1.390)	0.410
COAD	Univariate	LINC00092	1.102 (0.874-1.390)	0.410
ESCA	Univariate	DGUOK-AS1	1.091 (0.880-1.354)	0.427
ESCA	Univariate	LINC02323	0.914 (0.683-1.225)	0.548
ESCA	Univariate	AC037198.1	1.203 (0.946-1.530)	0.132
ESCA	Univariate	BX890604.1	1.106 (0.891-1.372)	0.361
ESCA	Univariate	CT69	0.971 (0.795-1.185)	0.769
ESCA	Univariate	MIR4713HG	1.002 (0.812-1.238)	0.982
ESCA	Univariate	AC244102.3	1.061 (0.872-1.292)	0.553
ESCA	Univariate	PURPL	0.823 (0.582-1.166)	0.274
ESCA	Univariate	AP001065.3	0.995 (0.774-1.280)	0.969
ESCA	Univariate	AL109914.1	0.965 (0.739-1.259)	0.791
ESCA	Univariate	AL031118.1	1.019 (0.816-1.271)	0.870
ESCA	Univariate	LINC02797	1.071 (0.852-1.347)	0.555
ESCA	Univariate	AC243829.4	1.062 (0.838-1.347)	0.616
ESCA	Univariate	LINC01354	0.819 (0.510-1.316)	0.410
ESCA	Univariate	LINC02447	1.100 (0.838-1.443)	0.492
ESCA	Univariate	AP001172.1	0.926 (0.674-1.274)	0.637
ESCA	Univariate	AL161910.1	1.078 (0.871-1.334)	0.488
ESCA	Univariate	AL161935.1	1.120 (0.917-1.368)	0.265
ESCA	Univariate	AL592464.3	1.044 (0.832-1.309)	0.713
ESCA	Univariate	AC037198.1	1.254 (0.985-1.597)	0.066
ESCA	Univariate	DGUOK-AS1	1.091 (0.880-1.354)	0.427
ESCA	Univariate	LINC02323	0.914 (0.683-1.225)	0.548
ESCA	Univariate	AC037198.1	1.203 (0.946-1.530)	0.132
ESCA	Univariate	BX890604.1	1.106 (0.891-1.372)	0.361
ESCA	Univariate	CT69	0.971 (0.795-1.185)	0.769
ESCA	Univariate	MIR4713HG	1.002 (0.812-1.238)	0.982
ESCA	Univariate	AC244102.3	1.061 (0.872-1.292)	0.553
ESCA	Univariate	PURPL	0.823 (0.582-1.166)	0.274
ESCA	Univariate	AP001065.3	0.995 (0.774-1.280)	0.969
ESCA	Univariate	AL109914.1	0.965 (0.739-1.259)	0.791
ESCA	Univariate	AL031118.1	1.019 (0.816-1.271)	0.870
ESCA	Univariate	LINC02797	1.071 (0.852-1.347)	0.555
ESCA	Univariate	AC243829.4	1.062 (0.838-1.347)	0.616
ESCA	Univariate	LINC01354	0.819 (0.510-1.316)	0.410
ESCA	Univariate	LINC02447	1.100 (0.838-1.443)	0.492
ESCA	Univariate	AP001172.1	0.926 (0.674-1.274)	0.637
ESCA	Univariate	AL161910.1	1.078 (0.871-1.334)	0.488
ESCA	Univariate	AL161935.1	1.120 (0.917-1.368)	0.265
ESCA	Univariate	AL592464.3	1.044 (0.832-1.309)	0.713
GBM	Multivariate	AL391422.4	1.170 (0.985-1.390)	0.073
GBM	Univariate	AL391422.4	1.170 (0.985-1.390)	0.073
GBM	Univariate	AC242842.1	0.966 (0.795-1.173)	0.725
GBM	Univariate	ATP13A5-AS1	0.936 (0.790-1.109)	0.446
GBM	Univariate	AC073365.1	0.781 (0.527-1.157)	0.217
GBM	Univariate	AC005740.4	1.037 (0.892-1.205)	0.640
GBM	Univariate	LINC01780	1.090 (0.932-1.275)	0.282
GBM	Univariate	LINC01303	1.079 (0.902-1.289)	0.405
GBM	Univariate	AC090159.1	0.862 (0.699-1.065)	0.168
GBM	Univariate	AL391422.4	1.170 (0.985-1.390)	0.073
GBM	Univariate	AL391422.4	1.170 (0.985-1.390)	0.073
GBM	Univariate	AC242842.1	0.966 (0.795-1.173)	0.725
GBM	Univariate	ATP13A5-AS1	0.936 (0.790-1.109)	0.446
GBM	Univariate	AC073365.1	0.781 (0.527-1.157)	0.217
GBM	Univariate	AC005740.4	1.037 (0.892-1.205)	0.640
GBM	Univariate	LINC01780	1.090 (0.932-1.275)	0.282
GBM	Univariate	LINC01303	1.079 (0.902-1.289)	0.405
GBM	Univariate	AC090159.1	0.862 (0.699-1.065)	0.168
HNSC	Multivariate	AP001542.3	0.780 (0.648-0.940)	0.009
HNSC	Multivariate	AL513164.1	1.108 (1.018-1.205)	0.017
HNSC	Multivariate	AC016588.2	0.821 (0.703-0.960)	0.013
HNSC	Multivariate	`LURAP1L-AS1`	1.237 (1.106-1.383)	< 0.001
HNSC	Multivariate	AC008892.1	0.842 (0.696-1.019)	0.077
HNSC	Multivariate	AC136188.1	1.157 (1.045-1.280)	0.005
HNSC	Univariate	AL031058.1	1.017 (0.890-1.163)	0.800
HNSC	Univariate	AP001542.3	0.796 (0.672-0.942)	0.008
HNSC	Univariate	AL023284.4	0.870 (0.751-1.009)	0.065
HNSC	Univariate	PCCA-DT	0.930 (0.805-1.074)	0.321
HNSC	Univariate	HCG11	0.904 (0.789-1.035)	0.144
HNSC	Univariate	GPRC5D-AS1	0.901 (0.776-1.046)	0.172
HNSC	Univariate	AC090204.1	1.011 (0.867-1.179)	0.891
HNSC	Univariate	MIR4713HG	1.029 (0.901-1.174)	0.675
HNSC	Univariate	BOLA3-AS1	1.023 (0.893-1.170)	0.747
HNSC	Univariate	MYO16-AS1	1.038 (0.915-1.179)	0.560
HNSC	Univariate	AC021055.1	0.963 (0.832-1.114)	0.610
HNSC	Univariate	AL024508.1	1.050 (0.917-1.203)	0.481
HNSC	Univariate	PSMG3-AS1	0.888 (0.760-1.038)	0.137
HNSC	Univariate	NFE4	1.038 (0.922-1.169)	0.537
HNSC	Univariate	DUBR	1.001 (0.876-1.143)	0.991
HNSC	Univariate	AC083967.1	0.956 (0.750-1.217)	0.713
HNSC	Univariate	LINC02700	0.939 (0.819-1.076)	0.362
HNSC	Univariate	ERVE-1	1.049 (0.858-1.283)	0.640
HNSC	Univariate	LINC02328	1.040 (0.917-1.179)	0.545
HNSC	Univariate	RNF217-AS1	1.007 (0.878-1.155)	0.924
HNSC	Univariate	AL121938.1	0.880 (0.741-1.045)	0.145
HNSC	Univariate	AL358613.2	0.866 (0.706-1.062)	0.167
HNSC	Univariate	AL139423.1	0.968 (0.834-1.124)	0.672
HNSC	Univariate	LINC02256	0.985 (0.853-1.137)	0.836
HNSC	Univariate	LINC01545	1.004 (0.913-1.104)	0.937
HNSC	Univariate	ZNF346-IT1	0.951 (0.835-1.084)	0.454
HNSC	Univariate	AL133395.1	1.036 (0.932-1.152)	0.514
HNSC	Univariate	AL513164.1	1.096 (1.005-1.194)	0.038
HNSC	Univariate	AC092343.1	1.017 (0.892-1.160)	0.798
HNSC	Univariate	FAM66C	0.976 (0.860-1.108)	0.711
HNSC	Univariate	AP000640.1	1.000 (0.876-1.143)	0.995
HNSC	Univariate	AC116348.2	1.021 (0.897-1.161)	0.754
HNSC	Univariate	AL121987.1	0.879 (0.725-1.064)	0.186
HNSC	Univariate	RCCD1-AS1	0.978 (0.850-1.126)	0.761
HNSC	Univariate	LINC02724	1.094 (0.972-1.230)	0.135
HNSC	Univariate	AFDN-DT	1.020 (0.881-1.181)	0.787
HNSC	Univariate	AL354726.1	0.841 (0.724-0.978)	0.024
HNSC	Univariate	CFLAR-AS1	0.828 (0.710-0.966)	0.016
HNSC	Univariate	AC243654.3	1.069 (0.941-1.215)	0.306
HNSC	Univariate	AC002546.1	0.927 (0.784-1.097)	0.380
HNSC	Univariate	AC108097.1	1.071 (0.953-1.204)	0.249
HNSC	Univariate	AL157778.1	1.068 (0.951-1.200)	0.264
HNSC	Univariate	LINC01783	1.058 (0.936-1.196)	0.367
HNSC	Univariate	LINC02205	0.912 (0.782-1.064)	0.241
HNSC	Univariate	AP000943.1	1.060 (0.938-1.198)	0.353
HNSC	Univariate	AC011447.3	0.901 (0.756-1.073)	0.242
HNSC	Univariate	LINC02669	0.939 (0.806-1.095)	0.422
HNSC	Univariate	AP002989.1	0.902 (0.772-1.054)	0.195
HNSC	Univariate	AC027020.1	0.997 (0.854-1.164)	0.971
HNSC	Univariate	AC104365.1	0.868 (0.679-1.108)	0.255
HNSC	Univariate	AC022816.1	1.037 (0.931-1.155)	0.511
HNSC	Univariate	LINC02447	1.079 (0.939-1.240)	0.283
HNSC	Univariate	AP000640.2	0.905 (0.779-1.053)	0.196
HNSC	Univariate	C17orf77	1.075 (0.981-1.179)	0.123
HNSC	Univariate	LINC02301	0.998 (0.877-1.135)	0.971
HNSC	Univariate	AL391839.2	0.984 (0.862-1.123)	0.811
HNSC	Univariate	LINC02862	0.946 (0.783-1.143)	0.566
HNSC	Univariate	AC016588.2	0.799 (0.692-0.922)	0.002
HNSC	Univariate	AC096667.1	0.974 (0.846-1.121)	0.713
HNSC	Univariate	AC002472.1	1.015 (0.880-1.170)	0.842
HNSC	Univariate	AL953883.1	0.997 (0.877-1.134)	0.964
HNSC	Univariate	AL356056.1	0.993 (0.865-1.140)	0.921
HNSC	Univariate	LURAP1L-AS1	1.210 (1.079-1.358)	0.001
HNSC	Univariate	LINC01812	0.945 (0.817-1.093)	0.445
HNSC	Univariate	AL161935.1	1.003 (0.871-1.156)	0.963
HNSC	Univariate	LINC00390	0.949 (0.826-1.091)	0.462
HNSC	Univariate	AC008554.1	1.063 (0.947-1.192)	0.302
HNSC	Univariate	AC108105.1	1.091 (0.984-1.209)	0.100
HNSC	Univariate	AL035696.3	0.909 (0.766-1.077)	0.269
HNSC	Univariate	DPYD-AS2	0.941 (0.819-1.080)	0.383
HNSC	Univariate	AL136982.6	0.825 (0.691-0.985)	0.033
HNSC	Univariate	AC026316.5	1.041 (0.902-1.201)	0.582
HNSC	Univariate	AL589986.1	1.090 (0.950-1.252)	0.219
HNSC	Univariate	AL512655.1	0.959 (0.843-1.090)	0.519
HNSC	Univariate	AL353743.2	0.853 (0.726-1.002)	0.053
HNSC	Univariate	AC008892.1	0.780 (0.656-0.928)	0.005
HNSC	Univariate	AC136188.1	1.156 (1.047-1.276)	0.004
HNSC	Univariate	AL138694.1	0.830 (0.675-1.021)	0.078
HNSC	Univariate	AL355490.2	0.968 (0.842-1.113)	0.648
HNSC	Univariate	AC007557.3	0.895 (0.760-1.054)	0.183
HNSC	Univariate	AL162719.1	0.974 (0.846-1.121)	0.713
HNSC	Univariate	AL136369.1	0.993 (0.876-1.127)	0.918
HNSC	Univariate	LINC02151	0.844 (0.679-1.050)	0.127
HNSC	Univariate	AC104656.1	0.952 (0.822-1.103)	0.514
HNSC	Univariate	AP001542.3	0.796 (0.672-0.942)	0.008
HNSC	Univariate	AL023284.4	0.870 (0.751-1.009)	0.065
HNSC	Univariate	AL513164.1	1.096 (1.005-1.194)	0.038
HNSC	Univariate	AL354726.1	0.841 (0.724-0.978)	0.024
HNSC	Univariate	CFLAR-AS1	0.828 (0.710-0.966)	0.016
HNSC	Univariate	AC016588.2	0.799 (0.692-0.922)	0.002
HNSC	Univariate	LURAP1L-AS1	1.210 (1.079-1.358)	0.001
HNSC	Univariate	AL136982.6	0.825 (0.691-0.985)	0.033
HNSC	Univariate	AL353743.2	0.853 (0.726-1.002)	0.053
HNSC	Univariate	AC008892.1	0.780 (0.656-0.928)	0.005
HNSC	Univariate	AC136188.1	1.156 (1.047-1.276)	0.004
HNSC	Univariate	AL138694.1	0.830 (0.675-1.021)	0.078
HNSC	Univariate	AL031058.1	1.017 (0.890-1.163)	0.800
HNSC	Univariate	AP001542.3	0.796 (0.672-0.942)	0.008
HNSC	Univariate	AL023284.4	0.870 (0.751-1.009)	0.065
HNSC	Univariate	PCCA-DT	0.930 (0.805-1.074)	0.321
HNSC	Univariate	HCG11	0.904 (0.789-1.035)	0.144
HNSC	Univariate	GPRC5D-AS1	0.901 (0.776-1.046)	0.172
HNSC	Univariate	AC090204.1	1.011 (0.867-1.179)	0.891
HNSC	Univariate	MIR4713HG	1.029 (0.901-1.174)	0.675
HNSC	Univariate	BOLA3-AS1	1.023 (0.893-1.170)	0.747
HNSC	Univariate	MYO16-AS1	1.038 (0.915-1.179)	0.560
HNSC	Univariate	AC021055.1	0.963 (0.832-1.114)	0.610
HNSC	Univariate	AL024508.1	1.050 (0.917-1.203)	0.481
HNSC	Univariate	PSMG3-AS1	0.888 (0.760-1.038)	0.137
HNSC	Univariate	NFE4	1.038 (0.922-1.169)	0.537
HNSC	Univariate	DUBR	1.001 (0.876-1.143)	0.991
HNSC	Univariate	AC083967.1	0.956 (0.750-1.217)	0.713
HNSC	Univariate	LINC02700	0.939 (0.819-1.076)	0.362
HNSC	Univariate	ERVE-1	1.049 (0.858-1.283)	0.640
HNSC	Univariate	LINC02328	1.040 (0.917-1.179)	0.545
HNSC	Univariate	RNF217-AS1	1.007 (0.878-1.155)	0.924
HNSC	Univariate	AL121938.1	0.880 (0.741-1.045)	0.145
HNSC	Univariate	AL358613.2	0.866 (0.706-1.062)	0.167
HNSC	Univariate	AL139423.1	0.968 (0.834-1.124)	0.672
HNSC	Univariate	LINC02256	0.985 (0.853-1.137)	0.836
HNSC	Univariate	LINC01545	1.004 (0.913-1.104)	0.937
HNSC	Univariate	ZNF346-IT1	0.951 (0.835-1.084)	0.454
HNSC	Univariate	AL133395.1	1.036 (0.932-1.152)	0.514
HNSC	Univariate	AL513164.1	1.096 (1.005-1.194)	0.038
HNSC	Univariate	AC092343.1	1.017 (0.892-1.160)	0.798
HNSC	Univariate	FAM66C	0.976 (0.860-1.108)	0.711
HNSC	Univariate	AP000640.1	1.000 (0.876-1.143)	0.995
HNSC	Univariate	AC116348.2	1.021 (0.897-1.161)	0.754
HNSC	Univariate	AL121987.1	0.879 (0.725-1.064)	0.186
HNSC	Univariate	RCCD1-AS1	0.978 (0.850-1.126)	0.761
HNSC	Univariate	LINC02724	1.094 (0.972-1.230)	0.135
HNSC	Univariate	AFDN-DT	1.020 (0.881-1.181)	0.787
HNSC	Univariate	AL354726.1	0.841 (0.724-0.978)	0.024
HNSC	Univariate	CFLAR-AS1	0.828 (0.710-0.966)	0.016
HNSC	Univariate	AC243654.3	1.069 (0.941-1.215)	0.306
HNSC	Univariate	AC002546.1	0.927 (0.784-1.097)	0.380
HNSC	Univariate	AC108097.1	1.071 (0.953-1.204)	0.249
HNSC	Univariate	AL157778.1	1.068 (0.951-1.200)	0.264
HNSC	Univariate	LINC01783	1.058 (0.936-1.196)	0.367
HNSC	Univariate	LINC02205	0.912 (0.782-1.064)	0.241
HNSC	Univariate	AP000943.1	1.060 (0.938-1.198)	0.353
HNSC	Univariate	AC011447.3	0.901 (0.756-1.073)	0.242
HNSC	Univariate	LINC02669	0.939 (0.806-1.095)	0.422
HNSC	Univariate	AP002989.1	0.902 (0.772-1.054)	0.195
HNSC	Univariate	AC027020.1	0.997 (0.854-1.164)	0.971
HNSC	Univariate	AC104365.1	0.868 (0.679-1.108)	0.255
HNSC	Univariate	AC022816.1	1.037 (0.931-1.155)	0.511
HNSC	Univariate	LINC02447	1.079 (0.939-1.240)	0.283
HNSC	Univariate	AP000640.2	0.905 (0.779-1.053)	0.196
HNSC	Univariate	C17orf77	1.075 (0.981-1.179)	0.123
HNSC	Univariate	LINC02301	0.998 (0.877-1.135)	0.971
HNSC	Univariate	AL391839.2	0.984 (0.862-1.123)	0.811
HNSC	Univariate	LINC02862	0.946 (0.783-1.143)	0.566
HNSC	Univariate	AC016588.2	0.799 (0.692-0.922)	0.002
HNSC	Univariate	AC096667.1	0.974 (0.846-1.121)	0.713
HNSC	Univariate	AC002472.1	1.015 (0.880-1.170)	0.842
HNSC	Univariate	AL953883.1	0.997 (0.877-1.134)	0.964
HNSC	Univariate	AL356056.1	0.993 (0.865-1.140)	0.921
HNSC	Univariate	LURAP1L-AS1	1.210 (1.079-1.358)	0.001
HNSC	Univariate	LINC01812	0.945 (0.817-1.093)	0.445
HNSC	Univariate	AL161935.1	1.003 (0.871-1.156)	0.963
HNSC	Univariate	LINC00390	0.949 (0.826-1.091)	0.462
HNSC	Univariate	AC008554.1	1.063 (0.947-1.192)	0.302
HNSC	Univariate	AC108105.1	1.091 (0.984-1.209)	0.100
HNSC	Univariate	AL035696.3	0.909 (0.766-1.077)	0.269
HNSC	Univariate	DPYD-AS2	0.941 (0.819-1.080)	0.383
HNSC	Univariate	AL136982.6	0.825 (0.691-0.985)	0.033
HNSC	Univariate	AC026316.5	1.041 (0.902-1.201)	0.582
HNSC	Univariate	AL589986.1	1.090 (0.950-1.252)	0.219
HNSC	Univariate	AL512655.1	0.959 (0.843-1.090)	0.519
HNSC	Univariate	AL353743.2	0.853 (0.726-1.002)	0.053
HNSC	Univariate	AC008892.1	0.780 (0.656-0.928)	0.005
HNSC	Univariate	AC136188.1	1.156 (1.047-1.276)	0.004
HNSC	Univariate	AL138694.1	0.830 (0.675-1.021)	0.078
HNSC	Univariate	AL355490.2	0.968 (0.842-1.113)	0.648
HNSC	Univariate	AC007557.3	0.895 (0.760-1.054)	0.183
HNSC	Univariate	AL162719.1	0.974 (0.846-1.121)	0.713
HNSC	Univariate	AL136369.1	0.993 (0.876-1.127)	0.918
HNSC	Univariate	LINC02151	0.844 (0.679-1.050)	0.127
HNSC	Univariate	AC104656.1	0.952 (0.822-1.103)	0.514
KICH	Multivariate	AC005906.2	2.802 (1.438-5.462)	0.002
KICH	Univariate	LINC02381	0.857 (0.389-1.886)	0.701
KICH	Univariate	AC118754.1	1.125 (0.506-2.499)	0.773
KICH	Univariate	AC084125.2	1.445 (0.724-2.887)	0.297
KICH	Univariate	AC008033.3	0.658 (0.176-2.458)	0.533
KICH	Univariate	SYNE1-AS1	0.619 (0.202-1.894)	0.401
KICH	Univariate	AC027243.3	0.940 (0.437-2.020)	0.874
KICH	Univariate	AC005906.2	2.802 (1.438-5.462)	0.002
KICH	Univariate	AC005906.2	2.802 (1.438-5.462)	0.002
KICH	Univariate	LINC02381	0.857 (0.389-1.886)	0.701
KICH	Univariate	AC118754.1	1.125 (0.506-2.499)	0.773
KICH	Univariate	AC084125.2	1.445 (0.724-2.887)	0.297
KICH	Univariate	AC008033.3	0.658 (0.176-2.458)	0.533
KICH	Univariate	SYNE1-AS1	0.619 (0.202-1.894)	0.401
KICH	Univariate	AC027243.3	0.940 (0.437-2.020)	0.874
KICH	Univariate	AC005906.2	2.802 (1.438-5.462)	0.002
KIRC	Multivariate	LINC01503	1.232 (1.072-1.417)	0.003
KIRC	Multivariate	AC007743.1	0.831 (0.679-1.016)	0.071
KIRC	Multivariate	AL357140.2	0.509 (0.394-0.658)	< 0.001
KIRC	Multivariate	LINC00605	0.709 (0.551-0.914)	0.008
KIRC	Multivariate	AC084125.2	1.169 (1.017-1.343)	0.028
KIRC	Multivariate	AC124067.2	1.101 (1.005-1.208)	0.040
KIRC	Multivariate	LINC01182	1.119 (0.992-1.261)	0.068
KIRC	Multivariate	`SPON1-AS1`	1.248 (1.003-1.552)	0.047
KIRC	Multivariate	AC007391.1	1.267 (1.085-1.479)	0.003
KIRC	Univariate	C6orf223	0.798 (0.656-0.972)	0.025
KIRC	Univariate	LINC01127	1.043 (0.936-1.163)	0.446
KIRC	Univariate	AL355803.1	0.868 (0.729-1.033)	0.111
KIRC	Univariate	LINC01503	1.235 (1.089-1.401)	0.001
KIRC	Univariate	AC104695.2	1.249 (1.133-1.376)	< 0.001
KIRC	Univariate	LINC02535	0.959 (0.813-1.132)	0.623
KIRC	Univariate	AC068888.1	1.126 (0.977-1.298)	0.101
KIRC	Univariate	AC005632.3	1.203 (1.052-1.377)	0.007
KIRC	Univariate	AC007743.1	0.699 (0.580-0.842)	< 0.001
KIRC	Univariate	AP003119.3	1.178 (1.048-1.324)	0.006
KIRC	Univariate	AL357140.2	0.499 (0.394-0.633)	< 0.001
KIRC	Univariate	LINC00605	0.571 (0.428-0.763)	< 0.001
KIRC	Univariate	LINC00987	1.000 (0.854-1.171)	0.998
KIRC	Univariate	AL049870.3	1.055 (0.933-1.194)	0.392
KIRC	Univariate	CEBPA-DT	1.123 (0.991-1.273)	0.069
KIRC	Univariate	AC090197.1	0.936 (0.783-1.120)	0.472
KIRC	Univariate	AC084125.2	1.235 (1.094-1.395)	< 0.001
KIRC	Univariate	AL590133.1	1.042 (0.896-1.212)	0.595
KIRC	Univariate	DHRSX-IT1	0.980 (0.824-1.165)	0.817
KIRC	Univariate	DIRC3	1.045 (0.876-1.245)	0.626
KIRC	Univariate	AC124067.2	1.207 (1.124-1.297)	< 0.001
KIRC	Univariate	UXT-AS1	1.127 (0.963-1.320)	0.137
KIRC	Univariate	AC021483.1	0.882 (0.647-1.202)	0.427
KIRC	Univariate	KCNIP2-AS1	1.089 (0.965-1.228)	0.166
KIRC	Univariate	MIR497HG	0.827 (0.680-1.005)	0.056
KIRC	Univariate	AC109322.2	1.168 (1.085-1.258)	< 0.001
KIRC	Univariate	ZNRF3-AS1	0.930 (0.752-1.149)	0.500
KIRC	Univariate	AC008663.2	0.940 (0.801-1.103)	0.446
KIRC	Univariate	AL354928.1	0.809 (0.647-1.012)	0.064
KIRC	Univariate	LINC01182	1.104 (1.002-1.216)	0.046
KIRC	Univariate	AC002456.1	1.324 (1.187-1.477)	< 0.001
KIRC	Univariate	AC010185.1	0.977 (0.812-1.175)	0.802
KIRC	Univariate	LINC01290	0.943 (0.780-1.140)	0.543
KIRC	Univariate	SPON1-AS1	1.142 (0.984-1.326)	0.080
KIRC	Univariate	AC090772.1	1.094 (0.991-1.207)	0.075
KIRC	Univariate	AL445985.1	0.846 (0.687-1.041)	0.114
KIRC	Univariate	AC090510.4	0.941 (0.764-1.157)	0.563
KIRC	Univariate	AC007391.1	1.360 (1.199-1.543)	< 0.001
KIRC	Univariate	AC053503.1	1.019 (0.877-1.184)	0.805
KIRC	Univariate	AC011944.1	0.994 (0.895-1.104)	0.909
KIRC	Univariate	AL513122.2	0.721 (0.466-1.116)	0.142
KIRC	Univariate	AC138512.1	0.997 (0.872-1.140)	0.962
KIRC	Univariate	AL359979.2	1.074 (0.926-1.246)	0.346
KIRC	Univariate	AC079154.1	0.554 (0.269-1.142)	0.110
KIRC	Univariate	AP001407.1	1.104 (1.016-1.199)	0.019
KIRC	Univariate	AL512598.2	0.961 (0.821-1.124)	0.619
KIRC	Univariate	AC016730.1	1.154 (1.028-1.295)	0.015
KIRC	Univariate	AC109635.6	1.013 (0.901-1.138)	0.829
KIRC	Univariate	PLCH1-AS2	1.060 (0.965-1.165)	0.222
KIRC	Univariate	LINC00355	0.991 (0.888-1.105)	0.868
KIRC	Univariate	LINC02477	1.064 (0.927-1.220)	0.377
KIRC	Univariate	AC037433.1	1.023 (0.930-1.125)	0.644
KIRC	Univariate	AC097375.1	1.080 (0.933-1.249)	0.303
KIRC	Univariate	AC010969.3	0.995 (0.862-1.147)	0.942
KIRC	Univariate	AL162718.2	0.975 (0.856-1.111)	0.702
KIRC	Univariate	LINC01429	1.098 (0.981-1.229)	0.105
KIRC	Univariate	AC005090.1	1.066 (0.905-1.255)	0.442
KIRC	Univariate	LINC01901	0.999 (0.876-1.140)	0.992
KIRC	Univariate	AC109462.1	1.169 (1.036-1.319)	0.011
KIRC	Univariate	AC023161.1	0.920 (0.729-1.162)	0.486
KIRC	Univariate	AC099552.2	0.817 (0.685-0.975)	0.025
KIRC	Univariate	AL161717.1	1.147 (0.917-1.435)	0.229
KIRC	Univariate	AC007317.1	1.104 (0.934-1.304)	0.246
KIRC	Univariate	LINC01982	0.964 (0.834-1.115)	0.620
KIRC	Univariate	LINC02579	1.014 (0.883-1.164)	0.848
KIRC	Univariate	AC096736.3	1.091 (1.015-1.172)	0.018
KIRC	Univariate	AC105940.2	1.201 (1.062-1.358)	0.004
KIRC	Univariate	AC011370.1	1.018 (0.853-1.213)	0.846
KIRC	Univariate	AL513220.1	1.046 (0.907-1.206)	0.539
KIRC	Univariate	AC011840.2	1.053 (0.944-1.176)	0.355
KIRC	Univariate	AC106771.1	1.094 (1.010-1.185)	0.027
KIRC	Univariate	AC019330.1	1.073 (0.976-1.180)	0.146
KIRC	Univariate	LINC01902	0.959 (0.824-1.117)	0.594
KIRC	Univariate	AC068759.1	0.992 (0.850-1.158)	0.921
KIRC	Univariate	AC106017.2	1.035 (0.906-1.183)	0.610
KIRC	Univariate	AC125611.3	0.972 (0.832-1.136)	0.724
KIRC	Univariate	AC007432.1	1.066 (0.937-1.212)	0.332
KIRC	Univariate	AC004837.3	0.930 (0.767-1.129)	0.466
KIRC	Univariate	FP475955.3	0.949 (0.817-1.102)	0.493
KIRC	Univariate	C6orf223	0.798 (0.656-0.972)	0.025
KIRC	Univariate	LINC01503	1.235 (1.089-1.401)	0.001
KIRC	Univariate	AC104695.2	1.249 (1.133-1.376)	< 0.001
KIRC	Univariate	AC005632.3	1.203 (1.052-1.377)	0.007
KIRC	Univariate	AC007743.1	0.699 (0.580-0.842)	< 0.001
KIRC	Univariate	AP003119.3	1.178 (1.048-1.324)	0.006
KIRC	Univariate	AL357140.2	0.499 (0.394-0.633)	< 0.001
KIRC	Univariate	LINC00605	0.571 (0.428-0.763)	< 0.001
KIRC	Univariate	CEBPA-DT	1.123 (0.991-1.273)	0.069
KIRC	Univariate	AC084125.2	1.235 (1.094-1.395)	< 0.001
KIRC	Univariate	AC124067.2	1.207 (1.124-1.297)	< 0.001
KIRC	Univariate	MIR497HG	0.827 (0.680-1.005)	0.056
KIRC	Univariate	AC109322.2	1.168 (1.085-1.258)	< 0.001
KIRC	Univariate	AL354928.1	0.809 (0.647-1.012)	0.064
KIRC	Univariate	LINC01182	1.104 (1.002-1.216)	0.046
KIRC	Univariate	AC002456.1	1.324 (1.187-1.477)	< 0.001
KIRC	Univariate	SPON1-AS1	1.142 (0.984-1.326)	0.080
KIRC	Univariate	AC090772.1	1.094 (0.991-1.207)	0.075
KIRC	Univariate	AC007391.1	1.360 (1.199-1.543)	< 0.001
KIRC	Univariate	AP001407.1	1.104 (1.016-1.199)	0.019
KIRC	Univariate	AC016730.1	1.154 (1.028-1.295)	0.015
KIRC	Univariate	AC109462.1	1.169 (1.036-1.319)	0.011
KIRC	Univariate	AC099552.2	0.817 (0.685-0.975)	0.025
KIRC	Univariate	AC096736.3	1.091 (1.015-1.172)	0.018
KIRC	Univariate	AC105940.2	1.201 (1.062-1.358)	0.004
KIRC	Univariate	AC106771.1	1.094 (1.010-1.185)	0.027
KIRC	Univariate	C6orf223	0.798 (0.656-0.972)	0.025
KIRC	Univariate	LINC01127	1.043 (0.936-1.163)	0.446
KIRC	Univariate	AL355803.1	0.868 (0.729-1.033)	0.111
KIRC	Univariate	LINC01503	1.235 (1.089-1.401)	0.001
KIRC	Univariate	AC104695.2	1.249 (1.133-1.376)	< 0.001
KIRC	Univariate	LINC02535	0.959 (0.813-1.132)	0.623
KIRC	Univariate	AC068888.1	1.126 (0.977-1.298)	0.101
KIRC	Univariate	AC005632.3	1.203 (1.052-1.377)	0.007
KIRC	Univariate	AC007743.1	0.699 (0.580-0.842)	< 0.001
KIRC	Univariate	AP003119.3	1.178 (1.048-1.324)	0.006
KIRC	Univariate	AL357140.2	0.499 (0.394-0.633)	< 0.001
KIRC	Univariate	LINC00605	0.571 (0.428-0.763)	< 0.001
KIRC	Univariate	LINC00987	1.000 (0.854-1.171)	0.998
KIRC	Univariate	AL049870.3	1.055 (0.933-1.194)	0.392
KIRC	Univariate	CEBPA-DT	1.123 (0.991-1.273)	0.069
KIRC	Univariate	AC090197.1	0.936 (0.783-1.120)	0.472
KIRC	Univariate	AC084125.2	1.235 (1.094-1.395)	< 0.001
KIRC	Univariate	AL590133.1	1.042 (0.896-1.212)	0.595
KIRC	Univariate	DHRSX-IT1	0.980 (0.824-1.165)	0.817
KIRC	Univariate	DIRC3	1.045 (0.876-1.245)	0.626
KIRC	Univariate	AC124067.2	1.207 (1.124-1.297)	< 0.001
KIRC	Univariate	UXT-AS1	1.127 (0.963-1.320)	0.137
KIRC	Univariate	AC021483.1	0.882 (0.647-1.202)	0.427
KIRC	Univariate	KCNIP2-AS1	1.089 (0.965-1.228)	0.166
KIRC	Univariate	MIR497HG	0.827 (0.680-1.005)	0.056
KIRC	Univariate	AC109322.2	1.168 (1.085-1.258)	< 0.001
KIRC	Univariate	ZNRF3-AS1	0.930 (0.752-1.149)	0.500
KIRC	Univariate	AC008663.2	0.940 (0.801-1.103)	0.446
KIRC	Univariate	AL354928.1	0.809 (0.647-1.012)	0.064
KIRC	Univariate	LINC01182	1.104 (1.002-1.216)	0.046
KIRC	Univariate	AC002456.1	1.324 (1.187-1.477)	< 0.001
KIRC	Univariate	AC010185.1	0.977 (0.812-1.175)	0.802
KIRC	Univariate	LINC01290	0.943 (0.780-1.140)	0.543
KIRC	Univariate	SPON1-AS1	1.142 (0.984-1.326)	0.080
KIRC	Univariate	AC090772.1	1.094 (0.991-1.207)	0.075
KIRC	Univariate	AL445985.1	0.846 (0.687-1.041)	0.114
KIRC	Univariate	AC090510.4	0.941 (0.764-1.157)	0.563
KIRC	Univariate	AC007391.1	1.360 (1.199-1.543)	< 0.001
KIRC	Univariate	AC053503.1	1.019 (0.877-1.184)	0.805
KIRC	Univariate	AC011944.1	0.994 (0.895-1.104)	0.909
KIRC	Univariate	AL513122.2	0.721 (0.466-1.116)	0.142
KIRC	Univariate	AC138512.1	0.997 (0.872-1.140)	0.962
KIRC	Univariate	AL359979.2	1.074 (0.926-1.246)	0.346
KIRC	Univariate	AC079154.1	0.554 (0.269-1.142)	0.110
KIRC	Univariate	AP001407.1	1.104 (1.016-1.199)	0.019
KIRC	Univariate	AL512598.2	0.961 (0.821-1.124)	0.619
KIRC	Univariate	AC016730.1	1.154 (1.028-1.295)	0.015
KIRC	Univariate	AC109635.6	1.013 (0.901-1.138)	0.829
KIRC	Univariate	PLCH1-AS2	1.060 (0.965-1.165)	0.222
KIRC	Univariate	LINC00355	0.991 (0.888-1.105)	0.868
KIRC	Univariate	LINC02477	1.064 (0.927-1.220)	0.377
KIRC	Univariate	AC037433.1	1.023 (0.930-1.125)	0.644
KIRC	Univariate	AC097375.1	1.080 (0.933-1.249)	0.303
KIRC	Univariate	AC010969.3	0.995 (0.862-1.147)	0.942
KIRC	Univariate	AL162718.2	0.975 (0.856-1.111)	0.702
KIRC	Univariate	LINC01429	1.098 (0.981-1.229)	0.105
KIRC	Univariate	AC005090.1	1.066 (0.905-1.255)	0.442
KIRC	Univariate	LINC01901	0.999 (0.876-1.140)	0.992
KIRC	Univariate	AC109462.1	1.169 (1.036-1.319)	0.011
KIRC	Univariate	AC023161.1	0.920 (0.729-1.162)	0.486
KIRC	Univariate	AC099552.2	0.817 (0.685-0.975)	0.025
KIRC	Univariate	AL161717.1	1.147 (0.917-1.435)	0.229
KIRC	Univariate	AC007317.1	1.104 (0.934-1.304)	0.246
KIRC	Univariate	LINC01982	0.964 (0.834-1.115)	0.620
KIRC	Univariate	LINC02579	1.014 (0.883-1.164)	0.848
KIRC	Univariate	AC096736.3	1.091 (1.015-1.172)	0.018
KIRC	Univariate	AC105940.2	1.201 (1.062-1.358)	0.004
KIRC	Univariate	AC011370.1	1.018 (0.853-1.213)	0.846
KIRC	Univariate	AL513220.1	1.046 (0.907-1.206)	0.539
KIRC	Univariate	AC011840.2	1.053 (0.944-1.176)	0.355
KIRC	Univariate	AC106771.1	1.094 (1.010-1.185)	0.027
KIRC	Univariate	AC019330.1	1.073 (0.976-1.180)	0.146
KIRC	Univariate	LINC01902	0.959 (0.824-1.117)	0.594
KIRC	Univariate	AC068759.1	0.992 (0.850-1.158)	0.921
KIRC	Univariate	AC106017.2	1.035 (0.906-1.183)	0.610
KIRC	Univariate	AC125611.3	0.972 (0.832-1.136)	0.724
KIRC	Univariate	AC007432.1	1.066 (0.937-1.212)	0.332
KIRC	Univariate	AC004837.3	0.930 (0.767-1.129)	0.466
KIRC	Univariate	FP475955.3	0.949 (0.817-1.102)	0.493
KIRP	Multivariate	AL365259.1	0.514 (0.318-0.831)	0.007
KIRP	Univariate	C2CD4D-AS1	1.170 (0.927-1.476)	0.186
KIRP	Univariate	AC116345.3	0.447 (0.169-1.184)	0.105
KIRP	Univariate	AC009318.2	0.969 (0.697-1.346)	0.849
KIRP	Univariate	HAGLROS	1.001 (0.728-1.376)	0.994
KIRP	Univariate	AF106564.1	1.105 (0.900-1.356)	0.341
KIRP	Univariate	AC104031.1	1.093 (0.881-1.355)	0.419
KIRP	Univariate	AL365259.1	0.488 (0.306-0.778)	0.003
KIRP	Univariate	AC127070.2	0.902 (0.673-1.208)	0.487
KIRP	Univariate	AC078883.1	1.151 (0.906-1.462)	0.251
KIRP	Univariate	LINC00323	0.948 (0.695-1.293)	0.736
KIRP	Univariate	LINC01612	0.826 (0.516-1.323)	0.427
KIRP	Univariate	AC124067.2	1.112 (0.950-1.302)	0.185
KIRP	Univariate	AC022034.1	1.091 (0.896-1.329)	0.384
KIRP	Univariate	AC011444.3	1.033 (0.771-1.385)	0.826
KIRP	Univariate	PHKA2-AS1	0.875 (0.631-1.214)	0.424
KIRP	Univariate	AC005753.1	1.089 (0.833-1.424)	0.532
KIRP	Univariate	LINC02310	0.981 (0.641-1.503)	0.931
KIRP	Univariate	AC026358.1	0.793 (0.560-1.122)	0.189
KIRP	Univariate	AL354793.1	1.181 (0.974-1.432)	0.091
KIRP	Univariate	AC091544.5	1.165 (0.974-1.393)	0.094
KIRP	Univariate	LINC00355	1.217 (1.056-1.403)	0.007
KIRP	Univariate	CASC11	1.294 (1.133-1.477)	< 0.001
KIRP	Univariate	RASGRF2-AS1	1.015 (0.791-1.303)	0.904
KIRP	Univariate	LINC02771	1.111 (0.965-1.279)	0.142
KIRP	Univariate	AC005993.1	1.142 (0.943-1.381)	0.173
KIRP	Univariate	LINC00570	1.328 (1.139-1.548)	< 0.001
KIRP	Univariate	AL583808.1	1.177 (0.980-1.412)	0.081
KIRP	Univariate	LINC01764	1.179 (0.948-1.467)	0.139
KIRP	Univariate	AC025437.5	1.084 (0.848-1.387)	0.519
KIRP	Univariate	AC093655.1	1.219 (1.012-1.468)	0.037
KIRP	Univariate	AC083864.4	1.198 (0.966-1.487)	0.100
KIRP	Univariate	LINC01079	1.288 (1.066-1.555)	0.009
KIRP	Univariate	AL365259.1	0.488 (0.306-0.778)	0.003
KIRP	Univariate	AL354793.1	1.181 (0.974-1.432)	0.091
KIRP	Univariate	AC091544.5	1.165 (0.974-1.393)	0.094
KIRP	Univariate	LINC00355	1.217 (1.056-1.403)	0.007
KIRP	Univariate	CASC11	1.294 (1.133-1.477)	< 0.001
KIRP	Univariate	LINC00570	1.328 (1.139-1.548)	< 0.001
KIRP	Univariate	AL583808.1	1.177 (0.980-1.412)	0.081
KIRP	Univariate	AC093655.1	1.219 (1.012-1.468)	0.037
KIRP	Univariate	AC083864.4	1.198 (0.966-1.487)	0.100
KIRP	Univariate	LINC01079	1.288 (1.066-1.555)	0.009
KIRP	Univariate	C2CD4D-AS1	1.170 (0.927-1.476)	0.186
KIRP	Univariate	AC116345.3	0.447 (0.169-1.184)	0.105
KIRP	Univariate	AC009318.2	0.969 (0.697-1.346)	0.849
KIRP	Univariate	HAGLROS	1.001 (0.728-1.376)	0.994
KIRP	Univariate	AF106564.1	1.105 (0.900-1.356)	0.341
KIRP	Univariate	AC104031.1	1.093 (0.881-1.355)	0.419
KIRP	Univariate	AL365259.1	0.488 (0.306-0.778)	0.003
KIRP	Univariate	AC127070.2	0.902 (0.673-1.208)	0.487
KIRP	Univariate	AC078883.1	1.151 (0.906-1.462)	0.251
KIRP	Univariate	LINC00323	0.948 (0.695-1.293)	0.736
KIRP	Univariate	LINC01612	0.826 (0.516-1.323)	0.427
KIRP	Univariate	AC124067.2	1.112 (0.950-1.302)	0.185
KIRP	Univariate	AC022034.1	1.091 (0.896-1.329)	0.384
KIRP	Univariate	AC011444.3	1.033 (0.771-1.385)	0.826
KIRP	Univariate	PHKA2-AS1	0.875 (0.631-1.214)	0.424
KIRP	Univariate	AC005753.1	1.089 (0.833-1.424)	0.532
KIRP	Univariate	LINC02310	0.981 (0.641-1.503)	0.931
KIRP	Univariate	AC026358.1	0.793 (0.560-1.122)	0.189
KIRP	Univariate	AL354793.1	1.181 (0.974-1.432)	0.091
KIRP	Univariate	AC091544.5	1.165 (0.974-1.393)	0.094
KIRP	Univariate	LINC00355	1.217 (1.056-1.403)	0.007
KIRP	Univariate	CASC11	1.294 (1.133-1.477)	< 0.001
KIRP	Univariate	RASGRF2-AS1	1.015 (0.791-1.303)	0.904
KIRP	Univariate	LINC02771	1.111 (0.965-1.279)	0.142
KIRP	Univariate	AC005993.1	1.142 (0.943-1.381)	0.173
KIRP	Univariate	LINC00570	1.328 (1.139-1.548)	< 0.001
KIRP	Univariate	AL583808.1	1.177 (0.980-1.412)	0.081
KIRP	Univariate	LINC01764	1.179 (0.948-1.467)	0.139
KIRP	Univariate	AC025437.5	1.084 (0.848-1.387)	0.519
KIRP	Univariate	AC093655.1	1.219 (1.012-1.468)	0.037
KIRP	Univariate	AC083864.4	1.198 (0.966-1.487)	0.100
KIRP	Univariate	LINC01079	1.288 (1.066-1.555)	0.009
LAML	Multivariate	PRECSIT	1.319 (1.080-1.611)	0.007
LAML	Univariate	AC067930.4	1.077 (0.886-1.310)	0.456
LAML	Univariate	FOXD2-AS1	1.007 (0.812-1.248)	0.951
LAML	Univariate	AP001372.1	1.022 (0.818-1.278)	0.846
LAML	Univariate	LINC00957	1.042 (0.850-1.278)	0.689
LAML	Univariate	AL691447.2	1.030 (0.852-1.246)	0.761
LAML	Univariate	AL136169.1	1.138 (0.915-1.415)	0.246
LAML	Univariate	AL360270.3	0.956 (0.783-1.167)	0.658
LAML	Univariate	PRECSIT	1.319 (1.080-1.611)	0.007
LAML	Univariate	AC025254.1	0.885 (0.680-1.151)	0.362
LAML	Univariate	PRECSIT	1.319 (1.080-1.611)	0.007
LAML	Univariate	AC067930.4	1.077 (0.886-1.310)	0.456
LAML	Univariate	FOXD2-AS1	1.007 (0.812-1.248)	0.951
LAML	Univariate	AP001372.1	1.022 (0.818-1.278)	0.846
LAML	Univariate	LINC00957	1.042 (0.850-1.278)	0.689
LAML	Univariate	AL691447.2	1.030 (0.852-1.246)	0.761
LAML	Univariate	AL136169.1	1.138 (0.915-1.415)	0.246
LAML	Univariate	AL360270.3	0.956 (0.783-1.167)	0.658
LAML	Univariate	PRECSIT	1.319 (1.080-1.611)	0.007
LAML	Univariate	AC025254.1	0.885 (0.680-1.151)	0.362
LGG	Multivariate	AC004067.1	1.190 (1.010-1.403)	0.038
LGG	Multivariate	AL023806.5	0.608 (0.465-0.794)	< 0.001
LGG	Multivariate	AC015909.3	1.307 (1.152-1.484)	< 0.001
LGG	Multivariate	AL713852.2	1.311 (1.085-1.582)	0.005
LGG	Multivariate	LINC01841	1.272 (1.066-1.519)	0.008
LGG	Univariate	TRIM52-AS1	0.835 (0.677-1.030)	0.093
LGG	Univariate	MRPL20-AS1	1.493 (1.282-1.740)	< 0.001
LGG	Univariate	AL391834.2	0.518 (0.417-0.644)	< 0.001
LGG	Univariate	TMEM254-AS1	0.478 (0.378-0.604)	< 0.001
LGG	Univariate	AC090692.1	1.315 (1.163-1.488)	< 0.001
LGG	Univariate	AL022069.3	0.453 (0.352-0.582)	< 0.001
LGG	Univariate	AC004803.1	0.512 (0.386-0.680)	< 0.001
LGG	Univariate	AC010359.2	0.785 (0.620-0.994)	0.044
LGG	Univariate	AC064807.4	0.983 (0.836-1.155)	0.831
LGG	Univariate	AC009902.2	1.424 (1.284-1.580)	< 0.001
LGG	Univariate	AC046143.2	1.209 (1.089-1.342)	< 0.001
LGG	Univariate	AC009227.1	0.509 (0.408-0.635)	< 0.001
LGG	Univariate	MCF2L-AS1	1.498 (1.283-1.748)	< 0.001
LGG	Univariate	CASC15	1.208 (1.027-1.421)	0.023
LGG	Univariate	AL158835.2	0.629 (0.490-0.808)	< 0.001
LGG	Univariate	AC004067.1	1.653 (1.474-1.854)	< 0.001
LGG	Univariate	AC015845.2	1.298 (1.174-1.435)	< 0.001
LGG	Univariate	LINC01579	1.417 (1.287-1.559)	< 0.001
LGG	Univariate	MALINC1	0.602 (0.491-0.737)	< 0.001
LGG	Univariate	AC074286.1	0.477 (0.351-0.648)	< 0.001
LGG	Univariate	LINC02649	0.738 (0.598-0.909)	0.004
LGG	Univariate	AL355073.2	0.581 (0.458-0.737)	< 0.001
LGG	Univariate	AL359091.4	1.408 (1.198-1.656)	< 0.001
LGG	Univariate	ST20-AS1	1.407 (1.208-1.639)	< 0.001
LGG	Univariate	AC096667.1	0.608 (0.487-0.760)	< 0.001
LGG	Univariate	AC064875.1	1.358 (1.239-1.489)	< 0.001
LGG	Univariate	AC104137.1	1.278 (1.156-1.414)	< 0.001
LGG	Univariate	AC131097.3	1.453 (1.327-1.591)	< 0.001
LGG	Univariate	AL023806.5	0.494 (0.385-0.636)	< 0.001
LGG	Univariate	AC011825.4	0.826 (0.659-1.036)	0.098
LGG	Univariate	AC011442.1	1.208 (0.985-1.481)	0.070
LGG	Univariate	AC015909.3	1.404 (1.283-1.537)	< 0.001
LGG	Univariate	LINC02701	0.836 (0.647-1.080)	0.171
LGG	Univariate	AL450345.1	1.260 (1.165-1.363)	< 0.001
LGG	Univariate	AC012103.1	1.001 (0.850-1.179)	0.993
LGG	Univariate	AL138787.2	0.955 (0.794-1.148)	0.622
LGG	Univariate	AP000697.1	1.276 (1.149-1.417)	< 0.001
LGG	Univariate	AC093523.1	1.175 (1.081-1.278)	< 0.001
LGG	Univariate	HOXC13-AS	1.247 (1.160-1.340)	< 0.001
LGG	Univariate	WWTR1-AS1	1.337 (1.233-1.450)	< 0.001
LGG	Univariate	AC005837.4	1.413 (1.262-1.582)	< 0.001
LGG	Univariate	FAM245B	0.607 (0.466-0.791)	< 0.001
LGG	Univariate	AL713852.2	1.868 (1.644-2.123)	< 0.001
LGG	Univariate	LINC02538	1.144 (1.035-1.265)	0.009
LGG	Univariate	LINC02679	0.649 (0.500-0.844)	0.001
LGG	Univariate	AC091152.2	1.061 (0.888-1.266)	0.516
LGG	Univariate	AC005998.1	1.384 (1.239-1.547)	< 0.001
LGG	Univariate	AC125603.2	0.748 (0.600-0.934)	0.010
LGG	Univariate	AC002351.1	1.188 (1.048-1.348)	0.007
LGG	Univariate	LINC01841	1.795 (1.603-2.010)	< 0.001
LGG	Univariate	AC007613.1	1.352 (1.190-1.537)	< 0.001
LGG	Univariate	AC129492.1	0.867 (0.679-1.105)	0.248
LGG	Univariate	AL357153.1	0.724 (0.545-0.963)	0.026
LGG	Univariate	AC104459.1	1.243 (1.115-1.386)	< 0.001
LGG	Univariate	AC004882.1	0.974 (0.783-1.211)	0.810
LGG	Univariate	AC008750.6	1.446 (1.255-1.666)	< 0.001
LGG	Univariate	AC107909.2	1.112 (0.926-1.336)	0.256
LGG	Univariate	AP000320.1	0.974 (0.828-1.145)	0.747
LGG	Univariate	AL354861.2	1.019 (0.928-1.119)	0.690
LGG	Univariate	AC007998.4	1.434 (1.266-1.623)	< 0.001
LGG	Univariate	AC022441.2	1.151 (0.974-1.359)	0.098
LGG	Univariate	AC009133.2	1.091 (0.946-1.259)	0.233
LGG	Univariate	AL355526.1	1.050 (0.937-1.177)	0.401
LGG	Univariate	TRIM52-AS1	0.835 (0.677-1.030)	0.093
LGG	Univariate	MRPL20-AS1	1.493 (1.282-1.740)	< 0.001
LGG	Univariate	AL391834.2	0.518 (0.417-0.644)	< 0.001
LGG	Univariate	TMEM254-AS1	0.478 (0.378-0.604)	< 0.001
LGG	Univariate	AC090692.1	1.315 (1.163-1.488)	< 0.001
LGG	Univariate	AL022069.3	0.453 (0.352-0.582)	< 0.001
LGG	Univariate	AC004803.1	0.512 (0.386-0.680)	< 0.001
LGG	Univariate	AC010359.2	0.785 (0.620-0.994)	0.044
LGG	Univariate	AC009902.2	1.424 (1.284-1.580)	< 0.001
LGG	Univariate	AC046143.2	1.209 (1.089-1.342)	< 0.001
LGG	Univariate	AC009227.1	0.509 (0.408-0.635)	< 0.001
LGG	Univariate	MCF2L-AS1	1.498 (1.283-1.748)	< 0.001
LGG	Univariate	CASC15	1.208 (1.027-1.421)	0.023
LGG	Univariate	AL158835.2	0.629 (0.490-0.808)	< 0.001
LGG	Univariate	AC004067.1	1.653 (1.474-1.854)	< 0.001
LGG	Univariate	AC015845.2	1.298 (1.174-1.435)	< 0.001
LGG	Univariate	LINC01579	1.417 (1.287-1.559)	< 0.001
LGG	Univariate	MALINC1	0.602 (0.491-0.737)	< 0.001
LGG	Univariate	AC074286.1	0.477 (0.351-0.648)	< 0.001
LGG	Univariate	LINC02649	0.738 (0.598-0.909)	0.004
LGG	Univariate	AL355073.2	0.581 (0.458-0.737)	< 0.001
LGG	Univariate	AL359091.4	1.408 (1.198-1.656)	< 0.001
LGG	Univariate	ST20-AS1	1.407 (1.208-1.639)	< 0.001
LGG	Univariate	AC096667.1	0.608 (0.487-0.760)	< 0.001
LGG	Univariate	AC064875.1	1.358 (1.239-1.489)	< 0.001
LGG	Univariate	AC104137.1	1.278 (1.156-1.414)	< 0.001
LGG	Univariate	AC131097.3	1.453 (1.327-1.591)	< 0.001
LGG	Univariate	AL023806.5	0.494 (0.385-0.636)	< 0.001
LGG	Univariate	AC011825.4	0.826 (0.659-1.036)	0.098
LGG	Univariate	AC011442.1	1.208 (0.985-1.481)	0.070
LGG	Univariate	AC015909.3	1.404 (1.283-1.537)	< 0.001
LGG	Univariate	AL450345.1	1.260 (1.165-1.363)	< 0.001
LGG	Univariate	AP000697.1	1.276 (1.149-1.417)	< 0.001
LGG	Univariate	AC093523.1	1.175 (1.081-1.278)	< 0.001
LGG	Univariate	HOXC13-AS	1.247 (1.160-1.340)	< 0.001
LGG	Univariate	WWTR1-AS1	1.337 (1.233-1.450)	< 0.001
LGG	Univariate	AC005837.4	1.413 (1.262-1.582)	< 0.001
LGG	Univariate	FAM245B	0.607 (0.466-0.791)	< 0.001
LGG	Univariate	AL713852.2	1.868 (1.644-2.123)	< 0.001
LGG	Univariate	LINC02538	1.144 (1.035-1.265)	0.009
LGG	Univariate	LINC02679	0.649 (0.500-0.844)	0.001
LGG	Univariate	AC005998.1	1.384 (1.239-1.547)	< 0.001
LGG	Univariate	AC125603.2	0.748 (0.600-0.934)	0.010
LGG	Univariate	AC002351.1	1.188 (1.048-1.348)	0.007
LGG	Univariate	LINC01841	1.795 (1.603-2.010)	< 0.001
LGG	Univariate	AC007613.1	1.352 (1.190-1.537)	< 0.001
LGG	Univariate	AL357153.1	0.724 (0.545-0.963)	0.026
LGG	Univariate	AC104459.1	1.243 (1.115-1.386)	< 0.001
LGG	Univariate	AC008750.6	1.446 (1.255-1.666)	< 0.001
LGG	Univariate	AC007998.4	1.434 (1.266-1.623)	< 0.001
LGG	Univariate	AC022441.2	1.151 (0.974-1.359)	0.098
LGG	Univariate	TRIM52-AS1	0.835 (0.677-1.030)	0.093
LGG	Univariate	MRPL20-AS1	1.493 (1.282-1.740)	< 0.001
LGG	Univariate	AL391834.2	0.518 (0.417-0.644)	< 0.001
LGG	Univariate	TMEM254-AS1	0.478 (0.378-0.604)	< 0.001
LGG	Univariate	AC090692.1	1.315 (1.163-1.488)	< 0.001
LGG	Univariate	AL022069.3	0.453 (0.352-0.582)	< 0.001
LGG	Univariate	AC004803.1	0.512 (0.386-0.680)	< 0.001
LGG	Univariate	AC010359.2	0.785 (0.620-0.994)	0.044
LGG	Univariate	AC064807.4	0.983 (0.836-1.155)	0.831
LGG	Univariate	AC009902.2	1.424 (1.284-1.580)	< 0.001
LGG	Univariate	AC046143.2	1.209 (1.089-1.342)	< 0.001
LGG	Univariate	AC009227.1	0.509 (0.408-0.635)	< 0.001
LGG	Univariate	MCF2L-AS1	1.498 (1.283-1.748)	< 0.001
LGG	Univariate	CASC15	1.208 (1.027-1.421)	0.023
LGG	Univariate	AL158835.2	0.629 (0.490-0.808)	< 0.001
LGG	Univariate	AC004067.1	1.653 (1.474-1.854)	< 0.001
LGG	Univariate	AC015845.2	1.298 (1.174-1.435)	< 0.001
LGG	Univariate	LINC01579	1.417 (1.287-1.559)	< 0.001
LGG	Univariate	MALINC1	0.602 (0.491-0.737)	< 0.001
LGG	Univariate	AC074286.1	0.477 (0.351-0.648)	< 0.001
LGG	Univariate	LINC02649	0.738 (0.598-0.909)	0.004
LGG	Univariate	AL355073.2	0.581 (0.458-0.737)	< 0.001
LGG	Univariate	AL359091.4	1.408 (1.198-1.656)	< 0.001
LGG	Univariate	ST20-AS1	1.407 (1.208-1.639)	< 0.001
LGG	Univariate	AC096667.1	0.608 (0.487-0.760)	< 0.001
LGG	Univariate	AC064875.1	1.358 (1.239-1.489)	< 0.001
LGG	Univariate	AC104137.1	1.278 (1.156-1.414)	< 0.001
LGG	Univariate	AC131097.3	1.453 (1.327-1.591)	< 0.001
LGG	Univariate	AL023806.5	0.494 (0.385-0.636)	< 0.001
LGG	Univariate	AC011825.4	0.826 (0.659-1.036)	0.098
LGG	Univariate	AC011442.1	1.208 (0.985-1.481)	0.070
LGG	Univariate	AC015909.3	1.404 (1.283-1.537)	< 0.001
LGG	Univariate	LINC02701	0.836 (0.647-1.080)	0.171
LGG	Univariate	AL450345.1	1.260 (1.165-1.363)	< 0.001
LGG	Univariate	AC012103.1	1.001 (0.850-1.179)	0.993
LGG	Univariate	AL138787.2	0.955 (0.794-1.148)	0.622
LGG	Univariate	AP000697.1	1.276 (1.149-1.417)	< 0.001
LGG	Univariate	AC093523.1	1.175 (1.081-1.278)	< 0.001
LGG	Univariate	HOXC13-AS	1.247 (1.160-1.340)	< 0.001
LGG	Univariate	WWTR1-AS1	1.337 (1.233-1.450)	< 0.001
LGG	Univariate	AC005837.4	1.413 (1.262-1.582)	< 0.001
LGG	Univariate	FAM245B	0.607 (0.466-0.791)	< 0.001
LGG	Univariate	AL713852.2	1.868 (1.644-2.123)	< 0.001
LGG	Univariate	LINC02538	1.144 (1.035-1.265)	0.009
LGG	Univariate	LINC02679	0.649 (0.500-0.844)	0.001
LGG	Univariate	AC091152.2	1.061 (0.888-1.266)	0.516
LGG	Univariate	AC005998.1	1.384 (1.239-1.547)	< 0.001
LGG	Univariate	AC125603.2	0.748 (0.600-0.934)	0.010
LGG	Univariate	AC002351.1	1.188 (1.048-1.348)	0.007
LGG	Univariate	LINC01841	1.795 (1.603-2.010)	< 0.001
LGG	Univariate	AC007613.1	1.352 (1.190-1.537)	< 0.001
LGG	Univariate	AC129492.1	0.867 (0.679-1.105)	0.248
LGG	Univariate	AL357153.1	0.724 (0.545-0.963)	0.026
LGG	Univariate	AC104459.1	1.243 (1.115-1.386)	< 0.001
LGG	Univariate	AC004882.1	0.974 (0.783-1.211)	0.810
LGG	Univariate	AC008750.6	1.446 (1.255-1.666)	< 0.001
LGG	Univariate	AC107909.2	1.112 (0.926-1.336)	0.256
LGG	Univariate	AP000320.1	0.974 (0.828-1.145)	0.747
LGG	Univariate	AL354861.2	1.019 (0.928-1.119)	0.690
LGG	Univariate	AC007998.4	1.434 (1.266-1.623)	< 0.001
LGG	Univariate	AC022441.2	1.151 (0.974-1.359)	0.098
LGG	Univariate	AC009133.2	1.091 (0.946-1.259)	0.233
LGG	Univariate	AL355526.1	1.050 (0.937-1.177)	0.401
LIHC	Multivariate	`SLC2A9-AS1`	0.711 (0.499-1.012)	0.058
LIHC	Multivariate	AL359915.1	0.813 (0.648-1.019)	0.072
LIHC	Multivariate	AC005920.1	0.814 (0.646-1.027)	0.083
LIHC	Univariate	LINC01485	0.858 (0.701-1.051)	0.140
LIHC	Univariate	AL606500.1	1.027 (0.858-1.228)	0.774
LIHC	Univariate	AL451165.2	1.040 (0.869-1.245)	0.666
LIHC	Univariate	AC100810.1	0.997 (0.840-1.183)	0.973
LIHC	Univariate	LAMA5-AS1	1.047 (0.893-1.228)	0.571
LIHC	Univariate	AC009166.1	0.950 (0.785-1.148)	0.595
LIHC	Univariate	LINC01564	1.079 (0.918-1.268)	0.358
LIHC	Univariate	AC132938.3	0.917 (0.775-1.084)	0.310
LIHC	Univariate	AL161669.3	0.921 (0.764-1.111)	0.390
LIHC	Univariate	FLJ37453	1.011 (0.850-1.202)	0.904
LIHC	Univariate	AC025254.1	1.076 (0.900-1.287)	0.420
LIHC	Univariate	AC018521.5	0.850 (0.699-1.034)	0.105
LIHC	Univariate	ALDH1L1-AS2	0.868 (0.700-1.077)	0.198
LIHC	Univariate	LINC02476	1.089 (0.923-1.285)	0.310
LIHC	Univariate	AC068338.3	0.857 (0.707-1.039)	0.117
LIHC	Univariate	SLC2A9-AS1	0.743 (0.529-1.042)	0.085
LIHC	Univariate	TOB1-AS1	0.924 (0.774-1.104)	0.387
LIHC	Univariate	AL359915.1	0.808 (0.661-0.988)	0.038
LIHC	Univariate	LINC00899	1.099 (0.933-1.295)	0.259
LIHC	Univariate	ITIH4-AS1	0.915 (0.763-1.098)	0.338
LIHC	Univariate	AC004540.2	1.090 (0.968-1.227)	0.157
LIHC	Univariate	AC093515.1	1.178 (1.024-1.354)	0.022
LIHC	Univariate	ALDH1L1-AS1	1.052 (0.908-1.219)	0.499
LIHC	Univariate	AC012184.3	0.937 (0.783-1.121)	0.479
LIHC	Univariate	AC005920.1	0.834 (0.682-1.020)	0.077
LIHC	Univariate	CASC20	1.186 (1.039-1.354)	0.011
LIHC	Univariate	CR381653.1	1.006 (0.844-1.199)	0.944
LIHC	Univariate	AC092802.3	0.917 (0.749-1.124)	0.406
LIHC	Univariate	AC107294.3	1.031 (0.890-1.194)	0.682
LIHC	Univariate	AC009041.3	1.137 (0.987-1.309)	0.076
LIHC	Univariate	AC091987.1	1.138 (0.973-1.331)	0.105
LIHC	Univariate	AP000880.1	1.055 (0.899-1.239)	0.510
LIHC	Univariate	AC087564.1	0.938 (0.782-1.125)	0.490
LIHC	Univariate	LINC02307	1.120 (0.955-1.312)	0.162
LIHC	Univariate	Z73429.1	1.007 (0.845-1.200)	0.938
LIHC	Univariate	AC008443.2	1.008 (0.857-1.185)	0.925
LIHC	Univariate	AC009570.1	0.887 (0.727-1.081)	0.233
LIHC	Univariate	LINC00092	0.975 (0.809-1.175)	0.787
LIHC	Univariate	AP000845.1	1.075 (0.910-1.271)	0.397
LIHC	Univariate	AC005550.1	1.062 (0.919-1.227)	0.413
LIHC	Univariate	FAM85B	1.008 (0.827-1.228)	0.939
LIHC	Univariate	AC034102.3	0.993 (0.829-1.189)	0.938
LIHC	Univariate	LPP-AS1	0.886 (0.719-1.092)	0.256
LIHC	Univariate	GFOD1-AS1	0.916 (0.759-1.105)	0.358
LIHC	Univariate	AL391261.1	0.842 (0.672-1.056)	0.137
LIHC	Univariate	LINC02234	1.054 (0.901-1.232)	0.513
LIHC	Univariate	AC067969.1	1.103 (1.006-1.208)	0.036
LIHC	Univariate	AC025470.2	1.070 (0.881-1.299)	0.496
LIHC	Univariate	AC068633.1	1.074 (0.931-1.239)	0.329
LIHC	Univariate	AL161893.1	0.917 (0.751-1.120)	0.395
LIHC	Univariate	AC092535.4	1.010 (0.865-1.179)	0.901
LIHC	Univariate	LINC02249	1.089 (0.944-1.257)	0.240
LIHC	Univariate	SLC2A9-AS1	0.743 (0.529-1.042)	0.085
LIHC	Univariate	AL359915.1	0.808 (0.661-0.988)	0.038
LIHC	Univariate	AC093515.1	1.178 (1.024-1.354)	0.022
LIHC	Univariate	AC005920.1	0.834 (0.682-1.020)	0.077
LIHC	Univariate	CASC20	1.186 (1.039-1.354)	0.011
LIHC	Univariate	AC009041.3	1.137 (0.987-1.309)	0.076
LIHC	Univariate	AC067969.1	1.103 (1.006-1.208)	0.036
LIHC	Univariate	LINC01485	0.858 (0.701-1.051)	0.140
LIHC	Univariate	AL606500.1	1.027 (0.858-1.228)	0.774
LIHC	Univariate	AL451165.2	1.040 (0.869-1.245)	0.666
LIHC	Univariate	AC100810.1	0.997 (0.840-1.183)	0.973
LIHC	Univariate	LAMA5-AS1	1.047 (0.893-1.228)	0.571
LIHC	Univariate	AC009166.1	0.950 (0.785-1.148)	0.595
LIHC	Univariate	LINC01564	1.079 (0.918-1.268)	0.358
LIHC	Univariate	AC132938.3	0.917 (0.775-1.084)	0.310
LIHC	Univariate	AL161669.3	0.921 (0.764-1.111)	0.390
LIHC	Univariate	FLJ37453	1.011 (0.850-1.202)	0.904
LIHC	Univariate	AC025254.1	1.076 (0.900-1.287)	0.420
LIHC	Univariate	AC018521.5	0.850 (0.699-1.034)	0.105
LIHC	Univariate	ALDH1L1-AS2	0.868 (0.700-1.077)	0.198
LIHC	Univariate	LINC02476	1.089 (0.923-1.285)	0.310
LIHC	Univariate	AC068338.3	0.857 (0.707-1.039)	0.117
LIHC	Univariate	SLC2A9-AS1	0.743 (0.529-1.042)	0.085
LIHC	Univariate	TOB1-AS1	0.924 (0.774-1.104)	0.387
LIHC	Univariate	AL359915.1	0.808 (0.661-0.988)	0.038
LIHC	Univariate	LINC00899	1.099 (0.933-1.295)	0.259
LIHC	Univariate	ITIH4-AS1	0.915 (0.763-1.098)	0.338
LIHC	Univariate	AC004540.2	1.090 (0.968-1.227)	0.157
LIHC	Univariate	AC093515.1	1.178 (1.024-1.354)	0.022
LIHC	Univariate	ALDH1L1-AS1	1.052 (0.908-1.219)	0.499
LIHC	Univariate	AC012184.3	0.937 (0.783-1.121)	0.479
LIHC	Univariate	AC005920.1	0.834 (0.682-1.020)	0.077
LIHC	Univariate	CASC20	1.186 (1.039-1.354)	0.011
LIHC	Univariate	CR381653.1	1.006 (0.844-1.199)	0.944
LIHC	Univariate	AC092802.3	0.917 (0.749-1.124)	0.406
LIHC	Univariate	AC107294.3	1.031 (0.890-1.194)	0.682
LIHC	Univariate	AC009041.3	1.137 (0.987-1.309)	0.076
LIHC	Univariate	AC091987.1	1.138 (0.973-1.331)	0.105
LIHC	Univariate	AP000880.1	1.055 (0.899-1.239)	0.510
LIHC	Univariate	AC087564.1	0.938 (0.782-1.125)	0.490
LIHC	Univariate	LINC02307	1.120 (0.955-1.312)	0.162
LIHC	Univariate	Z73429.1	1.007 (0.845-1.200)	0.938
LIHC	Univariate	AC008443.2	1.008 (0.857-1.185)	0.925
LIHC	Univariate	AC009570.1	0.887 (0.727-1.081)	0.233
LIHC	Univariate	LINC00092	0.975 (0.809-1.175)	0.787
LIHC	Univariate	AP000845.1	1.075 (0.910-1.271)	0.397
LIHC	Univariate	AC005550.1	1.062 (0.919-1.227)	0.413
LIHC	Univariate	FAM85B	1.008 (0.827-1.228)	0.939
LIHC	Univariate	AC034102.3	0.993 (0.829-1.189)	0.938
LIHC	Univariate	LPP-AS1	0.886 (0.719-1.092)	0.256
LIHC	Univariate	GFOD1-AS1	0.916 (0.759-1.105)	0.358
LIHC	Univariate	AL391261.1	0.842 (0.672-1.056)	0.137
LIHC	Univariate	LINC02234	1.054 (0.901-1.232)	0.513
LIHC	Univariate	AC067969.1	1.103 (1.006-1.208)	0.036
LIHC	Univariate	AC025470.2	1.070 (0.881-1.299)	0.496
LIHC	Univariate	AC068633.1	1.074 (0.931-1.239)	0.329
LIHC	Univariate	AL161893.1	0.917 (0.751-1.120)	0.395
LIHC	Univariate	AC092535.4	1.010 (0.865-1.179)	0.901
LIHC	Univariate	LINC02249	1.089 (0.944-1.257)	0.240
LUAD	Multivariate	AL691432.4	0.820 (0.692-0.972)	0.023
LUAD	Univariate	HHIP-AS1	0.973 (0.850-1.115)	0.694
LUAD	Univariate	AC006001.2	0.936 (0.798-1.098)	0.417
LUAD	Univariate	LINC00511	1.039 (0.891-1.211)	0.626
LUAD	Univariate	AC004241.3	0.925 (0.779-1.098)	0.374
LUAD	Univariate	AL691432.4	0.820 (0.692-0.972)	0.023
LUAD	Univariate	AC006111.2	0.902 (0.749-1.087)	0.279
LUAD	Univariate	AC231981.1	0.936 (0.788-1.112)	0.450
LUAD	Univariate	LINC01257	0.975 (0.791-1.201)	0.809
LUAD	Univariate	AL606500.1	0.813 (0.515-1.281)	0.372
LUAD	Univariate	AC011503.1	0.890 (0.716-1.107)	0.295
LUAD	Univariate	LINC02476	0.896 (0.753-1.066)	0.215
LUAD	Univariate	TEX41	0.730 (0.360-1.480)	0.382
LUAD	Univariate	AP003031.1	0.922 (0.778-1.093)	0.351
LUAD	Univariate	AL158151.1	0.959 (0.830-1.107)	0.567
LUAD	Univariate	AL691432.4	0.820 (0.692-0.972)	0.023
LUAD	Univariate	HHIP-AS1	0.973 (0.850-1.115)	0.694
LUAD	Univariate	AC006001.2	0.936 (0.798-1.098)	0.417
LUAD	Univariate	LINC00511	1.039 (0.891-1.211)	0.626
LUAD	Univariate	AC004241.3	0.925 (0.779-1.098)	0.374
LUAD	Univariate	AL691432.4	0.820 (0.692-0.972)	0.023
LUAD	Univariate	AC006111.2	0.902 (0.749-1.087)	0.279
LUAD	Univariate	AC231981.1	0.936 (0.788-1.112)	0.450
LUAD	Univariate	LINC01257	0.975 (0.791-1.201)	0.809
LUAD	Univariate	AL606500.1	0.813 (0.515-1.281)	0.372
LUAD	Univariate	AC011503.1	0.890 (0.716-1.107)	0.295
LUAD	Univariate	LINC02476	0.896 (0.753-1.066)	0.215
LUAD	Univariate	TEX41	0.730 (0.360-1.480)	0.382
LUAD	Univariate	AP003031.1	0.922 (0.778-1.093)	0.351
LUAD	Univariate	AL158151.1	0.959 (0.830-1.107)	0.567
LUSC	Multivariate	AL121761.1	0.815 (0.649-1.023)	0.078
LUSC	Multivariate	AC012313.5	1.169 (1.002-1.363)	0.047
LUSC	Multivariate	AC110792.3	1.122 (0.980-1.285)	0.094
LUSC	Multivariate	C10orf55	1.229 (1.083-1.396)	0.001
LUSC	Multivariate	AC079760.2	0.565 (0.350-0.913)	0.020
LUSC	Multivariate	AC079906.1	0.806 (0.668-0.972)	0.024
LUSC	Multivariate	AC106017.1	1.100 (0.987-1.226)	0.083
LUSC	Univariate	BBOX1-AS1	1.009 (0.868-1.173)	0.907
LUSC	Univariate	AC012306.2	1.022 (0.889-1.174)	0.760
LUSC	Univariate	POLR2J4	1.028 (0.902-1.172)	0.675
LUSC	Univariate	AC128709.2	0.931 (0.795-1.089)	0.371
LUSC	Univariate	REPIN1-AS1	1.019 (0.910-1.140)	0.748
LUSC	Univariate	AC139795.2	0.983 (0.850-1.137)	0.818
LUSC	Univariate	AC124798.1	0.912 (0.748-1.111)	0.359
LUSC	Univariate	AL359091.4	1.057 (0.939-1.189)	0.359
LUSC	Univariate	AC010789.1	1.031 (0.898-1.185)	0.664
LUSC	Univariate	AC008972.2	1.149 (1.011-1.304)	0.033
LUSC	Univariate	AL121761.1	0.782 (0.639-0.957)	0.017
LUSC	Univariate	PLBD1-AS1	0.922 (0.796-1.068)	0.278
LUSC	Univariate	AC005014.3	0.931 (0.805-1.077)	0.337
LUSC	Univariate	CHKB-DT	0.905 (0.784-1.045)	0.174
LUSC	Univariate	AC125437.1	0.965 (0.841-1.106)	0.608
LUSC	Univariate	AP001790.1	0.922 (0.804-1.056)	0.241
LUSC	Univariate	AC092916.1	0.907 (0.766-1.074)	0.258
LUSC	Univariate	AC008443.2	0.969 (0.836-1.123)	0.671
LUSC	Univariate	AP002026.1	0.810 (0.674-0.974)	0.025
LUSC	Univariate	MIR4713HG	0.904 (0.782-1.045)	0.171
LUSC	Univariate	AC108134.3	1.046 (0.904-1.211)	0.545
LUSC	Univariate	AC040169.3	1.014 (0.882-1.165)	0.848
LUSC	Univariate	AL121772.1	1.034 (0.913-1.171)	0.602
LUSC	Univariate	AC013652.1	0.880 (0.761-1.018)	0.085
LUSC	Univariate	AP001432.1	0.977 (0.853-1.118)	0.732
LUSC	Univariate	AC012313.5	1.147 (0.999-1.317)	0.051
LUSC	Univariate	AC110792.3	1.123 (0.984-1.280)	0.085
LUSC	Univariate	MKLN1-AS	1.016 (0.897-1.152)	0.798
LUSC	Univariate	AC027307.3	0.935 (0.813-1.076)	0.350
LUSC	Univariate	AC005722.3	1.062 (0.921-1.225)	0.405
LUSC	Univariate	DGCR5	0.932 (0.804-1.079)	0.346
LUSC	Univariate	SDK1-AS1	0.964 (0.825-1.127)	0.645
LUSC	Univariate	AC011388.1	0.938 (0.824-1.067)	0.328
LUSC	Univariate	AL354760.1	0.849 (0.736-0.979)	0.024
LUSC	Univariate	AL157813.1	1.059 (0.931-1.205)	0.381
LUSC	Univariate	AC026470.2	0.926 (0.808-1.060)	0.263
LUSC	Univariate	C10orf55	1.210 (1.073-1.364)	0.002
LUSC	Univariate	LINC01465	0.991 (0.865-1.136)	0.898
LUSC	Univariate	AC112236.2	0.966 (0.831-1.123)	0.654
LUSC	Univariate	LINC00973	1.043 (0.913-1.190)	0.537
LUSC	Univariate	Z92544.1	1.048 (0.916-1.200)	0.494
LUSC	Univariate	AP001062.1	0.897 (0.763-1.054)	0.187
LUSC	Univariate	AC092755.1	1.045 (0.911-1.199)	0.529
LUSC	Univariate	Z98257.1	0.985 (0.879-1.104)	0.799
LUSC	Univariate	AC016995.1	0.955 (0.771-1.182)	0.671
LUSC	Univariate	AC062015.1	1.002 (0.864-1.162)	0.980
LUSC	Univariate	GK-IT1	1.065 (0.943-1.201)	0.310
LUSC	Univariate	PROSER2-AS1	1.024 (0.881-1.190)	0.758
LUSC	Univariate	AL445231.1	0.923 (0.786-1.083)	0.325
LUSC	Univariate	U62317.2	0.871 (0.745-1.018)	0.082
LUSC	Univariate	AC243829.1	1.030 (0.900-1.179)	0.668
LUSC	Univariate	KCNK15-AS1	0.994 (0.854-1.158)	0.942
LUSC	Univariate	LINC01341	0.829 (0.695-0.989)	0.037
LUSC	Univariate	AL136307.1	1.104 (0.960-1.269)	0.166
LUSC	Univariate	PEG13	0.921 (0.766-1.106)	0.376
LUSC	Univariate	AC007639.1	0.886 (0.760-1.032)	0.120
LUSC	Univariate	STPG3-AS1	0.960 (0.814-1.131)	0.623
LUSC	Univariate	AC079760.2	0.689 (0.479-0.990)	0.044
LUSC	Univariate	MIR646HG	0.968 (0.829-1.131)	0.685
LUSC	Univariate	HEXD-IT1	1.035 (0.904-1.185)	0.615
LUSC	Univariate	AL161640.1	0.821 (0.652-1.033)	0.093
LUSC	Univariate	AC011479.3	1.098 (0.974-1.239)	0.127
LUSC	Univariate	AL022318.1	0.908 (0.676-1.219)	0.520
LUSC	Univariate	AC005845.1	0.984 (0.857-1.129)	0.817
LUSC	Univariate	AC126177.3	1.004 (0.836-1.205)	0.967
LUSC	Univariate	LINC02408	1.156 (1.029-1.298)	0.015
LUSC	Univariate	AL049870.2	0.963 (0.838-1.106)	0.590
LUSC	Univariate	AC100803.2	1.075 (0.948-1.220)	0.259
LUSC	Univariate	PPIC-AS1	1.035 (0.919-1.166)	0.569
LUSC	Univariate	AL606468.1	1.086 (0.948-1.244)	0.236
LUSC	Univariate	AC003070.2	0.994 (0.856-1.153)	0.934
LUSC	Univariate	AL121578.1	0.794 (0.649-0.972)	0.025
LUSC	Univariate	AC079906.1	0.817 (0.695-0.961)	0.015
LUSC	Univariate	LINC01413	0.995 (0.885-1.117)	0.928
LUSC	Univariate	RBMS3-AS3	0.979 (0.846-1.134)	0.781
LUSC	Univariate	LINC02447	1.019 (0.892-1.165)	0.779
LUSC	Univariate	LINC01820	0.853 (0.690-1.056)	0.144
LUSC	Univariate	LINC01433	1.029 (0.896-1.181)	0.686
LUSC	Univariate	MIR583HG	1.012 (0.891-1.150)	0.853
LUSC	Univariate	DENND6A-AS1	0.999 (0.874-1.141)	0.983
LUSC	Univariate	LINC01366	1.079 (0.957-1.217)	0.215
LUSC	Univariate	AC080112.4	1.145 (1.009-1.300)	0.036
LUSC	Univariate	AC007834.1	0.893 (0.759-1.050)	0.170
LUSC	Univariate	AL132775.1	0.960 (0.765-1.205)	0.725
LUSC	Univariate	AL356056.2	0.997 (0.858-1.158)	0.964
LUSC	Univariate	AC073964.1	1.034 (0.913-1.171)	0.596
LUSC	Univariate	AC097468.3	1.104 (0.966-1.260)	0.145
LUSC	Univariate	AC104137.1	0.713 (0.389-1.308)	0.275
LUSC	Univariate	AC104078.1	0.953 (0.839-1.084)	0.465
LUSC	Univariate	MPP7-DT	0.937 (0.812-1.082)	0.377
LUSC	Univariate	AC010776.3	1.079 (0.943-1.235)	0.268
LUSC	Univariate	WDR11-AS1	0.928 (0.759-1.134)	0.465
LUSC	Univariate	AC008080.1	1.129 (1.005-1.267)	0.040
LUSC	Univariate	LINC02470	0.988 (0.749-1.303)	0.932
LUSC	Univariate	AC009084.1	0.919 (0.760-1.112)	0.385
LUSC	Univariate	AC002546.1	1.083 (0.917-1.278)	0.346
LUSC	Univariate	AC093730.1	1.016 (0.887-1.163)	0.821
LUSC	Univariate	AC020931.1	0.903 (0.783-1.042)	0.162
LUSC	Univariate	AC006452.1	0.971 (0.849-1.110)	0.664
LUSC	Univariate	AL162713.1	1.098 (0.990-1.217)	0.077
LUSC	Univariate	LINC02403	0.897 (0.723-1.113)	0.323
LUSC	Univariate	AC091152.2	0.890 (0.770-1.029)	0.116
LUSC	Univariate	AC084116.1	0.731 (0.160-3.340)	0.686
LUSC	Univariate	AL807757.1	1.048 (0.936-1.174)	0.415
LUSC	Univariate	AL356277.2	1.059 (0.938-1.196)	0.357
LUSC	Univariate	U82671.1	1.023 (0.881-1.189)	0.763
LUSC	Univariate	AC010266.2	0.968 (0.828-1.130)	0.679
LUSC	Univariate	AL357075.2	0.935 (0.740-1.181)	0.573
LUSC	Univariate	AL133353.1	0.972 (0.847-1.116)	0.688
LUSC	Univariate	AL138916.1	1.009 (0.865-1.176)	0.910
LUSC	Univariate	AC004877.1	0.919 (0.799-1.057)	0.238
LUSC	Univariate	AL356113.1	0.938 (0.802-1.096)	0.418
LUSC	Univariate	AL162725.2	0.974 (0.831-1.140)	0.741
LUSC	Univariate	AP001318.1	0.970 (0.852-1.106)	0.652
LUSC	Univariate	AC079209.2	1.058 (0.930-1.204)	0.392
LUSC	Univariate	AC084880.4	1.009 (0.862-1.180)	0.913
LUSC	Univariate	AL109837.2	1.098 (0.987-1.222)	0.085
LUSC	Univariate	PDE2A-AS1	1.097 (1.009-1.194)	0.031
LUSC	Univariate	AL358937.1	0.932 (0.799-1.088)	0.375
LUSC	Univariate	AC008786.1	1.016 (0.891-1.158)	0.814
LUSC	Univariate	AC112219.2	0.950 (0.809-1.114)	0.526
LUSC	Univariate	AC005954.2	0.951 (0.817-1.106)	0.514
LUSC	Univariate	AC136601.1	1.058 (0.961-1.165)	0.246
LUSC	Univariate	AC133550.2	1.054 (0.931-1.193)	0.409
LUSC	Univariate	AC106017.1	1.101 (1.009-1.202)	0.031
LUSC	Univariate	AC015818.7	0.989 (0.871-1.122)	0.859
LUSC	Univariate	AC008972.2	1.149 (1.011-1.304)	0.033
LUSC	Univariate	AL121761.1	0.782 (0.639-0.957)	0.017
LUSC	Univariate	AP002026.1	0.810 (0.674-0.974)	0.025
LUSC	Univariate	AC013652.1	0.880 (0.761-1.018)	0.085
LUSC	Univariate	AC012313.5	1.147 (0.999-1.317)	0.051
LUSC	Univariate	AC110792.3	1.123 (0.984-1.280)	0.085
LUSC	Univariate	AL354760.1	0.849 (0.736-0.979)	0.024
LUSC	Univariate	C10orf55	1.210 (1.073-1.364)	0.002
LUSC	Univariate	U62317.2	0.871 (0.745-1.018)	0.082
LUSC	Univariate	LINC01341	0.829 (0.695-0.989)	0.037
LUSC	Univariate	AC079760.2	0.689 (0.479-0.990)	0.044
LUSC	Univariate	AL161640.1	0.821 (0.652-1.033)	0.093
LUSC	Univariate	LINC02408	1.156 (1.029-1.298)	0.015
LUSC	Univariate	AL121578.1	0.794 (0.649-0.972)	0.025
LUSC	Univariate	AC079906.1	0.817 (0.695-0.961)	0.015
LUSC	Univariate	AC080112.4	1.145 (1.009-1.300)	0.036
LUSC	Univariate	AC008080.1	1.129 (1.005-1.267)	0.040
LUSC	Univariate	AL162713.1	1.098 (0.990-1.217)	0.077
LUSC	Univariate	AL109837.2	1.098 (0.987-1.222)	0.085
LUSC	Univariate	PDE2A-AS1	1.097 (1.009-1.194)	0.031
LUSC	Univariate	AC106017.1	1.101 (1.009-1.202)	0.031
LUSC	Univariate	BBOX1-AS1	1.009 (0.868-1.173)	0.907
LUSC	Univariate	AC012306.2	1.022 (0.889-1.174)	0.760
LUSC	Univariate	POLR2J4	1.028 (0.902-1.172)	0.675
LUSC	Univariate	AC128709.2	0.931 (0.795-1.089)	0.371
LUSC	Univariate	REPIN1-AS1	1.019 (0.910-1.140)	0.748
LUSC	Univariate	AC139795.2	0.983 (0.850-1.137)	0.818
LUSC	Univariate	AC124798.1	0.912 (0.748-1.111)	0.359
LUSC	Univariate	AL359091.4	1.057 (0.939-1.189)	0.359
LUSC	Univariate	AC010789.1	1.031 (0.898-1.185)	0.664
LUSC	Univariate	AC008972.2	1.149 (1.011-1.304)	0.033
LUSC	Univariate	AL121761.1	0.782 (0.639-0.957)	0.017
LUSC	Univariate	PLBD1-AS1	0.922 (0.796-1.068)	0.278
LUSC	Univariate	AC005014.3	0.931 (0.805-1.077)	0.337
LUSC	Univariate	CHKB-DT	0.905 (0.784-1.045)	0.174
LUSC	Univariate	AC125437.1	0.965 (0.841-1.106)	0.608
LUSC	Univariate	AP001790.1	0.922 (0.804-1.056)	0.241
LUSC	Univariate	AC092916.1	0.907 (0.766-1.074)	0.258
LUSC	Univariate	AC008443.2	0.969 (0.836-1.123)	0.671
LUSC	Univariate	AP002026.1	0.810 (0.674-0.974)	0.025
LUSC	Univariate	MIR4713HG	0.904 (0.782-1.045)	0.171
LUSC	Univariate	AC108134.3	1.046 (0.904-1.211)	0.545
LUSC	Univariate	AC040169.3	1.014 (0.882-1.165)	0.848
LUSC	Univariate	AL121772.1	1.034 (0.913-1.171)	0.602
LUSC	Univariate	AC013652.1	0.880 (0.761-1.018)	0.085
LUSC	Univariate	AP001432.1	0.977 (0.853-1.118)	0.732
LUSC	Univariate	AC012313.5	1.147 (0.999-1.317)	0.051
LUSC	Univariate	AC110792.3	1.123 (0.984-1.280)	0.085
LUSC	Univariate	MKLN1-AS	1.016 (0.897-1.152)	0.798
LUSC	Univariate	AC027307.3	0.935 (0.813-1.076)	0.350
LUSC	Univariate	AC005722.3	1.062 (0.921-1.225)	0.405
LUSC	Univariate	DGCR5	0.932 (0.804-1.079)	0.346
LUSC	Univariate	SDK1-AS1	0.964 (0.825-1.127)	0.645
LUSC	Univariate	AC011388.1	0.938 (0.824-1.067)	0.328
LUSC	Univariate	AL354760.1	0.849 (0.736-0.979)	0.024
LUSC	Univariate	AL157813.1	1.059 (0.931-1.205)	0.381
LUSC	Univariate	AC026470.2	0.926 (0.808-1.060)	0.263
LUSC	Univariate	C10orf55	1.210 (1.073-1.364)	0.002
LUSC	Univariate	LINC01465	0.991 (0.865-1.136)	0.898
LUSC	Univariate	AC112236.2	0.966 (0.831-1.123)	0.654
LUSC	Univariate	LINC00973	1.043 (0.913-1.190)	0.537
LUSC	Univariate	Z92544.1	1.048 (0.916-1.200)	0.494
LUSC	Univariate	AP001062.1	0.897 (0.763-1.054)	0.187
LUSC	Univariate	AC092755.1	1.045 (0.911-1.199)	0.529
LUSC	Univariate	Z98257.1	0.985 (0.879-1.104)	0.799
LUSC	Univariate	AC016995.1	0.955 (0.771-1.182)	0.671
LUSC	Univariate	AC062015.1	1.002 (0.864-1.162)	0.980
LUSC	Univariate	GK-IT1	1.065 (0.943-1.201)	0.310
LUSC	Univariate	PROSER2-AS1	1.024 (0.881-1.190)	0.758
LUSC	Univariate	AL445231.1	0.923 (0.786-1.083)	0.325
LUSC	Univariate	U62317.2	0.871 (0.745-1.018)	0.082
LUSC	Univariate	AC243829.1	1.030 (0.900-1.179)	0.668
LUSC	Univariate	KCNK15-AS1	0.994 (0.854-1.158)	0.942
LUSC	Univariate	LINC01341	0.829 (0.695-0.989)	0.037
LUSC	Univariate	AL136307.1	1.104 (0.960-1.269)	0.166
LUSC	Univariate	PEG13	0.921 (0.766-1.106)	0.376
LUSC	Univariate	AC007639.1	0.886 (0.760-1.032)	0.120
LUSC	Univariate	STPG3-AS1	0.960 (0.814-1.131)	0.623
LUSC	Univariate	AC079760.2	0.689 (0.479-0.990)	0.044
LUSC	Univariate	MIR646HG	0.968 (0.829-1.131)	0.685
LUSC	Univariate	HEXD-IT1	1.035 (0.904-1.185)	0.615
LUSC	Univariate	AL161640.1	0.821 (0.652-1.033)	0.093
LUSC	Univariate	AC011479.3	1.098 (0.974-1.239)	0.127
LUSC	Univariate	AL022318.1	0.908 (0.676-1.219)	0.520
LUSC	Univariate	AC005845.1	0.984 (0.857-1.129)	0.817
LUSC	Univariate	AC126177.3	1.004 (0.836-1.205)	0.967
LUSC	Univariate	LINC02408	1.156 (1.029-1.298)	0.015
LUSC	Univariate	AL049870.2	0.963 (0.838-1.106)	0.590
LUSC	Univariate	AC100803.2	1.075 (0.948-1.220)	0.259
LUSC	Univariate	PPIC-AS1	1.035 (0.919-1.166)	0.569
LUSC	Univariate	AL606468.1	1.086 (0.948-1.244)	0.236
LUSC	Univariate	AC003070.2	0.994 (0.856-1.153)	0.934
LUSC	Univariate	AL121578.1	0.794 (0.649-0.972)	0.025
LUSC	Univariate	AC079906.1	0.817 (0.695-0.961)	0.015
LUSC	Univariate	LINC01413	0.995 (0.885-1.117)	0.928
LUSC	Univariate	RBMS3-AS3	0.979 (0.846-1.134)	0.781
LUSC	Univariate	LINC02447	1.019 (0.892-1.165)	0.779
LUSC	Univariate	LINC01820	0.853 (0.690-1.056)	0.144
LUSC	Univariate	LINC01433	1.029 (0.896-1.181)	0.686
LUSC	Univariate	MIR583HG	1.012 (0.891-1.150)	0.853
LUSC	Univariate	DENND6A-AS1	0.999 (0.874-1.141)	0.983
LUSC	Univariate	LINC01366	1.079 (0.957-1.217)	0.215
LUSC	Univariate	AC080112.4	1.145 (1.009-1.300)	0.036
LUSC	Univariate	AC007834.1	0.893 (0.759-1.050)	0.170
LUSC	Univariate	AL132775.1	0.960 (0.765-1.205)	0.725
LUSC	Univariate	AL356056.2	0.997 (0.858-1.158)	0.964
LUSC	Univariate	AC073964.1	1.034 (0.913-1.171)	0.596
LUSC	Univariate	AC097468.3	1.104 (0.966-1.260)	0.145
LUSC	Univariate	AC104137.1	0.713 (0.389-1.308)	0.275
LUSC	Univariate	AC104078.1	0.953 (0.839-1.084)	0.465
LUSC	Univariate	MPP7-DT	0.937 (0.812-1.082)	0.377
LUSC	Univariate	AC010776.3	1.079 (0.943-1.235)	0.268
LUSC	Univariate	WDR11-AS1	0.928 (0.759-1.134)	0.465
LUSC	Univariate	AC008080.1	1.129 (1.005-1.267)	0.040
LUSC	Univariate	LINC02470	0.988 (0.749-1.303)	0.932
LUSC	Univariate	AC009084.1	0.919 (0.760-1.112)	0.385
LUSC	Univariate	AC002546.1	1.083 (0.917-1.278)	0.346
LUSC	Univariate	AC093730.1	1.016 (0.887-1.163)	0.821
LUSC	Univariate	AC020931.1	0.903 (0.783-1.042)	0.162
LUSC	Univariate	AC006452.1	0.971 (0.849-1.110)	0.664
LUSC	Univariate	AL162713.1	1.098 (0.990-1.217)	0.077
LUSC	Univariate	LINC02403	0.897 (0.723-1.113)	0.323
LUSC	Univariate	AC091152.2	0.890 (0.770-1.029)	0.116
LUSC	Univariate	AC084116.1	0.731 (0.160-3.340)	0.686
LUSC	Univariate	AL807757.1	1.048 (0.936-1.174)	0.415
LUSC	Univariate	AL356277.2	1.059 (0.938-1.196)	0.357
LUSC	Univariate	U82671.1	1.023 (0.881-1.189)	0.763
LUSC	Univariate	AC010266.2	0.968 (0.828-1.130)	0.679
LUSC	Univariate	AL357075.2	0.935 (0.740-1.181)	0.573
LUSC	Univariate	AL133353.1	0.972 (0.847-1.116)	0.688
LUSC	Univariate	AL138916.1	1.009 (0.865-1.176)	0.910
LUSC	Univariate	AC004877.1	0.919 (0.799-1.057)	0.238
LUSC	Univariate	AL356113.1	0.938 (0.802-1.096)	0.418
LUSC	Univariate	AL162725.2	0.974 (0.831-1.140)	0.741
LUSC	Univariate	AP001318.1	0.970 (0.852-1.106)	0.652
LUSC	Univariate	AC079209.2	1.058 (0.930-1.204)	0.392
LUSC	Univariate	AC084880.4	1.009 (0.862-1.180)	0.913
LUSC	Univariate	AL109837.2	1.098 (0.987-1.222)	0.085
LUSC	Univariate	PDE2A-AS1	1.097 (1.009-1.194)	0.031
LUSC	Univariate	AL358937.1	0.932 (0.799-1.088)	0.375
LUSC	Univariate	AC008786.1	1.016 (0.891-1.158)	0.814
LUSC	Univariate	AC112219.2	0.950 (0.809-1.114)	0.526
LUSC	Univariate	AC005954.2	0.951 (0.817-1.106)	0.514
LUSC	Univariate	AC136601.1	1.058 (0.961-1.165)	0.246
LUSC	Univariate	AC133550.2	1.054 (0.931-1.193)	0.409
LUSC	Univariate	AC106017.1	1.101 (1.009-1.202)	0.031
LUSC	Univariate	AC015818.7	0.989 (0.871-1.122)	0.859
MESO	Multivariate	AL008729.2	0.728 (0.545-0.972)	0.032
MESO	Univariate	AL008729.2	0.661 (0.503-0.868)	0.003
MESO	Univariate	HMGN3-AS1	1.214 (0.998-1.476)	0.052
MESO	Univariate	AC024909.1	0.703 (0.522-0.947)	0.020
MESO	Univariate	LINC00887	0.845 (0.646-1.106)	0.220
MESO	Univariate	AC023421.2	0.929 (0.716-1.205)	0.579
MESO	Univariate	AP003068.1	0.961 (0.745-1.239)	0.757
MESO	Univariate	LINC02048	0.900 (0.683-1.186)	0.455
MESO	Univariate	CRYZL2P-SEC16B	0.914 (0.693-1.204)	0.522
MESO	Univariate	FP325330.3	1.077 (0.801-1.448)	0.625
MESO	Univariate	AL008729.2	0.661 (0.503-0.868)	0.003
MESO	Univariate	HMGN3-AS1	1.214 (0.998-1.476)	0.052
MESO	Univariate	AC024909.1	0.703 (0.522-0.947)	0.020
MESO	Univariate	AL008729.2	0.661 (0.503-0.868)	0.003
MESO	Univariate	HMGN3-AS1	1.214 (0.998-1.476)	0.052
MESO	Univariate	AC024909.1	0.703 (0.522-0.947)	0.020
MESO	Univariate	LINC00887	0.845 (0.646-1.106)	0.220
MESO	Univariate	AC023421.2	0.929 (0.716-1.205)	0.579
MESO	Univariate	AP003068.1	0.961 (0.745-1.239)	0.757
MESO	Univariate	LINC02048	0.900 (0.683-1.186)	0.455
MESO	Univariate	CRYZL2P-SEC16B	0.914 (0.693-1.204)	0.522
MESO	Univariate	FP325330.3	1.077 (0.801-1.448)	0.625
PAAD	Multivariate	AC007773.1	0.585 (0.413-0.829)	0.003
PAAD	Multivariate	AL049840.3	0.765 (0.594-0.985)	0.038
PAAD	Multivariate	`PABPC5-AS1`	1.334 (0.972-1.830)	0.074
PAAD	Multivariate	AC091614.1	1.318 (1.052-1.650)	0.016
PAAD	Univariate	AL390728.6	0.816 (0.651-1.023)	0.078
PAAD	Univariate	RNF207-AS1	0.837 (0.657-1.065)	0.147
PAAD	Univariate	PRRT3-AS1	1.038 (0.865-1.246)	0.687
PAAD	Univariate	AC135803.1	0.771 (0.601-0.988)	0.040
PAAD	Univariate	AC007773.1	0.616 (0.450-0.845)	0.003
PAAD	Univariate	AC004540.1	0.615 (0.433-0.874)	0.007
PAAD	Univariate	AL606491.1	1.012 (0.839-1.221)	0.897
PAAD	Univariate	TRPM2-AS	0.994 (0.818-1.207)	0.949
PAAD	Univariate	FAM66C	0.651 (0.502-0.845)	0.001
PAAD	Univariate	AL049840.3	0.776 (0.631-0.955)	0.017
PAAD	Univariate	AP005329.2	1.045 (0.891-1.226)	0.591
PAAD	Univariate	AC005740.3	0.890 (0.714-1.109)	0.300
PAAD	Univariate	AC098595.1	1.174 (0.969-1.421)	0.101
PAAD	Univariate	FARP1-AS1	0.991 (0.806-1.218)	0.929
PAAD	Univariate	AC004947.1	0.308 (0.145-0.653)	0.002
PAAD	Univariate	LINC00639	0.763 (0.581-1.002)	0.052
PAAD	Univariate	PABPC5-AS1	0.812 (0.652-1.012)	0.064
PAAD	Univariate	AC005343.7	1.066 (0.875-1.299)	0.527
PAAD	Univariate	TMEM139-AS1	1.002 (0.818-1.226)	0.988
PAAD	Univariate	AC103853.1	1.189 (1.013-1.395)	0.034
PAAD	Univariate	AC091614.1	1.239 (1.014-1.514)	0.036
PAAD	Univariate	AL117329.1	0.242 (0.049-1.202)	0.083
PAAD	Univariate	AL162718.3	0.925 (0.733-1.168)	0.514
PAAD	Univariate	AL390728.6	0.816 (0.651-1.023)	0.078
PAAD	Univariate	AC135803.1	0.771 (0.601-0.988)	0.040
PAAD	Univariate	AC007773.1	0.616 (0.450-0.845)	0.003
PAAD	Univariate	AC004540.1	0.615 (0.433-0.874)	0.007
PAAD	Univariate	FAM66C	0.651 (0.502-0.845)	0.001
PAAD	Univariate	AL049840.3	0.776 (0.631-0.955)	0.017
PAAD	Univariate	AC004947.1	0.308 (0.145-0.653)	0.002
PAAD	Univariate	LINC00639	0.763 (0.581-1.002)	0.052
PAAD	Univariate	PABPC5-AS1	0.812 (0.652-1.012)	0.064
PAAD	Univariate	AC103853.1	1.189 (1.013-1.395)	0.034
PAAD	Univariate	AC091614.1	1.239 (1.014-1.514)	0.036
PAAD	Univariate	AL117329.1	0.242 (0.049-1.202)	0.083
PAAD	Univariate	AL390728.6	0.816 (0.651-1.023)	0.078
PAAD	Univariate	RNF207-AS1	0.837 (0.657-1.065)	0.147
PAAD	Univariate	PRRT3-AS1	1.038 (0.865-1.246)	0.687
PAAD	Univariate	AC135803.1	0.771 (0.601-0.988)	0.040
PAAD	Univariate	AC007773.1	0.616 (0.450-0.845)	0.003
PAAD	Univariate	AC004540.1	0.615 (0.433-0.874)	0.007
PAAD	Univariate	AL606491.1	1.012 (0.839-1.221)	0.897
PAAD	Univariate	TRPM2-AS	0.994 (0.818-1.207)	0.949
PAAD	Univariate	FAM66C	0.651 (0.502-0.845)	0.001
PAAD	Univariate	AL049840.3	0.776 (0.631-0.955)	0.017
PAAD	Univariate	AP005329.2	1.045 (0.891-1.226)	0.591
PAAD	Univariate	AC005740.3	0.890 (0.714-1.109)	0.300
PAAD	Univariate	AC098595.1	1.174 (0.969-1.421)	0.101
PAAD	Univariate	FARP1-AS1	0.991 (0.806-1.218)	0.929
PAAD	Univariate	AC004947.1	0.308 (0.145-0.653)	0.002
PAAD	Univariate	LINC00639	0.763 (0.581-1.002)	0.052
PAAD	Univariate	PABPC5-AS1	0.812 (0.652-1.012)	0.064
PAAD	Univariate	AC005343.7	1.066 (0.875-1.299)	0.527
PAAD	Univariate	TMEM139-AS1	1.002 (0.818-1.226)	0.988
PAAD	Univariate	AC103853.1	1.189 (1.013-1.395)	0.034
PAAD	Univariate	AC091614.1	1.239 (1.014-1.514)	0.036
PAAD	Univariate	AL117329.1	0.242 (0.049-1.202)	0.083
PAAD	Univariate	AL162718.3	0.925 (0.733-1.168)	0.514
PCPG	Multivariate	AP001790.1	3.212 (0.988-10.441)	0.052
PCPG	Multivariate	AC010267.1	1.971 (0.972-3.998)	0.060
PCPG	Multivariate	AC055788.1	1.738 (0.995-3.036)	0.052
PCPG	Univariate	AC022893.2	0.835 (0.317-2.201)	0.715
PCPG	Univariate	HCG11	0.919 (0.364-2.321)	0.859
PCPG	Univariate	AL022328.4	0.275 (0.042-1.817)	0.180
PCPG	Univariate	NRSN2-AS1	1.123 (0.515-2.448)	0.771
PCPG	Univariate	AP000813.1	0.879 (0.340-2.268)	0.789
PCPG	Univariate	AC093627.5	1.559 (0.821-2.961)	0.175
PCPG	Univariate	AL157935.1	1.390 (0.634-3.049)	0.411
PCPG	Univariate	AC019257.1	0.742 (0.297-1.856)	0.524
PCPG	Univariate	TSPOAP1-AS1	0.921 (0.424-2.002)	0.835
PCPG	Univariate	AP003559.1	0.857 (0.266-2.757)	0.795
PCPG	Univariate	AC010327.7	1.392 (0.679-2.858)	0.367
PCPG	Univariate	ID2-AS1	1.028 (0.518-2.038)	0.938
PCPG	Univariate	AL137796.1	1.683 (0.970-2.920)	0.064
PCPG	Univariate	HOTAIR	0.782 (0.210-2.905)	0.713
PCPG	Univariate	AC007391.2	0.387 (0.082-1.836)	0.232
PCPG	Univariate	AC021127.1	0.428 (0.016-11.201)	0.611
PCPG	Univariate	AL109984.1	0.758 (0.292-1.965)	0.569
PCPG	Univariate	PTGER4P2-CDK2AP2P2	0.988 (0.412-2.370)	0.978
PCPG	Univariate	AL392023.2	0.657 (0.104-4.165)	0.656
PCPG	Univariate	C5orf17	1.161 (0.713-1.890)	0.547
PCPG	Univariate	AL021937.1	0.899 (0.347-2.328)	0.826
PCPG	Univariate	AC008957.1	0.903 (0.284-2.876)	0.863
PCPG	Univariate	AC116351.2	1.993 (1.230-3.229)	0.005
PCPG	Univariate	AP001790.1	2.370 (1.045-5.373)	0.039
PCPG	Univariate	CFAP20DC-AS1	1.193 (0.611-2.329)	0.605
PCPG	Univariate	PROSER2-AS1	1.370 (1.017-1.847)	0.038
PCPG	Univariate	AP001626.1	1.494 (1.148-1.944)	0.003
PCPG	Univariate	LINC02616	1.275 (0.802-2.025)	0.304
PCPG	Univariate	AC010267.1	1.618 (0.990-2.644)	0.055
PCPG	Univariate	AC063938.1	1.331 (0.861-2.059)	0.198
PCPG	Univariate	AC097375.5	1.230 (0.689-2.197)	0.484
PCPG	Univariate	AC117528.1	1.095 (0.505-2.371)	0.819
PCPG	Univariate	VAC14-AS1	1.219 (0.591-2.515)	0.592
PCPG	Univariate	LINC02307	7.005 (1.003-48.907)	0.050
PCPG	Univariate	LINC01749	1.378 (0.783-2.425)	0.266
PCPG	Univariate	AP002505.3	0.932 (0.405-2.144)	0.869
PCPG	Univariate	AC055788.1	1.519 (0.985-2.343)	0.058
PCPG	Univariate	LINC02392	1.182 (0.516-2.708)	0.693
PCPG	Univariate	AC004687.3	1.019 (0.499-2.083)	0.958
PCPG	Univariate	OSBPL10-AS1	1.110 (0.599-2.057)	0.741
PCPG	Univariate	AC024230.1	0.876 (0.081-9.430)	0.913
PCPG	Univariate	GRM8-AS1	1.175 (0.639-2.158)	0.604
PCPG	Univariate	AC108733.1	1.127 (0.486-2.612)	0.780
PCPG	Univariate	LINC02843	1.180 (0.673-2.069)	0.564
PCPG	Univariate	IL21-AS1	0.663 (0.153-2.869)	0.582
PCPG	Univariate	AL137796.1	1.683 (0.970-2.920)	0.064
PCPG	Univariate	AC116351.2	1.993 (1.230-3.229)	0.005
PCPG	Univariate	AP001790.1	2.370 (1.045-5.373)	0.039
PCPG	Univariate	PROSER2-AS1	1.370 (1.017-1.847)	0.038
PCPG	Univariate	AP001626.1	1.494 (1.148-1.944)	0.003
PCPG	Univariate	AC010267.1	1.618 (0.990-2.644)	0.055
PCPG	Univariate	LINC02307	7.005 (1.003-48.907)	0.050
PCPG	Univariate	AC055788.1	1.519 (0.985-2.343)	0.058
PCPG	Univariate	AC022893.2	0.835 (0.317-2.201)	0.715
PCPG	Univariate	HCG11	0.919 (0.364-2.321)	0.859
PCPG	Univariate	AL022328.4	0.275 (0.042-1.817)	0.180
PCPG	Univariate	NRSN2-AS1	1.123 (0.515-2.448)	0.771
PCPG	Univariate	AP000813.1	0.879 (0.340-2.268)	0.789
PCPG	Univariate	AC093627.5	1.559 (0.821-2.961)	0.175
PCPG	Univariate	AL157935.1	1.390 (0.634-3.049)	0.411
PCPG	Univariate	AC019257.1	0.742 (0.297-1.856)	0.524
PCPG	Univariate	TSPOAP1-AS1	0.921 (0.424-2.002)	0.835
PCPG	Univariate	AP003559.1	0.857 (0.266-2.757)	0.795
PCPG	Univariate	AC010327.7	1.392 (0.679-2.858)	0.367
PCPG	Univariate	ID2-AS1	1.028 (0.518-2.038)	0.938
PCPG	Univariate	AL137796.1	1.683 (0.970-2.920)	0.064
PCPG	Univariate	HOTAIR	0.782 (0.210-2.905)	0.713
PCPG	Univariate	AC007391.2	0.387 (0.082-1.836)	0.232
PCPG	Univariate	AC021127.1	0.428 (0.016-11.201)	0.611
PCPG	Univariate	AL109984.1	0.758 (0.292-1.965)	0.569
PCPG	Univariate	PTGER4P2-CDK2AP2P2	0.988 (0.412-2.370)	0.978
PCPG	Univariate	AL392023.2	0.657 (0.104-4.165)	0.656
PCPG	Univariate	C5orf17	1.161 (0.713-1.890)	0.547
PCPG	Univariate	AL021937.1	0.899 (0.347-2.328)	0.826
PCPG	Univariate	AC008957.1	0.903 (0.284-2.876)	0.863
PCPG	Univariate	AC116351.2	1.993 (1.230-3.229)	0.005
PCPG	Univariate	AP001790.1	2.370 (1.045-5.373)	0.039
PCPG	Univariate	CFAP20DC-AS1	1.193 (0.611-2.329)	0.605
PCPG	Univariate	PROSER2-AS1	1.370 (1.017-1.847)	0.038
PCPG	Univariate	AP001626.1	1.494 (1.148-1.944)	0.003
PCPG	Univariate	LINC02616	1.275 (0.802-2.025)	0.304
PCPG	Univariate	AC010267.1	1.618 (0.990-2.644)	0.055
PCPG	Univariate	AC063938.1	1.331 (0.861-2.059)	0.198
PCPG	Univariate	AC097375.5	1.230 (0.689-2.197)	0.484
PCPG	Univariate	AC117528.1	1.095 (0.505-2.371)	0.819
PCPG	Univariate	VAC14-AS1	1.219 (0.591-2.515)	0.592
PCPG	Univariate	LINC02307	7.005 (1.003-48.907)	0.050
PCPG	Univariate	LINC01749	1.378 (0.783-2.425)	0.266
PCPG	Univariate	AP002505.3	0.932 (0.405-2.144)	0.869
PCPG	Univariate	AC055788.1	1.519 (0.985-2.343)	0.058
PCPG	Univariate	LINC02392	1.182 (0.516-2.708)	0.693
PCPG	Univariate	AC004687.3	1.019 (0.499-2.083)	0.958
PCPG	Univariate	OSBPL10-AS1	1.110 (0.599-2.057)	0.741
PCPG	Univariate	AC024230.1	0.876 (0.081-9.430)	0.913
PCPG	Univariate	GRM8-AS1	1.175 (0.639-2.158)	0.604
PCPG	Univariate	AC108733.1	1.127 (0.486-2.612)	0.780
PCPG	Univariate	LINC02843	1.180 (0.673-2.069)	0.564
PCPG	Univariate	IL21-AS1	0.663 (0.153-2.869)	0.582
PRAD	Multivariate	LINC00920	0.000 (0.000-556.327)	0.075
PRAD	Multivariate	AC010624.3	0.024 (0.000-1.431)	0.074
PRAD	Multivariate	AC244517.1	13.122 (1.148-150.000)	0.038
PRAD	Multivariate	AC018413.1	0.000 (0.000-2.347)	0.073
PRAD	Multivariate	AP005329.2	4882.059 (0.698-34127467.403)	0.060
PRAD	Multivariate	AC135782.1	192.320 (0.963-38424.991)	0.052
PRAD	Multivariate	AC026894.1	0.000 (0.000-354181338022.706)	0.082
PRAD	Multivariate	AC092958.4	1436.633 (0.347-5941472.462)	0.087
PRAD	Univariate	ST8SIA6-AS1	0.858 (0.398-1.851)	0.696
PRAD	Univariate	AP003498.2	0.584 (0.237-1.438)	0.242
PRAD	Univariate	AC068870.2	0.588 (0.273-1.269)	0.176
PRAD	Univariate	LINC02560	0.220 (0.045-1.078)	0.062
PRAD	Univariate	AL662890.1	1.443 (1.099-1.895)	0.008
PRAD	Univariate	LINC00920	0.263 (0.062-1.122)	0.071
PRAD	Univariate	AC034243.1	0.835 (0.480-1.452)	0.523
PRAD	Univariate	SLC25A30-AS1	1.016 (0.538-1.919)	0.961
PRAD	Univariate	AL357033.4	1.002 (0.576-1.743)	0.994
PRAD	Univariate	WNT5A-AS1	0.438 (0.095-2.022)	0.290
PRAD	Univariate	AC073896.3	1.639 (0.897-2.995)	0.108
PRAD	Univariate	AC015712.1	1.006 (0.529-1.915)	0.985
PRAD	Univariate	AC114810.1	1.807 (1.217-2.682)	0.003
PRAD	Univariate	AL391422.4	0.879 (0.450-1.714)	0.704
PRAD	Univariate	PCAT19	0.718 (0.263-1.963)	0.519
PRAD	Univariate	AC010624.3	1.540 (1.175-2.017)	0.002
PRAD	Univariate	AL645608.6	1.444 (1.114-1.871)	0.006
PRAD	Univariate	AC107068.1	1.246 (0.694-2.235)	0.462
PRAD	Univariate	AL161785.1	0.544 (0.201-1.471)	0.230
PRAD	Univariate	AC243960.3	0.919 (0.463-1.826)	0.810
PRAD	Univariate	AL031722.1	1.441 (0.837-2.481)	0.188
PRAD	Univariate	AC012557.1	2.292 (0.323-16.250)	0.406
PRAD	Univariate	SLC26A4-AS1	0.840 (0.360-1.961)	0.688
PRAD	Univariate	LINC01480	1.049 (0.558-1.973)	0.882
PRAD	Univariate	AP003392.5	1.000 (0.571-1.751)	0.999
PRAD	Univariate	EP300-AS1	1.040 (0.581-1.860)	0.896
PRAD	Univariate	LINC00863	1.025 (0.548-1.915)	0.939
PRAD	Univariate	AL596442.3	0.831 (0.279-2.478)	0.740
PRAD	Univariate	MIATNB	0.484 (0.113-2.079)	0.329
PRAD	Univariate	AC244517.1	1.581 (1.186-2.107)	0.002
PRAD	Univariate	AL008721.2	1.201 (0.470-3.068)	0.702
PRAD	Univariate	AL359182.1	1.210 (0.646-2.265)	0.551
PRAD	Univariate	AC018413.1	0.298 (0.086-1.039)	0.058
PRAD	Univariate	AC107982.3	0.676 (0.323-1.414)	0.298
PRAD	Univariate	AC005999.2	0.509 (0.068-3.815)	0.511
PRAD	Univariate	AC012414.4	0.735 (0.257-2.106)	0.567
PRAD	Univariate	LINC01852	0.521 (0.232-1.170)	0.114
PRAD	Univariate	BACH1-IT1	0.698 (0.083-5.884)	0.741
PRAD	Univariate	PRKCQ-AS1	0.964 (0.531-1.750)	0.904
PRAD	Univariate	AC073525.1	1.111 (0.779-1.583)	0.561
PRAD	Univariate	Z69733.1	0.829 (0.316-2.175)	0.703
PRAD	Univariate	CYP4F26P	1.334 (0.820-2.172)	0.246
PRAD	Univariate	LINC00942	0.479 (0.135-1.701)	0.255
PRAD	Univariate	AP005329.2	2.466 (1.355-4.488)	0.003
PRAD	Univariate	NDUFB2-AS1	1.374 (0.833-2.266)	0.213
PRAD	Univariate	AC007611.1	1.208 (0.919-1.588)	0.176
PRAD	Univariate	PICART1	1.044 (0.500-2.181)	0.908
PRAD	Univariate	AC135782.1	1.573 (1.090-2.269)	0.015
PRAD	Univariate	AC021127.1	0.987 (0.338-2.881)	0.981
PRAD	Univariate	FGF13-AS1	0.653 (0.146-2.920)	0.577
PRAD	Univariate	AC138466.1	0.667 (0.298-1.494)	0.325
PRAD	Univariate	SPATA13-AS1	0.000 (0.000-329723172.886)	0.571
PRAD	Univariate	DGCR5	1.136 (0.758-1.703)	0.536
PRAD	Univariate	ZNF516-DT	0.556 (0.212-1.459)	0.233
PRAD	Univariate	RDH10-AS1	0.117 (0.000-523.450)	0.617
PRAD	Univariate	AC099684.2	0.229 (0.031-1.705)	0.150
PRAD	Univariate	AP000919.3	1.023 (0.492-2.128)	0.952
PRAD	Univariate	AP006621.1	1.525 (0.976-2.383)	0.064
PRAD	Univariate	AC080037.2	0.513 (0.141-1.864)	0.311
PRAD	Univariate	AP001266.2	1.431 (0.632-3.239)	0.390
PRAD	Univariate	AC135050.4	1.176 (0.687-2.014)	0.555
PRAD	Univariate	AL358232.2	1.338 (0.309-5.797)	0.697
PRAD	Univariate	AC106791.1	0.444 (0.107-1.839)	0.263
PRAD	Univariate	TCERG1L-AS1	0.918 (0.431-1.956)	0.824
PRAD	Univariate	THRB-IT1	0.013 (0.000-15.908)	0.231
PRAD	Univariate	AC097515.1	0.581 (0.063-5.345)	0.631
PRAD	Univariate	U91319.1	1.211 (0.612-2.397)	0.582
PRAD	Univariate	AL096870.2	1.533 (0.905-2.596)	0.112
PRAD	Univariate	AC007786.2	0.899 (0.473-1.708)	0.744
PRAD	Univariate	SEMA6A-AS2	1.353 (0.732-2.502)	0.335
PRAD	Univariate	AL355432.1	1.122 (0.609-2.069)	0.712
PRAD	Univariate	AP005717.1	1.429 (0.899-2.270)	0.131
PRAD	Univariate	AC097532.3	1.231 (0.886-1.709)	0.215
PRAD	Univariate	AC083841.1	0.891 (0.348-2.284)	0.811
PRAD	Univariate	AC026894.1	0.000 (0.000-33.001)	0.078
PRAD	Univariate	AC093673.2	0.143 (0.004-4.941)	0.282
PRAD	Univariate	LINC02158	1.654 (1.194-2.292)	0.002
PRAD	Univariate	AC007032.1	0.978 (0.493-1.942)	0.950
PRAD	Univariate	MIR137HG	0.491 (0.037-6.446)	0.588
PRAD	Univariate	AC012485.1	1.187 (0.190-7.412)	0.854
PRAD	Univariate	AC093904.4	0.761 (0.182-3.179)	0.708
PRAD	Univariate	FO393419.2	0.696 (0.000-2134.442)	0.929
PRAD	Univariate	AL035665.1	0.972 (0.456-2.070)	0.941
PRAD	Univariate	AL049198.1	1.086 (0.597-1.976)	0.787
PRAD	Univariate	LIX1-AS1	1.517 (0.985-2.337)	0.058
PRAD	Univariate	AC140118.2	0.970 (0.530-1.776)	0.923
PRAD	Univariate	PDXP-DT	4.934 (0.671-36.300)	0.117
PRAD	Univariate	LINC02646	1.084 (0.413-2.846)	0.870
PRAD	Univariate	AP001095.1	0.209 (0.037-1.184)	0.077
PRAD	Univariate	AL358613.1	0.986 (0.123-7.919)	0.990
[truncated: 735 more rows]

## Sheet: mRNAsi Prognostic Model Results
Supplementary Table 3. Results of Cox regression analysis for stemness-associated lncRNAs.
Cancer Type	Model Type	lncRNA Name	Hazard Ratio (95% CI)	P-value
ACC	Multivariate	AC002310.2	2.048 (1.003-4.182)	0.049
ACC	Multivariate	AC103853.2	1.629 (1.041-2.548)	0.033
ACC	Univariate	NORAD	0.735 (0.476-1.133)	0.163
ACC	Univariate	AL121895.2	1.283 (0.926-1.779)	0.135
ACC	Univariate	TMPO-AS1	1.440 (1.108-1.870)	0.006
ACC	Univariate	AP001330.4	0.955 (0.628-1.453)	0.831
ACC	Univariate	AC004816.1	0.954 (0.659-1.381)	0.801
ACC	Univariate	AC005911.1	1.443 (1.051-1.980)	0.023
ACC	Univariate	AF127577.4	1.209 (0.834-1.755)	0.317
ACC	Univariate	AC254633.1	0.784 (0.476-1.290)	0.338
ACC	Univariate	AC023137.1	1.326 (0.987-1.782)	0.061
ACC	Univariate	MSC-AS1	0.454 (0.174-1.188)	0.108
ACC	Univariate	AP001189.3	1.062 (0.738-1.528)	0.745
ACC	Univariate	OGFRP1	1.568 (1.189-2.067)	0.001
ACC	Univariate	DDX11-AS1	2.031 (1.499-2.753)	< 0.001
ACC	Univariate	AC027237.2	0.695 (0.436-1.109)	0.127
ACC	Univariate	DARS-AS1	1.394 (1.062-1.829)	0.017
ACC	Univariate	NEXN-AS1	1.323 (1.006-1.740)	0.046
ACC	Univariate	SREBF2-AS1	1.032 (0.735-1.448)	0.858
ACC	Univariate	AP001363.2	1.074 (0.709-1.628)	0.735
ACC	Univariate	AL157394.3	0.985 (0.638-1.521)	0.945
ACC	Univariate	AC003101.2	1.291 (0.899-1.855)	0.167
ACC	Univariate	AP002761.3	0.936 (0.578-1.516)	0.787
ACC	Univariate	AL160408.4	1.193 (0.865-1.646)	0.281
ACC	Univariate	AC135507.1	1.188 (0.844-1.672)	0.322
ACC	Univariate	AP003117.1	0.815 (0.519-1.282)	0.376
ACC	Univariate	AL357079.2	1.616 (1.209-2.159)	0.001
ACC	Univariate	LINC00892	1.033 (0.674-1.583)	0.881
ACC	Univariate	AC012459.1	1.184 (0.821-1.709)	0.365
ACC	Univariate	AC124852.1	0.558 (0.272-1.144)	0.111
ACC	Univariate	SLC14A2-AS1	0.275 (0.092-0.818)	0.020
ACC	Univariate	AC015849.2	1.312 (0.980-1.755)	0.068
ACC	Univariate	ADAMTSL4-AS1	1.390 (0.995-1.941)	0.054
ACC	Univariate	AC002310.2	1.804 (1.290-2.524)	< 0.001
ACC	Univariate	CDYL-AS1	1.537 (1.107-2.135)	0.010
ACC	Univariate	AC103853.2	1.337 (0.999-1.790)	0.051
ACC	Univariate	AC074387.1	0.412 (0.102-1.656)	0.212
ACC	Univariate	AL035588.1	0.952 (0.606-1.495)	0.830
ACC	Univariate	NAALADL2-AS2	0.627 (0.314-1.251)	0.185
ACC	Univariate	TMPO-AS1	1.440 (1.108-1.870)	0.006
ACC	Univariate	AC005911.1	1.443 (1.051-1.980)	0.023
ACC	Univariate	AC023137.1	1.326 (0.987-1.782)	0.061
ACC	Univariate	OGFRP1	1.568 (1.189-2.067)	0.001
ACC	Univariate	DDX11-AS1	2.031 (1.499-2.753)	< 0.001
ACC	Univariate	DARS-AS1	1.394 (1.062-1.829)	0.017
ACC	Univariate	NEXN-AS1	1.323 (1.006-1.740)	0.046
ACC	Univariate	AL357079.2	1.616 (1.209-2.159)	0.001
ACC	Univariate	SLC14A2-AS1	0.275 (0.092-0.818)	0.020
ACC	Univariate	AC015849.2	1.312 (0.980-1.755)	0.068
ACC	Univariate	ADAMTSL4-AS1	1.390 (0.995-1.941)	0.054
ACC	Univariate	AC002310.2	1.804 (1.290-2.524)	< 0.001
ACC	Univariate	CDYL-AS1	1.537 (1.107-2.135)	0.010
ACC	Univariate	AC103853.2	1.337 (0.999-1.790)	0.051
ACC	Univariate	NORAD	0.735 (0.476-1.133)	0.163
ACC	Univariate	AL121895.2	1.283 (0.926-1.779)	0.135
ACC	Univariate	TMPO-AS1	1.440 (1.108-1.870)	0.006
ACC	Univariate	AP001330.4	0.955 (0.628-1.453)	0.831
ACC	Univariate	AC004816.1	0.954 (0.659-1.381)	0.801
ACC	Univariate	AC005911.1	1.443 (1.051-1.980)	0.023
ACC	Univariate	AF127577.4	1.209 (0.834-1.755)	0.317
ACC	Univariate	AC254633.1	0.784 (0.476-1.290)	0.338
ACC	Univariate	AC023137.1	1.326 (0.987-1.782)	0.061
ACC	Univariate	MSC-AS1	0.454 (0.174-1.188)	0.108
ACC	Univariate	AP001189.3	1.062 (0.738-1.528)	0.745
ACC	Univariate	OGFRP1	1.568 (1.189-2.067)	0.001
ACC	Univariate	DDX11-AS1	2.031 (1.499-2.753)	< 0.001
ACC	Univariate	AC027237.2	0.695 (0.436-1.109)	0.127
ACC	Univariate	DARS-AS1	1.394 (1.062-1.829)	0.017
ACC	Univariate	NEXN-AS1	1.323 (1.006-1.740)	0.046
ACC	Univariate	SREBF2-AS1	1.032 (0.735-1.448)	0.858
ACC	Univariate	AP001363.2	1.074 (0.709-1.628)	0.735
ACC	Univariate	AL157394.3	0.985 (0.638-1.521)	0.945
ACC	Univariate	AC003101.2	1.291 (0.899-1.855)	0.167
ACC	Univariate	AP002761.3	0.936 (0.578-1.516)	0.787
ACC	Univariate	AL160408.4	1.193 (0.865-1.646)	0.281
ACC	Univariate	AC135507.1	1.188 (0.844-1.672)	0.322
ACC	Univariate	AP003117.1	0.815 (0.519-1.282)	0.376
ACC	Univariate	AL357079.2	1.616 (1.209-2.159)	0.001
ACC	Univariate	LINC00892	1.033 (0.674-1.583)	0.881
ACC	Univariate	AC012459.1	1.184 (0.821-1.709)	0.365
ACC	Univariate	AC124852.1	0.558 (0.272-1.144)	0.111
ACC	Univariate	SLC14A2-AS1	0.275 (0.092-0.818)	0.020
ACC	Univariate	AC015849.2	1.312 (0.980-1.755)	0.068
ACC	Univariate	ADAMTSL4-AS1	1.390 (0.995-1.941)	0.054
ACC	Univariate	AC002310.2	1.804 (1.290-2.524)	< 0.001
ACC	Univariate	CDYL-AS1	1.537 (1.107-2.135)	0.010
ACC	Univariate	AC103853.2	1.337 (0.999-1.790)	0.051
ACC	Univariate	AC074387.1	0.412 (0.102-1.656)	0.212
ACC	Univariate	AL035588.1	0.952 (0.606-1.495)	0.830
ACC	Univariate	NAALADL2-AS2	0.627 (0.314-1.251)	0.185
BLCA	Multivariate	SNHG16	1.205 (0.997-1.456)	0.053
BLCA	Multivariate	PACERR	0.671 (0.513-0.878)	0.004
BLCA	Multivariate	AC002467.1	0.853 (0.713-1.020)	0.082
BLCA	Multivariate	AP001363.1	10.514 (3.309-33.409)	< 0.001
BLCA	Multivariate	`NR2F1-AS1`	1.246 (1.061-1.464)	0.007
BLCA	Multivariate	AC024084.1	1.433 (1.016-2.021)	0.040
BLCA	Multivariate	LINC00508	1.398 (1.130-1.729)	0.002
BLCA	Univariate	AC093673.1	0.971 (0.825-1.143)	0.723
BLCA	Univariate	SNHG1	0.898 (0.764-1.055)	0.189
BLCA	Univariate	SNHG30	0.869 (0.735-1.028)	0.102
BLCA	Univariate	AL513165.1	0.976 (0.834-1.143)	0.762
BLCA	Univariate	AC132872.1	0.947 (0.801-1.120)	0.523
BLCA	Univariate	SNHG16	1.211 (1.044-1.405)	0.011
BLCA	Univariate	MCF2L-AS1	0.813 (0.692-0.955)	0.012
BLCA	Univariate	LINC00665	0.859 (0.714-1.034)	0.109
BLCA	Univariate	AP000251.1	0.922 (0.782-1.087)	0.333
BLCA	Univariate	LINC00963	1.018 (0.881-1.177)	0.806
BLCA	Univariate	AP001318.2	0.878 (0.744-1.038)	0.128
BLCA	Univariate	AC083862.2	0.972 (0.838-1.127)	0.707
BLCA	Univariate	AL035461.2	0.764 (0.638-0.915)	0.003
BLCA	Univariate	AL359091.4	1.095 (0.977-1.227)	0.121
BLCA	Univariate	AC004241.3	0.897 (0.750-1.074)	0.237
BLCA	Univariate	AC012073.1	0.966 (0.834-1.118)	0.640
BLCA	Univariate	DNAJC9-AS1	0.864 (0.728-1.025)	0.094
BLCA	Univariate	AC011472.1	0.878 (0.712-1.083)	0.225
BLCA	Univariate	AC018690.1	0.892 (0.751-1.060)	0.194
BLCA	Univariate	AC091057.1	0.923 (0.787-1.082)	0.322
BLCA	Univariate	REPIN1-AS1	0.918 (0.786-1.072)	0.278
BLCA	Univariate	AC116667.1	0.744 (0.601-0.919)	0.006
BLCA	Univariate	BX322562.1	1.207 (1.048-1.389)	0.009
BLCA	Univariate	AC105020.1	0.718 (0.568-0.908)	0.006
BLCA	Univariate	AC020891.2	0.938 (0.780-1.128)	0.495
BLCA	Univariate	AP003071.4	1.130 (0.994-1.285)	0.062
BLCA	Univariate	AC008764.6	0.767 (0.632-0.931)	0.007
BLCA	Univariate	AL353796.1	0.894 (0.762-1.048)	0.166
BLCA	Univariate	PACERR	0.719 (0.569-0.908)	0.006
BLCA	Univariate	AL591848.3	0.751 (0.586-0.964)	0.025
BLCA	Univariate	AC137695.3	0.928 (0.790-1.091)	0.368
BLCA	Univariate	AC010168.1	1.050 (0.905-1.219)	0.516
BLCA	Univariate	AC002467.1	0.819 (0.692-0.970)	0.021
BLCA	Univariate	AC025176.1	0.844 (0.706-1.009)	0.063
BLCA	Univariate	AC008438.1	0.958 (0.827-1.110)	0.568
BLCA	Univariate	ALMS1-IT1	1.035 (0.883-1.213)	0.675
BLCA	Univariate	MAGI2-AS3	1.101 (0.938-1.292)	0.238
BLCA	Univariate	AP001189.3	1.139 (1.009-1.285)	0.036
BLCA	Univariate	AL109976.1	0.930 (0.803-1.077)	0.330
BLCA	Univariate	AL442125.1	0.922 (0.780-1.091)	0.346
BLCA	Univariate	AP001363.1	5.677 (2.276-14.160)	< 0.001
BLCA	Univariate	AL031587.3	0.858 (0.723-1.018)	0.078
BLCA	Univariate	FAM198B-AS1	0.961 (0.829-1.114)	0.599
BLCA	Univariate	MIR17HG	0.801 (0.605-1.062)	0.123
BLCA	Univariate	LMO7-AS1	0.930 (0.802-1.078)	0.337
BLCA	Univariate	AC114341.1	1.065 (0.917-1.237)	0.411
BLCA	Univariate	AC244517.7	1.001 (0.871-1.151)	0.988
BLCA	Univariate	AC015712.2	1.044 (0.893-1.222)	0.588
BLCA	Univariate	AC131159.1	0.736 (0.546-0.992)	0.044
BLCA	Univariate	AC006238.1	1.033 (0.908-1.174)	0.626
BLCA	Univariate	AC022079.2	0.961 (0.824-1.120)	0.607
BLCA	Univariate	AC234775.2	0.870 (0.685-1.104)	0.251
BLCA	Univariate	AC121154.1	0.977 (0.862-1.107)	0.716
BLCA	Univariate	AL031651.2	1.309 (1.097-1.561)	0.003
BLCA	Univariate	AC009121.3	0.813 (0.660-1.000)	0.050
BLCA	Univariate	AC099066.2	1.054 (0.918-1.210)	0.454
BLCA	Univariate	AL162411.1	0.909 (0.759-1.089)	0.300
BLCA	Univariate	AL022238.2	0.835 (0.680-1.027)	0.087
BLCA	Univariate	AP000866.1	0.828 (0.696-0.986)	0.034
BLCA	Univariate	AC068025.1	0.988 (0.867-1.126)	0.860
BLCA	Univariate	AC009121.2	0.868 (0.720-1.047)	0.140
BLCA	Univariate	AC005730.3	0.742 (0.474-1.162)	0.192
BLCA	Univariate	NR2F1-AS1	1.299 (1.142-1.478)	< 0.001
BLCA	Univariate	GNG12-AS1	1.189 (0.948-1.492)	0.134
BLCA	Univariate	PTPRG-AS1	0.982 (0.834-1.156)	0.826
BLCA	Univariate	AC105020.6	0.896 (0.762-1.053)	0.183
BLCA	Univariate	ELN-AS1	0.983 (0.841-1.149)	0.829
BLCA	Univariate	LINC01402	0.856 (0.712-1.028)	0.096
BLCA	Univariate	AC009093.1	1.112 (0.990-1.248)	0.074
BLCA	Univariate	LINC01775	1.135 (0.992-1.300)	0.066
BLCA	Univariate	FAM222A-AS1	1.028 (0.888-1.190)	0.713
BLCA	Univariate	AL137796.1	0.905 (0.773-1.060)	0.215
BLCA	Univariate	BX255925.1	1.039 (0.897-1.204)	0.611
BLCA	Univariate	AC087477.2	0.966 (0.826-1.129)	0.662
BLCA	Univariate	AC000067.1	1.081 (0.943-1.238)	0.265
BLCA	Univariate	AC098828.1	1.044 (0.894-1.219)	0.587
BLCA	Univariate	AP001057.1	0.986 (0.857-1.134)	0.842
BLCA	Univariate	AC008147.2	0.882 (0.623-1.250)	0.481
BLCA	Univariate	RBM15-AS1	0.892 (0.762-1.043)	0.152
BLCA	Univariate	AC092118.2	0.837 (0.703-0.995)	0.044
BLCA	Univariate	AL590705.1	1.166 (1.014-1.340)	0.031
BLCA	Univariate	HMGA2-AS1	1.442 (1.074-1.935)	0.015
BLCA	Univariate	AC087286.2	0.900 (0.599-1.353)	0.613
BLCA	Univariate	AC090503.1	0.776 (0.570-1.056)	0.107
BLCA	Univariate	LINC01618	1.042 (0.890-1.221)	0.609
BLCA	Univariate	AC106845.1	0.676 (0.306-1.495)	0.333
BLCA	Univariate	LANCL1-AS1	0.926 (0.745-1.150)	0.487
BLCA	Univariate	MORC2-AS1	0.727 (0.439-1.206)	0.217
BLCA	Univariate	AC025262.3	0.548 (0.200-1.501)	0.242
BLCA	Univariate	AP007216.2	1.060 (0.934-1.204)	0.365
BLCA	Univariate	MIR583HG	0.961 (0.798-1.156)	0.671
BLCA	Univariate	AP001107.3	1.018 (0.895-1.158)	0.784
BLCA	Univariate	LINC01936	1.249 (1.101-1.417)	< 0.001
BLCA	Univariate	AC040162.3	0.824 (0.698-0.974)	0.023
BLCA	Univariate	AL360178.1	0.827 (0.621-1.100)	0.192
BLCA	Univariate	AC092807.3	1.091 (0.916-1.301)	0.329
BLCA	Univariate	AC111197.1	1.146 (1.006-1.305)	0.041
BLCA	Univariate	AL392048.1	0.998 (0.854-1.167)	0.981
BLCA	Univariate	AC008676.1	0.959 (0.808-1.138)	0.631
BLCA	Univariate	NAALADL2-AS2	0.914 (0.757-1.103)	0.350
BLCA	Univariate	USP2-AS1	1.045 (0.911-1.198)	0.532
BLCA	Univariate	LINC02234	1.039 (0.920-1.174)	0.536
BLCA	Univariate	AC106897.1	1.076 (0.935-1.237)	0.307
BLCA	Univariate	SPACA6P-AS	0.919 (0.780-1.083)	0.313
BLCA	Univariate	AL133467.2	0.878 (0.704-1.094)	0.246
BLCA	Univariate	AC027237.4	0.922 (0.699-1.218)	0.569
BLCA	Univariate	DEPDC1-AS1	1.113 (0.957-1.294)	0.164
BLCA	Univariate	Z99289.2	0.882 (0.673-1.157)	0.366
BLCA	Univariate	AC008532.1	1.042 (0.901-1.205)	0.579
BLCA	Univariate	AL133482.1	1.261 (1.010-1.575)	0.040
BLCA	Univariate	AL035447.1	1.037 (0.881-1.220)	0.664
BLCA	Univariate	CLMAT3	0.893 (0.660-1.208)	0.462
BLCA	Univariate	AC130888.1	0.924 (0.795-1.074)	0.303
BLCA	Univariate	AC123768.2	0.835 (0.660-1.057)	0.134
BLCA	Univariate	AC079298.3	1.170 (1.017-1.346)	0.028
BLCA	Univariate	AC003986.2	1.090 (0.952-1.249)	0.212
BLCA	Univariate	AL592546.3	0.791 (0.274-2.287)	0.665
BLCA	Univariate	AC025180.1	0.982 (0.825-1.170)	0.843
BLCA	Univariate	AC110048.2	0.840 (0.497-1.418)	0.514
BLCA	Univariate	AC090877.2	1.193 (0.982-1.449)	0.075
BLCA	Univariate	PRKX-AS1	1.026 (0.513-2.053)	0.943
BLCA	Univariate	AC024084.1	1.944 (1.436-2.633)	< 0.001
BLCA	Univariate	AL360169.3	0.884 (0.607-1.288)	0.522
BLCA	Univariate	AC020911.3	0.944 (0.816-1.092)	0.441
BLCA	Univariate	AP000654.1	0.655 (0.187-2.301)	0.510
BLCA	Univariate	AL353152.2	1.055 (0.885-1.258)	0.548
BLCA	Univariate	LINC00508	1.405 (1.185-1.667)	< 0.001
BLCA	Univariate	MPPED2-AS1	1.044 (0.911-1.197)	0.535
BLCA	Univariate	AP005137.2	1.000 (0.874-1.143)	0.996
BLCA	Univariate	AC080112.4	0.809 (0.481-1.362)	0.426
BLCA	Univariate	RASGRF2-AS1	0.883 (0.737-1.059)	0.179
BLCA	Univariate	P4HA2-AS1	0.918 (0.782-1.079)	0.300
BLCA	Univariate	CASC11	1.064 (0.900-1.258)	0.470
BLCA	Univariate	CACNA1C-IT2	1.061 (0.886-1.272)	0.519
BLCA	Univariate	AC026904.2	1.215 (1.051-1.403)	0.008
BLCA	Univariate	AL109809.4	1.050 (0.908-1.213)	0.511
BLCA	Univariate	AC008992.1	1.020 (0.874-1.190)	0.806
BLCA	Univariate	AC009061.1	0.799 (0.663-0.963)	0.019
BLCA	Univariate	AC104463.1	0.839 (0.675-1.043)	0.114
BLCA	Univariate	AC112253.1	1.120 (0.883-1.420)	0.349
BLCA	Univariate	AL159156.1	0.753 (0.365-1.552)	0.441
BLCA	Univariate	AC097717.1	0.942 (0.788-1.125)	0.509
BLCA	Univariate	AC134312.3	1.091 (0.953-1.248)	0.208
BLCA	Univariate	AC084335.1	1.071 (0.966-1.187)	0.195
BLCA	Univariate	AC091588.2	0.913 (0.780-1.070)	0.261
BLCA	Univariate	LINC01387	1.068 (0.958-1.190)	0.238
BLCA	Univariate	AC087235.2	1.022 (0.933-1.121)	0.636
BLCA	Univariate	AC090607.5	1.026 (0.894-1.178)	0.712
BLCA	Univariate	AC015909.3	0.960 (0.826-1.116)	0.598
BLCA	Univariate	LINC02047	0.751 (0.564-1.000)	0.050
BLCA	Univariate	LINC02573	1.156 (0.948-1.409)	0.153
BLCA	Univariate	AC015969.1	0.646 (0.313-1.332)	0.236
BLCA	Univariate	AL583810.3	1.005 (0.855-1.182)	0.951
BLCA	Univariate	LINC01120	1.051 (0.934-1.184)	0.409
BLCA	Univariate	AL049833.4	0.957 (0.820-1.116)	0.573
BLCA	Univariate	AL157944.1	1.009 (0.894-1.138)	0.890
BLCA	Univariate	AL590399.5	0.911 (0.733-1.132)	0.401
BLCA	Univariate	FP475955.3	0.967 (0.805-1.162)	0.722
BLCA	Univariate	AC090457.1	1.031 (0.938-1.134)	0.524
BLCA	Univariate	SNHG16	1.211 (1.044-1.405)	0.011
BLCA	Univariate	MCF2L-AS1	0.813 (0.692-0.955)	0.012
BLCA	Univariate	AL035461.2	0.764 (0.638-0.915)	0.003
BLCA	Univariate	DNAJC9-AS1	0.864 (0.728-1.025)	0.094
BLCA	Univariate	AC116667.1	0.744 (0.601-0.919)	0.006
BLCA	Univariate	BX322562.1	1.207 (1.048-1.389)	0.009
BLCA	Univariate	AC105020.1	0.718 (0.568-0.908)	0.006
BLCA	Univariate	AP003071.4	1.130 (0.994-1.285)	0.062
BLCA	Univariate	AC008764.6	0.767 (0.632-0.931)	0.007
BLCA	Univariate	PACERR	0.719 (0.569-0.908)	0.006
BLCA	Univariate	AL591848.3	0.751 (0.586-0.964)	0.025
BLCA	Univariate	AC002467.1	0.819 (0.692-0.970)	0.021
BLCA	Univariate	AC025176.1	0.844 (0.706-1.009)	0.063
BLCA	Univariate	AP001189.3	1.139 (1.009-1.285)	0.036
BLCA	Univariate	AP001363.1	5.677 (2.276-14.160)	< 0.001
BLCA	Univariate	AL031587.3	0.858 (0.723-1.018)	0.078
BLCA	Univariate	AC131159.1	0.736 (0.546-0.992)	0.044
BLCA	Univariate	AL031651.2	1.309 (1.097-1.561)	0.003
BLCA	Univariate	AC009121.3	0.813 (0.660-1.000)	0.050
BLCA	Univariate	AL022238.2	0.835 (0.680-1.027)	0.087
BLCA	Univariate	AP000866.1	0.828 (0.696-0.986)	0.034
BLCA	Univariate	NR2F1-AS1	1.299 (1.142-1.478)	< 0.001
BLCA	Univariate	LINC01402	0.856 (0.712-1.028)	0.096
BLCA	Univariate	AC009093.1	1.112 (0.990-1.248)	0.074
BLCA	Univariate	LINC01775	1.135 (0.992-1.300)	0.066
BLCA	Univariate	AC092118.2	0.837 (0.703-0.995)	0.044
BLCA	Univariate	AL590705.1	1.166 (1.014-1.340)	0.031
BLCA	Univariate	HMGA2-AS1	1.442 (1.074-1.935)	0.015
BLCA	Univariate	LINC01936	1.249 (1.101-1.417)	< 0.001
BLCA	Univariate	AC040162.3	0.824 (0.698-0.974)	0.023
BLCA	Univariate	AC111197.1	1.146 (1.006-1.305)	0.041
BLCA	Univariate	AL133482.1	1.261 (1.010-1.575)	0.040
BLCA	Univariate	AC079298.3	1.170 (1.017-1.346)	0.028
BLCA	Univariate	AC090877.2	1.193 (0.982-1.449)	0.075
BLCA	Univariate	AC024084.1	1.944 (1.436-2.633)	< 0.001
BLCA	Univariate	LINC00508	1.405 (1.185-1.667)	< 0.001
BLCA	Univariate	AC026904.2	1.215 (1.051-1.403)	0.008
BLCA	Univariate	AC009061.1	0.799 (0.663-0.963)	0.019
BLCA	Univariate	LINC02047	0.751 (0.564-1.000)	0.050
BLCA	Univariate	AC093673.1	0.971 (0.825-1.143)	0.723
BLCA	Univariate	SNHG1	0.898 (0.764-1.055)	0.189
BLCA	Univariate	SNHG30	0.869 (0.735-1.028)	0.102
BLCA	Univariate	AL513165.1	0.976 (0.834-1.143)	0.762
BLCA	Univariate	AC132872.1	0.947 (0.801-1.120)	0.523
BLCA	Univariate	SNHG16	1.211 (1.044-1.405)	0.011
BLCA	Univariate	MCF2L-AS1	0.813 (0.692-0.955)	0.012
BLCA	Univariate	LINC00665	0.859 (0.714-1.034)	0.109
BLCA	Univariate	AP000251.1	0.922 (0.782-1.087)	0.333
BLCA	Univariate	LINC00963	1.018 (0.881-1.177)	0.806
BLCA	Univariate	AP001318.2	0.878 (0.744-1.038)	0.128
BLCA	Univariate	AC083862.2	0.972 (0.838-1.127)	0.707
BLCA	Univariate	AL035461.2	0.764 (0.638-0.915)	0.003
BLCA	Univariate	AL359091.4	1.095 (0.977-1.227)	0.121
BLCA	Univariate	AC004241.3	0.897 (0.750-1.074)	0.237
BLCA	Univariate	AC012073.1	0.966 (0.834-1.118)	0.640
BLCA	Univariate	DNAJC9-AS1	0.864 (0.728-1.025)	0.094
BLCA	Univariate	AC011472.1	0.878 (0.712-1.083)	0.225
BLCA	Univariate	AC018690.1	0.892 (0.751-1.060)	0.194
BLCA	Univariate	AC091057.1	0.923 (0.787-1.082)	0.322
BLCA	Univariate	REPIN1-AS1	0.918 (0.786-1.072)	0.278
BLCA	Univariate	AC116667.1	0.744 (0.601-0.919)	0.006
BLCA	Univariate	BX322562.1	1.207 (1.048-1.389)	0.009
BLCA	Univariate	AC105020.1	0.718 (0.568-0.908)	0.006
BLCA	Univariate	AC020891.2	0.938 (0.780-1.128)	0.495
BLCA	Univariate	AP003071.4	1.130 (0.994-1.285)	0.062
BLCA	Univariate	AC008764.6	0.767 (0.632-0.931)	0.007
BLCA	Univariate	AL353796.1	0.894 (0.762-1.048)	0.166
BLCA	Univariate	PACERR	0.719 (0.569-0.908)	0.006
BLCA	Univariate	AL591848.3	0.751 (0.586-0.964)	0.025
BLCA	Univariate	AC137695.3	0.928 (0.790-1.091)	0.368
BLCA	Univariate	AC010168.1	1.050 (0.905-1.219)	0.516
BLCA	Univariate	AC002467.1	0.819 (0.692-0.970)	0.021
BLCA	Univariate	AC025176.1	0.844 (0.706-1.009)	0.063
BLCA	Univariate	AC008438.1	0.958 (0.827-1.110)	0.568
BLCA	Univariate	ALMS1-IT1	1.035 (0.883-1.213)	0.675
BLCA	Univariate	MAGI2-AS3	1.101 (0.938-1.292)	0.238
BLCA	Univariate	AP001189.3	1.139 (1.009-1.285)	0.036
BLCA	Univariate	AL109976.1	0.930 (0.803-1.077)	0.330
BLCA	Univariate	AL442125.1	0.922 (0.780-1.091)	0.346
BLCA	Univariate	AP001363.1	5.677 (2.276-14.160)	< 0.001
BLCA	Univariate	AL031587.3	0.858 (0.723-1.018)	0.078
BLCA	Univariate	FAM198B-AS1	0.961 (0.829-1.114)	0.599
BLCA	Univariate	MIR17HG	0.801 (0.605-1.062)	0.123
BLCA	Univariate	LMO7-AS1	0.930 (0.802-1.078)	0.337
BLCA	Univariate	AC114341.1	1.065 (0.917-1.237)	0.411
BLCA	Univariate	AC244517.7	1.001 (0.871-1.151)	0.988
BLCA	Univariate	AC015712.2	1.044 (0.893-1.222)	0.588
BLCA	Univariate	AC131159.1	0.736 (0.546-0.992)	0.044
BLCA	Univariate	AC006238.1	1.033 (0.908-1.174)	0.626
BLCA	Univariate	AC022079.2	0.961 (0.824-1.120)	0.607
BLCA	Univariate	AC234775.2	0.870 (0.685-1.104)	0.251
BLCA	Univariate	AC121154.1	0.977 (0.862-1.107)	0.716
BLCA	Univariate	AL031651.2	1.309 (1.097-1.561)	0.003
BLCA	Univariate	AC009121.3	0.813 (0.660-1.000)	0.050
BLCA	Univariate	AC099066.2	1.054 (0.918-1.210)	0.454
BLCA	Univariate	AL162411.1	0.909 (0.759-1.089)	0.300
BLCA	Univariate	AL022238.2	0.835 (0.680-1.027)	0.087
BLCA	Univariate	AP000866.1	0.828 (0.696-0.986)	0.034
BLCA	Univariate	AC068025.1	0.988 (0.867-1.126)	0.860
BLCA	Univariate	AC009121.2	0.868 (0.720-1.047)	0.140
BLCA	Univariate	AC005730.3	0.742 (0.474-1.162)	0.192
BLCA	Univariate	NR2F1-AS1	1.299 (1.142-1.478)	< 0.001
BLCA	Univariate	GNG12-AS1	1.189 (0.948-1.492)	0.134
BLCA	Univariate	PTPRG-AS1	0.982 (0.834-1.156)	0.826
BLCA	Univariate	AC105020.6	0.896 (0.762-1.053)	0.183
BLCA	Univariate	ELN-AS1	0.983 (0.841-1.149)	0.829
BLCA	Univariate	LINC01402	0.856 (0.712-1.028)	0.096
BLCA	Univariate	AC009093.1	1.112 (0.990-1.248)	0.074
BLCA	Univariate	LINC01775	1.135 (0.992-1.300)	0.066
BLCA	Univariate	FAM222A-AS1	1.028 (0.888-1.190)	0.713
BLCA	Univariate	AL137796.1	0.905 (0.773-1.060)	0.215
BLCA	Univariate	BX255925.1	1.039 (0.897-1.204)	0.611
BLCA	Univariate	AC087477.2	0.966 (0.826-1.129)	0.662
BLCA	Univariate	AC000067.1	1.081 (0.943-1.238)	0.265
BLCA	Univariate	AC098828.1	1.044 (0.894-1.219)	0.587
BLCA	Univariate	AP001057.1	0.986 (0.857-1.134)	0.842
BLCA	Univariate	AC008147.2	0.882 (0.623-1.250)	0.481
BLCA	Univariate	RBM15-AS1	0.892 (0.762-1.043)	0.152
BLCA	Univariate	AC092118.2	0.837 (0.703-0.995)	0.044
BLCA	Univariate	AL590705.1	1.166 (1.014-1.340)	0.031
BLCA	Univariate	HMGA2-AS1	1.442 (1.074-1.935)	0.015
BLCA	Univariate	AC087286.2	0.900 (0.599-1.353)	0.613
BLCA	Univariate	AC090503.1	0.776 (0.570-1.056)	0.107
BLCA	Univariate	LINC01618	1.042 (0.890-1.221)	0.609
BLCA	Univariate	AC106845.1	0.676 (0.306-1.495)	0.333
BLCA	Univariate	LANCL1-AS1	0.926 (0.745-1.150)	0.487
BLCA	Univariate	MORC2-AS1	0.727 (0.439-1.206)	0.217
BLCA	Univariate	AC025262.3	0.548 (0.200-1.501)	0.242
BLCA	Univariate	AP007216.2	1.060 (0.934-1.204)	0.365
BLCA	Univariate	MIR583HG	0.961 (0.798-1.156)	0.671
BLCA	Univariate	AP001107.3	1.018 (0.895-1.158)	0.784
BLCA	Univariate	LINC01936	1.249 (1.101-1.417)	< 0.001
BLCA	Univariate	AC040162.3	0.824 (0.698-0.974)	0.023
BLCA	Univariate	AL360178.1	0.827 (0.621-1.100)	0.192
BLCA	Univariate	AC092807.3	1.091 (0.916-1.301)	0.329
BLCA	Univariate	AC111197.1	1.146 (1.006-1.305)	0.041
BLCA	Univariate	AL392048.1	0.998 (0.854-1.167)	0.981
BLCA	Univariate	AC008676.1	0.959 (0.808-1.138)	0.631
BLCA	Univariate	NAALADL2-AS2	0.914 (0.757-1.103)	0.350
BLCA	Univariate	USP2-AS1	1.045 (0.911-1.198)	0.532
BLCA	Univariate	LINC02234	1.039 (0.920-1.174)	0.536
BLCA	Univariate	AC106897.1	1.076 (0.935-1.237)	0.307
BLCA	Univariate	SPACA6P-AS	0.919 (0.780-1.083)	0.313
BLCA	Univariate	AL133467.2	0.878 (0.704-1.094)	0.246
BLCA	Univariate	AC027237.4	0.922 (0.699-1.218)	0.569
BLCA	Univariate	DEPDC1-AS1	1.113 (0.957-1.294)	0.164
BLCA	Univariate	Z99289.2	0.882 (0.673-1.157)	0.366
BLCA	Univariate	AC008532.1	1.042 (0.901-1.205)	0.579
BLCA	Univariate	AL133482.1	1.261 (1.010-1.575)	0.040
BLCA	Univariate	AL035447.1	1.037 (0.881-1.220)	0.664
BLCA	Univariate	CLMAT3	0.893 (0.660-1.208)	0.462
BLCA	Univariate	AC130888.1	0.924 (0.795-1.074)	0.303
BLCA	Univariate	AC123768.2	0.835 (0.660-1.057)	0.134
BLCA	Univariate	AC079298.3	1.170 (1.017-1.346)	0.028
BLCA	Univariate	AC003986.2	1.090 (0.952-1.249)	0.212
BLCA	Univariate	AL592546.3	0.791 (0.274-2.287)	0.665
BLCA	Univariate	AC025180.1	0.982 (0.825-1.170)	0.843
BLCA	Univariate	AC110048.2	0.840 (0.497-1.418)	0.514
BLCA	Univariate	AC090877.2	1.193 (0.982-1.449)	0.075
BLCA	Univariate	PRKX-AS1	1.026 (0.513-2.053)	0.943
BLCA	Univariate	AC024084.1	1.944 (1.436-2.633)	< 0.001
BLCA	Univariate	AL360169.3	0.884 (0.607-1.288)	0.522
BLCA	Univariate	AC020911.3	0.944 (0.816-1.092)	0.441
BLCA	Univariate	AP000654.1	0.655 (0.187-2.301)	0.510
BLCA	Univariate	AL353152.2	1.055 (0.885-1.258)	0.548
BLCA	Univariate	LINC00508	1.405 (1.185-1.667)	< 0.001
BLCA	Univariate	MPPED2-AS1	1.044 (0.911-1.197)	0.535
BLCA	Univariate	AP005137.2	1.000 (0.874-1.143)	0.996
BLCA	Univariate	AC080112.4	0.809 (0.481-1.362)	0.426
BLCA	Univariate	RASGRF2-AS1	0.883 (0.737-1.059)	0.179
BLCA	Univariate	P4HA2-AS1	0.918 (0.782-1.079)	0.300
BLCA	Univariate	CASC11	1.064 (0.900-1.258)	0.470
BLCA	Univariate	CACNA1C-IT2	1.061 (0.886-1.272)	0.519
BLCA	Univariate	AC026904.2	1.215 (1.051-1.403)	0.008
BLCA	Univariate	AL109809.4	1.050 (0.908-1.213)	0.511
BLCA	Univariate	AC008992.1	1.020 (0.874-1.190)	0.806
BLCA	Univariate	AC009061.1	0.799 (0.663-0.963)	0.019
BLCA	Univariate	AC104463.1	0.839 (0.675-1.043)	0.114
BLCA	Univariate	AC112253.1	1.120 (0.883-1.420)	0.349
BLCA	Univariate	AL159156.1	0.753 (0.365-1.552)	0.441
BLCA	Univariate	AC097717.1	0.942 (0.788-1.125)	0.509
BLCA	Univariate	AC134312.3	1.091 (0.953-1.248)	0.208
BLCA	Univariate	AC084335.1	1.071 (0.966-1.187)	0.195
BLCA	Univariate	AC091588.2	0.913 (0.780-1.070)	0.261
BLCA	Univariate	LINC01387	1.068 (0.958-1.190)	0.238
BLCA	Univariate	AC087235.2	1.022 (0.933-1.121)	0.636
BLCA	Univariate	AC090607.5	1.026 (0.894-1.178)	0.712
BLCA	Univariate	AC015909.3	0.960 (0.826-1.116)	0.598
BLCA	Univariate	LINC02047	0.751 (0.564-1.000)	0.050
BLCA	Univariate	LINC02573	1.156 (0.948-1.409)	0.153
BLCA	Univariate	AC015969.1	0.646 (0.313-1.332)	0.236
BLCA	Univariate	AL583810.3	1.005 (0.855-1.182)	0.951
BLCA	Univariate	LINC01120	1.051 (0.934-1.184)	0.409
BLCA	Univariate	AL049833.4	0.957 (0.820-1.116)	0.573
BLCA	Univariate	AL157944.1	1.009 (0.894-1.138)	0.890
BLCA	Univariate	AL590399.5	0.911 (0.733-1.132)	0.401
BLCA	Univariate	FP475955.3	0.967 (0.805-1.162)	0.722
BLCA	Univariate	AC090457.1	1.031 (0.938-1.134)	0.524
BRCA	Multivariate	AC020916.1	1.223 (0.970-1.541)	0.089
BRCA	Multivariate	AL022345.4	1.314 (1.116-1.547)	0.001
BRCA	Multivariate	AP000808.1	1.252 (1.049-1.493)	0.013
BRCA	Multivariate	AL450306.1	0.647 (0.442-0.948)	0.025
BRCA	Multivariate	LNCOG	1.143 (0.989-1.320)	0.069
BRCA	Multivariate	AC022809.1	0.666 (0.455-0.976)	0.037
BRCA	Multivariate	AC008543.4	0.800 (0.639-1.001)	0.051
BRCA	Multivariate	AL596214.1	0.546 (0.384-0.778)	< 0.001
BRCA	Multivariate	AC073593.2	1.151 (1.070-1.239)	< 0.001
BRCA	Multivariate	LINC01425	1.091 (1.018-1.170)	0.014
BRCA	Univariate	FGD5-AS1	1.095 (0.962-1.246)	0.168
BRCA	Univariate	AC015922.2	1.074 (0.914-1.261)	0.387
BRCA	Univariate	AC093673.1	0.951 (0.812-1.113)	0.531
BRCA	Univariate	BAIAP2-DT	0.812 (0.666-0.990)	0.039
BRCA	Univariate	MAPKAPK5-AS1	0.982 (0.827-1.167)	0.836
BRCA	Univariate	MIR22HG	1.267 (1.140-1.408)	< 0.001
BRCA	Univariate	SNHG16	1.011 (0.851-1.200)	0.901
BRCA	Univariate	AL592295.6	1.119 (0.953-1.313)	0.171
BRCA	Univariate	LINC02544	0.724 (0.577-0.908)	0.005
BRCA	Univariate	LINC00665	0.940 (0.790-1.117)	0.481
BRCA	Univariate	AC022034.1	1.041 (0.889-1.219)	0.618
BRCA	Univariate	RHPN1-AS1	0.979 (0.830-1.154)	0.800
BRCA	Univariate	KRT7-AS	1.188 (0.896-1.576)	0.232
BRCA	Univariate	AL137003.1	0.959 (0.806-1.140)	0.634
BRCA	Univariate	AP005482.2	0.852 (0.710-1.021)	0.083
BRCA	Univariate	PSMG3-AS1	1.197 (1.045-1.371)	0.010
BRCA	Univariate	ATXN1-AS1	0.991 (0.848-1.157)	0.905
BRCA	Univariate	REPIN1-AS1	0.938 (0.795-1.106)	0.444
BRCA	Univariate	SOS1-IT1	1.011 (0.798-1.282)	0.928
BRCA	Univariate	BX322562.1	1.053 (0.896-1.238)	0.530
BRCA	Univariate	AL022328.1	1.002 (0.840-1.196)	0.979
BRCA	Univariate	AC020916.1	1.242 (1.088-1.419)	0.001
BRCA	Univariate	AC021016.1	1.018 (0.876-1.182)	0.819
BRCA	Univariate	AC022306.2	1.083 (0.956-1.226)	0.211
BRCA	Univariate	AC127502.2	1.156 (1.004-1.331)	0.044
BRCA	Univariate	AC007405.3	0.904 (0.761-1.073)	0.248
BRCA	Univariate	AP001189.3	1.170 (1.023-1.339)	0.022
BRCA	Univariate	TMPO-AS1	0.920 (0.780-1.084)	0.317
BRCA	Univariate	PAX8-AS1	0.932 (0.778-1.117)	0.448
BRCA	Univariate	AP000251.1	0.956 (0.800-1.143)	0.624
BRCA	Univariate	EPB41L4A-DT	1.049 (0.893-1.232)	0.559
BRCA	Univariate	AC012073.1	0.938 (0.784-1.123)	0.487
BRCA	Univariate	AL590714.1	0.965 (0.795-1.172)	0.720
BRCA	Univariate	AC073073.2	0.940 (0.809-1.093)	0.423
BRCA	Univariate	AC091057.1	0.917 (0.771-1.091)	0.328
BRCA	Univariate	AL137779.2	1.028 (0.852-1.239)	0.775
BRCA	Univariate	AL133215.2	0.853 (0.699-1.040)	0.116
BRCA	Univariate	AL033384.2	0.884 (0.744-1.050)	0.160
BRCA	Univariate	AL022345.4	1.200 (1.042-1.381)	0.011
BRCA	Univariate	AC024145.1	0.775 (0.491-1.224)	0.275
BRCA	Univariate	AL445524.1	0.902 (0.741-1.099)	0.307
BRCA	Univariate	AC234775.2	1.150 (0.997-1.325)	0.055
BRCA	Univariate	AC036108.3	1.014 (0.906-1.134)	0.808
BRCA	Univariate	RBPMS-AS1	1.206 (1.073-1.356)	0.002
BRCA	Univariate	AL136162.1	0.942 (0.793-1.120)	0.499
BRCA	Univariate	AP003555.2	1.090 (0.963-1.234)	0.171
BRCA	Univariate	AC008514.1	0.957 (0.813-1.126)	0.593
BRCA	Univariate	AC092902.6	0.976 (0.800-1.191)	0.812
BRCA	Univariate	SENCR	1.182 (1.060-1.319)	0.003
BRCA	Univariate	AP003392.5	1.019 (0.877-1.184)	0.804
BRCA	Univariate	AP002761.3	1.088 (0.941-1.258)	0.256
BRCA	Univariate	ALMS1-IT1	0.928 (0.740-1.163)	0.517
BRCA	Univariate	AC024933.1	0.978 (0.816-1.172)	0.811
BRCA	Univariate	AL158211.1	0.982 (0.857-1.127)	0.800
BRCA	Univariate	AC009159.3	1.156 (0.994-1.345)	0.060
BRCA	Univariate	AC016821.1	0.973 (0.823-1.152)	0.753
BRCA	Univariate	RFX5-AS1	0.767 (0.617-0.954)	0.017
BRCA	Univariate	AC108058.1	0.940 (0.581-1.522)	0.803
BRCA	Univariate	AC020661.1	1.009 (0.880-1.157)	0.900
BRCA	Univariate	GAS1RR	1.174 (1.050-1.312)	0.005
BRCA	Univariate	LINC02012	0.997 (0.844-1.178)	0.973
BRCA	Univariate	LINC01352	1.273 (1.106-1.466)	< 0.001
BRCA	Univariate	EIPR1-IT1	0.840 (0.654-1.078)	0.170
BRCA	Univariate	DIO3OS	1.075 (0.967-1.195)	0.180
BRCA	Univariate	AL024507.2	0.947 (0.786-1.142)	0.569
BRCA	Univariate	LINC02100	0.899 (0.738-1.096)	0.292
BRCA	Univariate	AL023803.2	0.898 (0.746-1.081)	0.255
BRCA	Univariate	LIMS1-AS1	0.978 (0.686-1.394)	0.902
BRCA	Univariate	AP000808.1	1.205 (1.026-1.416)	0.023
BRCA	Univariate	AC007686.3	1.091 (0.910-1.309)	0.346
BRCA	Univariate	EMSLR	1.066 (0.926-1.226)	0.373
BRCA	Univariate	LINC01058	1.173 (1.017-1.353)	0.028
BRCA	Univariate	AL161891.1	0.983 (0.806-1.199)	0.865
BRCA	Univariate	AC011676.1	1.018 (0.808-1.283)	0.879
BRCA	Univariate	AL592211.2	0.945 (0.780-1.145)	0.566
BRCA	Univariate	C3orf36	0.933 (0.774-1.125)	0.466
BRCA	Univariate	AC027228.2	0.862 (0.706-1.052)	0.144
BRCA	Univariate	AC000403.1	1.122 (0.965-1.304)	0.134
BRCA	Univariate	PTPRG-AS1	0.922 (0.709-1.197)	0.541
BRCA	Univariate	AC109587.1	1.213 (1.044-1.411)	0.012
BRCA	Univariate	LINC00702	1.263 (1.124-1.420)	< 0.001
BRCA	Univariate	AC000050.2	1.271 (1.116-1.447)	< 0.001
BRCA	Univariate	DDX11-AS1	0.800 (0.639-1.001)	0.051
BRCA	Univariate	AL132656.2	0.984 (0.824-1.176)	0.861
BRCA	Univariate	AC005828.4	0.945 (0.804-1.110)	0.491
BRCA	Univariate	SH3RF3-AS1	1.162 (0.996-1.355)	0.056
BRCA	Univariate	LINC00398	0.996 (0.833-1.191)	0.963
BRCA	Univariate	AC087071.1	0.830 (0.652-1.057)	0.130
BRCA	Univariate	AL450306.1	0.760 (0.555-1.041)	0.088
BRCA	Univariate	HOXD-AS2	1.056 (0.919-1.214)	0.443
BRCA	Univariate	AC145124.1	1.179 (1.013-1.371)	0.033
BRCA	Univariate	LINC01150	1.027 (0.876-1.203)	0.745
BRCA	Univariate	WWC2-AS2	1.117 (0.953-1.309)	0.172
BRCA	Univariate	AC008759.3	0.978 (0.820-1.166)	0.801
BRCA	Univariate	AC093627.6	1.231 (1.047-1.447)	0.012
BRCA	Univariate	AL022238.2	0.819 (0.629-1.067)	0.139
BRCA	Univariate	AC068025.1	0.867 (0.666-1.129)	0.291
BRCA	Univariate	LINC01561	0.775 (0.622-0.965)	0.023
BRCA	Univariate	AP000907.2	0.925 (0.722-1.184)	0.534
BRCA	Univariate	L3MBTL2-AS1	1.140 (0.952-1.366)	0.154
BRCA	Univariate	AL136419.3	0.900 (0.731-1.109)	0.323
BRCA	Univariate	LNCOG	1.315 (1.182-1.463)	< 0.001
BRCA	Univariate	PPIC-AS1	1.222 (1.045-1.430)	0.012
BRCA	Univariate	AL157395.1	1.172 (1.010-1.361)	0.036
BRCA	Univariate	AC108053.1	1.265 (1.076-1.486)	0.004
BRCA	Univariate	DIRC1	0.993 (0.811-1.215)	0.942
BRCA	Univariate	LINC00337	0.998 (0.845-1.179)	0.985
BRCA	Univariate	AC022809.1	0.682 (0.489-0.953)	0.025
BRCA	Univariate	AP005264.1	1.267 (1.131-1.418)	< 0.001
BRCA	Univariate	SLC2A1-AS1	0.882 (0.685-1.135)	0.330
BRCA	Univariate	LINC01096	1.007 (0.862-1.177)	0.931
BRCA	Univariate	AL031283.2	0.870 (0.713-1.063)	0.174
BRCA	Univariate	AC008543.4	0.804 (0.659-0.982)	0.033
BRCA	Univariate	HHIP-AS1	1.091 (0.949-1.254)	0.221
BRCA	Univariate	OSMR-AS1	0.904 (0.699-1.168)	0.440
BRCA	Univariate	AC022387.2	1.300 (1.098-1.539)	0.002
BRCA	Univariate	AL158166.2	0.935 (0.560-1.561)	0.796
BRCA	Univariate	AP000229.1	1.024 (0.892-1.175)	0.736
BRCA	Univariate	TENM3-AS1	1.126 (0.988-1.282)	0.075
BRCA	Univariate	AC012645.4	0.922 (0.765-1.112)	0.394
BRCA	Univariate	MYOSLID	1.125 (1.001-1.264)	0.047
BRCA	Univariate	AC099521.3	0.983 (0.808-1.195)	0.861
BRCA	Univariate	FAM66B	1.029 (0.868-1.221)	0.739
BRCA	Univariate	AC111197.1	0.970 (0.794-1.183)	0.761
BRCA	Univariate	AL589765.5	0.984 (0.784-1.234)	0.888
BRCA	Univariate	AC092802.1	1.021 (0.882-1.182)	0.778
BRCA	Univariate	FIGNL2-DT	1.121 (1.004-1.251)	0.042
BRCA	Univariate	AC107398.2	1.118 (0.820-1.525)	0.480
BRCA	Univariate	AL591721.1	0.979 (0.646-1.485)	0.921
BRCA	Univariate	AL596214.1	0.788 (0.625-0.993)	0.044
BRCA	Univariate	AC007750.1	0.813 (0.602-1.098)	0.176
BRCA	Univariate	AC104304.3	0.981 (0.791-1.216)	0.859
BRCA	Univariate	AC073593.2	1.133 (1.057-1.213)	< 0.001
BRCA	Univariate	AC006064.2	0.879 (0.684-1.129)	0.312
BRCA	Univariate	AC090164.2	0.763 (0.595-0.978)	0.032
BRCA	Univariate	AC113143.2	0.916 (0.713-1.176)	0.492
BRCA	Univariate	LINC02829	0.911 (0.750-1.107)	0.348
BRCA	Univariate	AC015853.1	1.035 (0.789-1.358)	0.802
BRCA	Univariate	AC022463.1	0.365 (0.089-1.499)	0.162
BRCA	Univariate	AC091564.5	1.203 (1.031-1.404)	0.019
BRCA	Univariate	AL445493.3	1.052 (0.880-1.257)	0.578
BRCA	Univariate	USP2-AS1	1.109 (0.969-1.268)	0.133
BRCA	Univariate	AP001107.3	0.976 (0.865-1.102)	0.697
BRCA	Univariate	AC116667.2	1.079 (0.923-1.262)	0.338
BRCA	Univariate	AC015802.1	0.853 (0.659-1.103)	0.225
BRCA	Univariate	DSCR9	0.942 (0.774-1.146)	0.551
BRCA	Univariate	AC079089.1	0.968 (0.811-1.156)	0.721
BRCA	Univariate	AL355835.1	1.149 (0.944-1.398)	0.167
BRCA	Univariate	MAMDC2-AS1	1.169 (0.891-1.533)	0.260
BRCA	Univariate	AC011383.1	0.854 (0.667-1.095)	0.213
BRCA	Univariate	RRS1-AS1	0.942 (0.611-1.452)	0.787
BRCA	Univariate	AC096861.2	0.918 (0.775-1.088)	0.325
BRCA	Univariate	LINC01425	1.116 (1.042-1.195)	0.002
BRCA	Univariate	AC026782.2	0.904 (0.657-1.244)	0.536
BRCA	Univariate	FLJ16779	0.793 (0.502-1.254)	0.322
BRCA	Univariate	AC084757.2	0.994 (0.749-1.319)	0.966
BRCA	Univariate	AC073140.2	0.813 (0.584-1.132)	0.220
BRCA	Univariate	STK32A-AS1	1.127 (1.032-1.230)	0.008
BRCA	Univariate	AC090877.2	0.816 (0.550-1.211)	0.313
BRCA	Univariate	AC110048.2	0.916 (0.639-1.313)	0.634
BRCA	Univariate	AC006062.1	0.795 (0.633-0.998)	0.048
BRCA	Univariate	LINC02864	0.912 (0.666-1.249)	0.566
BRCA	Univariate	PLCE1-AS1	0.689 (0.376-1.263)	0.228
BRCA	Univariate	AC009097.4	0.925 (0.776-1.104)	0.389
BRCA	Univariate	MEIS1-AS2	1.037 (0.898-1.199)	0.620
BRCA	Univariate	AC188617.1	0.991 (0.820-1.197)	0.922
BRCA	Univariate	AC026469.1	1.169 (1.027-1.330)	0.018
BRCA	Univariate	AL391807.1	1.079 (0.964-1.207)	0.186
BRCA	Univariate	AL359706.1	1.002 (0.796-1.262)	0.988
BRCA	Univariate	LMNB1-DT	0.812 (0.618-1.068)	0.136
BRCA	Univariate	AL356495.1	1.109 (0.947-1.299)	0.200
BRCA	Univariate	FER1L6-AS2	1.000 (0.895-1.117)	0.999
BRCA	Univariate	AC090527.1	1.139 (0.857-1.514)	0.370
BRCA	Univariate	AC137834.2	0.737 (0.471-1.154)	0.182
BRCA	Univariate	AC023644.1	0.940 (0.676-1.307)	0.712
BRCA	Univariate	AC012555.1	1.048 (0.859-1.280)	0.643
BRCA	Univariate	AC134043.2	0.868 (0.672-1.120)	0.277
BRCA	Univariate	AC093599.1	0.848 (0.513-1.401)	0.520
BRCA	Univariate	AL353600.2	1.082 (0.971-1.206)	0.153
BRCA	Univariate	MIR663AHG	1.015 (0.895-1.151)	0.821
BRCA	Univariate	AL133240.1	0.897 (0.708-1.135)	0.365
BRCA	Univariate	LINC02735	0.545 (0.046-6.456)	0.630
BRCA	Univariate	AL357127.1	0.984 (0.817-1.186)	0.868
BRCA	Univariate	AC148477.4	1.038 (0.860-1.252)	0.698
BRCA	Univariate	AP006219.3	0.877 (0.655-1.174)	0.378
BRCA	Univariate	LINC02444	0.986 (0.770-1.262)	0.909
BRCA	Univariate	LINC02448	0.984 (0.799-1.213)	0.883
BRCA	Univariate	AC117503.1	0.940 (0.783-1.130)	0.511
BRCA	Univariate	AC073048.1	0.999 (0.646-1.547)	0.997
BRCA	Univariate	AC023128.1	0.990 (0.868-1.129)	0.880
BRCA	Univariate	AL583859.1	1.145 (0.702-1.869)	0.588
BRCA	Univariate	BX664730.1	1.098 (0.952-1.266)	0.198
BRCA	Univariate	AC073352.2	0.958 (0.738-1.243)	0.746
BRCA	Univariate	AC013268.5	1.049 (0.858-1.282)	0.641
BRCA	Univariate	BAIAP2-DT	0.812 (0.666-0.990)	0.039
BRCA	Univariate	MIR22HG	1.267 (1.140-1.408)	< 0.001
BRCA	Univariate	LINC02544	0.724 (0.577-0.908)	0.005
BRCA	Univariate	AP005482.2	0.852 (0.710-1.021)	0.083
BRCA	Univariate	PSMG3-AS1	1.197 (1.045-1.371)	0.010
BRCA	Univariate	AC020916.1	1.242 (1.088-1.419)	0.001
BRCA	Univariate	AC127502.2	1.156 (1.004-1.331)	0.044
BRCA	Univariate	AP001189.3	1.170 (1.023-1.339)	0.022
BRCA	Univariate	AL022345.4	1.200 (1.042-1.381)	0.011
BRCA	Univariate	AC234775.2	1.150 (0.997-1.325)	0.055
BRCA	Univariate	RBPMS-AS1	1.206 (1.073-1.356)	0.002
BRCA	Univariate	SENCR	1.182 (1.060-1.319)	0.003
BRCA	Univariate	AC009159.3	1.156 (0.994-1.345)	0.060
BRCA	Univariate	RFX5-AS1	0.767 (0.617-0.954)	0.017
BRCA	Univariate	GAS1RR	1.174 (1.050-1.312)	0.005
BRCA	Univariate	LINC01352	1.273 (1.106-1.466)	< 0.001
BRCA	Univariate	AP000808.1	1.205 (1.026-1.416)	0.023
BRCA	Univariate	LINC01058	1.173 (1.017-1.353)	0.028
BRCA	Univariate	AC109587.1	1.213 (1.044-1.411)	0.012
BRCA	Univariate	LINC00702	1.263 (1.124-1.420)	< 0.001
BRCA	Univariate	AC000050.2	1.271 (1.116-1.447)	< 0.001
BRCA	Univariate	DDX11-AS1	0.800 (0.639-1.001)	0.051
BRCA	Univariate	SH3RF3-AS1	1.162 (0.996-1.355)	0.056
BRCA	Univariate	AL450306.1	0.760 (0.555-1.041)	0.088
BRCA	Univariate	AC145124.1	1.179 (1.013-1.371)	0.033
BRCA	Univariate	AC093627.6	1.231 (1.047-1.447)	0.012
BRCA	Univariate	LINC01561	0.775 (0.622-0.965)	0.023
BRCA	Univariate	LNCOG	1.315 (1.182-1.463)	< 0.001
BRCA	Univariate	PPIC-AS1	1.222 (1.045-1.430)	0.012
BRCA	Univariate	AL157395.1	1.172 (1.010-1.361)	0.036
BRCA	Univariate	AC108053.1	1.265 (1.076-1.486)	0.004
BRCA	Univariate	AC022809.1	0.682 (0.489-0.953)	0.025
BRCA	Univariate	AP005264.1	1.267 (1.131-1.418)	< 0.001
BRCA	Univariate	AC008543.4	0.804 (0.659-0.982)	0.033
BRCA	Univariate	AC022387.2	1.300 (1.098-1.539)	0.002
BRCA	Univariate	TENM3-AS1	1.126 (0.988-1.282)	0.075
BRCA	Univariate	MYOSLID	1.125 (1.001-1.264)	0.047
BRCA	Univariate	FIGNL2-DT	1.121 (1.004-1.251)	0.042
BRCA	Univariate	AL596214.1	0.788 (0.625-0.993)	0.044
BRCA	Univariate	AC073593.2	1.133 (1.057-1.213)	< 0.001
BRCA	Univariate	AC090164.2	0.763 (0.595-0.978)	0.032
BRCA	Univariate	AC091564.5	1.203 (1.031-1.404)	0.019
BRCA	Univariate	LINC01425	1.116 (1.042-1.195)	0.002
BRCA	Univariate	STK32A-AS1	1.127 (1.032-1.230)	0.008
BRCA	Univariate	AC006062.1	0.795 (0.633-0.998)	0.048
BRCA	Univariate	AC026469.1	1.169 (1.027-1.330)	0.018
BRCA	Univariate	FGD5-AS1	1.095 (0.962-1.246)	0.168
BRCA	Univariate	AC015922.2	1.074 (0.914-1.261)	0.387
BRCA	Univariate	AC093673.1	0.951 (0.812-1.113)	0.531
BRCA	Univariate	BAIAP2-DT	0.812 (0.666-0.990)	0.039
BRCA	Univariate	MAPKAPK5-AS1	0.982 (0.827-1.167)	0.836
BRCA	Univariate	MIR22HG	1.267 (1.140-1.408)	< 0.001
BRCA	Univariate	SNHG16	1.011 (0.851-1.200)	0.901
BRCA	Univariate	AL592295.6	1.119 (0.953-1.313)	0.171
BRCA	Univariate	LINC02544	0.724 (0.577-0.908)	0.005
BRCA	Univariate	LINC00665	0.940 (0.790-1.117)	0.481
BRCA	Univariate	AC022034.1	1.041 (0.889-1.219)	0.618
BRCA	Univariate	RHPN1-AS1	0.979 (0.830-1.154)	0.800
BRCA	Univariate	KRT7-AS	1.188 (0.896-1.576)	0.232
BRCA	Univariate	AL137003.1	0.959 (0.806-1.140)	0.634
BRCA	Univariate	AP005482.2	0.852 (0.710-1.021)	0.083
BRCA	Univariate	PSMG3-AS1	1.197 (1.045-1.371)	0.010
BRCA	Univariate	ATXN1-AS1	0.991 (0.848-1.157)	0.905
BRCA	Univariate	REPIN1-AS1	0.938 (0.795-1.106)	0.444
BRCA	Univariate	SOS1-IT1	1.011 (0.798-1.282)	0.928
BRCA	Univariate	BX322562.1	1.053 (0.896-1.238)	0.530
BRCA	Univariate	AL022328.1	1.002 (0.840-1.196)	0.979
BRCA	Univariate	AC020916.1	1.242 (1.088-1.419)	0.001
BRCA	Univariate	AC021016.1	1.018 (0.876-1.182)	0.819
BRCA	Univariate	AC022306.2	1.083 (0.956-1.226)	0.211
BRCA	Univariate	AC127502.2	1.156 (1.004-1.331)	0.044
BRCA	Univariate	AC007405.3	0.904 (0.761-1.073)	0.248
BRCA	Univariate	AP001189.3	1.170 (1.023-1.339)	0.022
BRCA	Univariate	TMPO-AS1	0.920 (0.780-1.084)	0.317
BRCA	Univariate	PAX8-AS1	0.932 (0.778-1.117)	0.448
BRCA	Univariate	AP000251.1	0.956 (0.800-1.143)	0.624
BRCA	Univariate	EPB41L4A-DT	1.049 (0.893-1.232)	0.559
BRCA	Univariate	AC012073.1	0.938 (0.784-1.123)	0.487
BRCA	Univariate	AL590714.1	0.965 (0.795-1.172)	0.720
BRCA	Univariate	AC073073.2	0.940 (0.809-1.093)	0.423
BRCA	Univariate	AC091057.1	0.917 (0.771-1.091)	0.328
BRCA	Univariate	AL137779.2	1.028 (0.852-1.239)	0.775
BRCA	Univariate	AL133215.2	0.853 (0.699-1.040)	0.116
BRCA	Univariate	AL033384.2	0.884 (0.744-1.050)	0.160
BRCA	Univariate	AL022345.4	1.200 (1.042-1.381)	0.011
BRCA	Univariate	AC024145.1	0.775 (0.491-1.224)	0.275
BRCA	Univariate	AL445524.1	0.902 (0.741-1.099)	0.307
BRCA	Univariate	AC234775.2	1.150 (0.997-1.325)	0.055
BRCA	Univariate	AC036108.3	1.014 (0.906-1.134)	0.808
BRCA	Univariate	RBPMS-AS1	1.206 (1.073-1.356)	0.002
BRCA	Univariate	AL136162.1	0.942 (0.793-1.120)	0.499
BRCA	Univariate	AP003555.2	1.090 (0.963-1.234)	0.171
BRCA	Univariate	AC008514.1	0.957 (0.813-1.126)	0.593
BRCA	Univariate	AC092902.6	0.976 (0.800-1.191)	0.812
BRCA	Univariate	SENCR	1.182 (1.060-1.319)	0.003
BRCA	Univariate	AP003392.5	1.019 (0.877-1.184)	0.804
BRCA	Univariate	AP002761.3	1.088 (0.941-1.258)	0.256
BRCA	Univariate	ALMS1-IT1	0.928 (0.740-1.163)	0.517
BRCA	Univariate	AC024933.1	0.978 (0.816-1.172)	0.811
BRCA	Univariate	AL158211.1	0.982 (0.857-1.127)	0.800
BRCA	Univariate	AC009159.3	1.156 (0.994-1.345)	0.060
BRCA	Univariate	AC016821.1	0.973 (0.823-1.152)	0.753
BRCA	Univariate	RFX5-AS1	0.767 (0.617-0.954)	0.017
BRCA	Univariate	AC108058.1	0.940 (0.581-1.522)	0.803
BRCA	Univariate	AC020661.1	1.009 (0.880-1.157)	0.900
BRCA	Univariate	GAS1RR	1.174 (1.050-1.312)	0.005
BRCA	Univariate	LINC02012	0.997 (0.844-1.178)	0.973
BRCA	Univariate	LINC01352	1.273 (1.106-1.466)	< 0.001
BRCA	Univariate	EIPR1-IT1	0.840 (0.654-1.078)	0.170
BRCA	Univariate	DIO3OS	1.075 (0.967-1.195)	0.180
BRCA	Univariate	AL024507.2	0.947 (0.786-1.142)	0.569
BRCA	Univariate	LINC02100	0.899 (0.738-1.096)	0.292
BRCA	Univariate	AL023803.2	0.898 (0.746-1.081)	0.255
BRCA	Univariate	LIMS1-AS1	0.978 (0.686-1.394)	0.902
BRCA	Univariate	AP000808.1	1.205 (1.026-1.416)	0.023
BRCA	Univariate	AC007686.3	1.091 (0.910-1.309)	0.346
BRCA	Univariate	EMSLR	1.066 (0.926-1.226)	0.373
BRCA	Univariate	LINC01058	1.173 (1.017-1.353)	0.028
BRCA	Univariate	AL161891.1	0.983 (0.806-1.199)	0.865
BRCA	Univariate	AC011676.1	1.018 (0.808-1.283)	0.879
BRCA	Univariate	AL592211.2	0.945 (0.780-1.145)	0.566
BRCA	Univariate	C3orf36	0.933 (0.774-1.125)	0.466
BRCA	Univariate	AC027228.2	0.862 (0.706-1.052)	0.144
BRCA	Univariate	AC000403.1	1.122 (0.965-1.304)	0.134
BRCA	Univariate	PTPRG-AS1	0.922 (0.709-1.197)	0.541
BRCA	Univariate	AC109587.1	1.213 (1.044-1.411)	0.012
BRCA	Univariate	LINC00702	1.263 (1.124-1.420)	< 0.001
BRCA	Univariate	AC000050.2	1.271 (1.116-1.447)	< 0.001
BRCA	Univariate	DDX11-AS1	0.800 (0.639-1.001)	0.051
BRCA	Univariate	AL132656.2	0.984 (0.824-1.176)	0.861
BRCA	Univariate	AC005828.4	0.945 (0.804-1.110)	0.491
BRCA	Univariate	SH3RF3-AS1	1.162 (0.996-1.355)	0.056
BRCA	Univariate	LINC00398	0.996 (0.833-1.191)	0.963
BRCA	Univariate	AC087071.1	0.830 (0.652-1.057)	0.130
BRCA	Univariate	AL450306.1	0.760 (0.555-1.041)	0.088
BRCA	Univariate	HOXD-AS2	1.056 (0.919-1.214)	0.443
BRCA	Univariate	AC145124.1	1.179 (1.013-1.371)	0.033
BRCA	Univariate	LINC01150	1.027 (0.876-1.203)	0.745
BRCA	Univariate	WWC2-AS2	1.117 (0.953-1.309)	0.172
BRCA	Univariate	AC008759.3	0.978 (0.820-1.166)	0.801
BRCA	Univariate	AC093627.6	1.231 (1.047-1.447)	0.012
BRCA	Univariate	AL022238.2	0.819 (0.629-1.067)	0.139
BRCA	Univariate	AC068025.1	0.867 (0.666-1.129)	0.291
BRCA	Univariate	LINC01561	0.775 (0.622-0.965)	0.023
BRCA	Univariate	AP000907.2	0.925 (0.722-1.184)	0.534
BRCA	Univariate	L3MBTL2-AS1	1.140 (0.952-1.366)	0.154
BRCA	Univariate	AL136419.3	0.900 (0.731-1.109)	0.323
BRCA	Univariate	LNCOG	1.315 (1.182-1.463)	< 0.001
BRCA	Univariate	PPIC-AS1	1.222 (1.045-1.430)	0.012
BRCA	Univariate	AL157395.1	1.172 (1.010-1.361)	0.036
BRCA	Univariate	AC108053.1	1.265 (1.076-1.486)	0.004
BRCA	Univariate	DIRC1	0.993 (0.811-1.215)	0.942
BRCA	Univariate	LINC00337	0.998 (0.845-1.179)	0.985
BRCA	Univariate	AC022809.1	0.682 (0.489-0.953)	0.025
BRCA	Univariate	AP005264.1	1.267 (1.131-1.418)	< 0.001
BRCA	Univariate	SLC2A1-AS1	0.882 (0.685-1.135)	0.330
BRCA	Univariate	LINC01096	1.007 (0.862-1.177)	0.931
BRCA	Univariate	AL031283.2	0.870 (0.713-1.063)	0.174
BRCA	Univariate	AC008543.4	0.804 (0.659-0.982)	0.033
BRCA	Univariate	HHIP-AS1	1.091 (0.949-1.254)	0.221
BRCA	Univariate	OSMR-AS1	0.904 (0.699-1.168)	0.440
BRCA	Univariate	AC022387.2	1.300 (1.098-1.539)	0.002
BRCA	Univariate	AL158166.2	0.935 (0.560-1.561)	0.796
BRCA	Univariate	AP000229.1	1.024 (0.892-1.175)	0.736
BRCA	Univariate	TENM3-AS1	1.126 (0.988-1.282)	0.075
BRCA	Univariate	AC012645.4	0.922 (0.765-1.112)	0.394
BRCA	Univariate	MYOSLID	1.125 (1.001-1.264)	0.047
BRCA	Univariate	AC099521.3	0.983 (0.808-1.195)	0.861
BRCA	Univariate	FAM66B	1.029 (0.868-1.221)	0.739
BRCA	Univariate	AC111197.1	0.970 (0.794-1.183)	0.761
BRCA	Univariate	AL589765.5	0.984 (0.784-1.234)	0.888
BRCA	Univariate	AC092802.1	1.021 (0.882-1.182)	0.778
BRCA	Univariate	FIGNL2-DT	1.121 (1.004-1.251)	0.042
BRCA	Univariate	AC107398.2	1.118 (0.820-1.525)	0.480
BRCA	Univariate	AL591721.1	0.979 (0.646-1.485)	0.921
BRCA	Univariate	AL596214.1	0.788 (0.625-0.993)	0.044
BRCA	Univariate	AC007750.1	0.813 (0.602-1.098)	0.176
BRCA	Univariate	AC104304.3	0.981 (0.791-1.216)	0.859
BRCA	Univariate	AC073593.2	1.133 (1.057-1.213)	< 0.001
BRCA	Univariate	AC006064.2	0.879 (0.684-1.129)	0.312
BRCA	Univariate	AC090164.2	0.763 (0.595-0.978)	0.032
BRCA	Univariate	AC113143.2	0.916 (0.713-1.176)	0.492
BRCA	Univariate	LINC02829	0.911 (0.750-1.107)	0.348
BRCA	Univariate	AC015853.1	1.035 (0.789-1.358)	0.802
BRCA	Univariate	AC022463.1	0.365 (0.089-1.499)	0.162
BRCA	Univariate	AC091564.5	1.203 (1.031-1.404)	0.019
BRCA	Univariate	AL445493.3	1.052 (0.880-1.257)	0.578
BRCA	Univariate	USP2-AS1	1.109 (0.969-1.268)	0.133
BRCA	Univariate	AP001107.3	0.976 (0.865-1.102)	0.697
BRCA	Univariate	AC116667.2	1.079 (0.923-1.262)	0.338
BRCA	Univariate	AC015802.1	0.853 (0.659-1.103)	0.225
BRCA	Univariate	DSCR9	0.942 (0.774-1.146)	0.551
BRCA	Univariate	AC079089.1	0.968 (0.811-1.156)	0.721
BRCA	Univariate	AL355835.1	1.149 (0.944-1.398)	0.167
BRCA	Univariate	MAMDC2-AS1	1.169 (0.891-1.533)	0.260
BRCA	Univariate	AC011383.1	0.854 (0.667-1.095)	0.213
BRCA	Univariate	RRS1-AS1	0.942 (0.611-1.452)	0.787
BRCA	Univariate	AC096861.2	0.918 (0.775-1.088)	0.325
BRCA	Univariate	LINC01425	1.116 (1.042-1.195)	0.002
BRCA	Univariate	AC026782.2	0.904 (0.657-1.244)	0.536
BRCA	Univariate	FLJ16779	0.793 (0.502-1.254)	0.322
BRCA	Univariate	AC084757.2	0.994 (0.749-1.319)	0.966
BRCA	Univariate	AC073140.2	0.813 (0.584-1.132)	0.220
BRCA	Univariate	STK32A-AS1	1.127 (1.032-1.230)	0.008
BRCA	Univariate	AC090877.2	0.816 (0.550-1.211)	0.313
BRCA	Univariate	AC110048.2	0.916 (0.639-1.313)	0.634
BRCA	Univariate	AC006062.1	0.795 (0.633-0.998)	0.048
BRCA	Univariate	LINC02864	0.912 (0.666-1.249)	0.566
BRCA	Univariate	PLCE1-AS1	0.689 (0.376-1.263)	0.228
BRCA	Univariate	AC009097.4	0.925 (0.776-1.104)	0.389
BRCA	Univariate	MEIS1-AS2	1.037 (0.898-1.199)	0.620
BRCA	Univariate	AC188617.1	0.991 (0.820-1.197)	0.922
BRCA	Univariate	AC026469.1	1.169 (1.027-1.330)	0.018
BRCA	Univariate	AL391807.1	1.079 (0.964-1.207)	0.186
BRCA	Univariate	AL359706.1	1.002 (0.796-1.262)	0.988
BRCA	Univariate	LMNB1-DT	0.812 (0.618-1.068)	0.136
BRCA	Univariate	AL356495.1	1.109 (0.947-1.299)	0.200
BRCA	Univariate	FER1L6-AS2	1.000 (0.895-1.117)	0.999
BRCA	Univariate	AC090527.1	1.139 (0.857-1.514)	0.370
BRCA	Univariate	AC137834.2	0.737 (0.471-1.154)	0.182
BRCA	Univariate	AC023644.1	0.940 (0.676-1.307)	0.712
BRCA	Univariate	AC012555.1	1.048 (0.859-1.280)	0.643
BRCA	Univariate	AC134043.2	0.868 (0.672-1.120)	0.277
BRCA	Univariate	AC093599.1	0.848 (0.513-1.401)	0.520
BRCA	Univariate	AL353600.2	1.082 (0.971-1.206)	0.153
BRCA	Univariate	MIR663AHG	1.015 (0.895-1.151)	0.821
BRCA	Univariate	AL133240.1	0.897 (0.708-1.135)	0.365
BRCA	Univariate	LINC02735	0.545 (0.046-6.456)	0.630
BRCA	Univariate	AL357127.1	0.984 (0.817-1.186)	0.868
BRCA	Univariate	AC148477.4	1.038 (0.860-1.252)	0.698
BRCA	Univariate	AP006219.3	0.877 (0.655-1.174)	0.378
BRCA	Univariate	LINC02444	0.986 (0.770-1.262)	0.909
BRCA	Univariate	LINC02448	0.984 (0.799-1.213)	0.883
BRCA	Univariate	AC117503.1	0.940 (0.783-1.130)	0.511
BRCA	Univariate	AC073048.1	0.999 (0.646-1.547)	0.997
BRCA	Univariate	AC023128.1	0.990 (0.868-1.129)	0.880
BRCA	Univariate	AL583859.1	1.145 (0.702-1.869)	0.588
BRCA	Univariate	BX664730.1	1.098 (0.952-1.266)	0.198
BRCA	Univariate	AC073352.2	0.958 (0.738-1.243)	0.746
BRCA	Univariate	AC013268.5	1.049 (0.858-1.282)	0.641
CESC	Multivariate	AP005482.2	0.698 (0.487-1.002)	0.051
CESC	Multivariate	AL391422.4	0.659 (0.470-0.924)	0.016
CESC	Multivariate	LINC02544	1.365 (1.070-1.740)	0.012
CESC	Multivariate	AC114802.1	1.244 (0.963-1.607)	0.095
CESC	Multivariate	AC020892.1	1.425 (1.154-1.760)	< 0.001
CESC	Univariate	AC093673.1	1.100 (0.888-1.364)	0.384
CESC	Univariate	SNHG30	0.612 (0.441-0.849)	0.003
CESC	Univariate	SNHG17	0.766 (0.576-1.019)	0.067
CESC	Univariate	LINC02035	0.973 (0.774-1.222)	0.814
CESC	Univariate	AP005482.2	0.601 (0.439-0.822)	0.001
CESC	Univariate	AL391422.4	0.780 (0.594-1.024)	0.073
CESC	Univariate	PRRT3-AS1	0.909 (0.689-1.200)	0.502
CESC	Univariate	MAP3K4-AS1	1.135 (0.911-1.414)	0.259
CESC	Univariate	AC008760.1	0.945 (0.739-1.207)	0.648
CESC	Univariate	AC121761.1	0.944 (0.742-1.202)	0.641
CESC	Univariate	NKILA	1.178 (0.974-1.425)	0.092
CESC	Univariate	EPB41L4A-DT	0.840 (0.656-1.076)	0.168
CESC	Univariate	AC109454.3	0.930 (0.651-1.328)	0.689
CESC	Univariate	DIO3OS	1.063 (0.856-1.319)	0.582
CESC	Univariate	AC234917.3	1.153 (0.921-1.445)	0.214
CESC	Univariate	GARS1-DT	0.959 (0.758-1.215)	0.731
CESC	Univariate	AC080038.1	1.023 (0.819-1.280)	0.839
CESC	Univariate	AL136162.1	0.800 (0.621-1.030)	0.084
CESC	Univariate	AC113346.1	0.942 (0.725-1.225)	0.656
CESC	Univariate	MIR4435-2HG	1.161 (0.933-1.444)	0.180
CESC	Univariate	GAS1RR	0.967 (0.751-1.244)	0.792
CESC	Univariate	AC012676.1	0.799 (0.611-1.046)	0.102
CESC	Univariate	AL445231.1	0.748 (0.563-0.992)	0.044
CESC	Univariate	BNC2-AS1	1.151 (0.923-1.435)	0.212
CESC	Univariate	DUBR	1.069 (0.880-1.297)	0.502
CESC	Univariate	MIR100HG	1.434 (1.167-1.763)	< 0.001
CESC	Univariate	SETBP1-DT	1.053 (0.832-1.331)	0.669
CESC	Univariate	LINC02544	1.252 (1.041-1.506)	0.017
CESC	Univariate	AL442125.1	1.186 (0.957-1.470)	0.119
CESC	Univariate	LINC00865	0.971 (0.752-1.254)	0.821
CESC	Univariate	AC096921.2	1.087 (0.871-1.357)	0.461
CESC	Univariate	FAM222A-AS1	1.071 (0.852-1.346)	0.557
CESC	Univariate	AC025754.2	0.859 (0.654-1.126)	0.271
CESC	Univariate	AC018926.1	0.828 (0.628-1.091)	0.179
CESC	Univariate	AC092118.2	1.266 (1.029-1.558)	0.026
CESC	Univariate	MSC-AS1	1.156 (0.919-1.454)	0.217
CESC	Univariate	AC005064.1	0.567 (0.310-1.038)	0.066
CESC	Univariate	DEPDC1-AS1	0.898 (0.704-1.145)	0.384
CESC	Univariate	AC009806.1	0.903 (0.680-1.200)	0.482
CESC	Univariate	RBM15-AS1	0.950 (0.736-1.227)	0.694
CESC	Univariate	AC105345.1	0.874 (0.659-1.160)	0.351
CESC	Univariate	AP002761.3	1.159 (0.936-1.436)	0.176
CESC	Univariate	AC104237.3	0.959 (0.747-1.231)	0.743
CESC	Univariate	FAM198B-AS1	1.298 (1.089-1.548)	0.004
CESC	Univariate	AC009093.1	1.007 (0.780-1.301)	0.957
CESC	Univariate	AC005291.2	1.048 (0.851-1.290)	0.660
CESC	Univariate	AC007336.1	1.014 (0.777-1.323)	0.918
CESC	Univariate	AC093535.1	0.913 (0.715-1.164)	0.461
CESC	Univariate	AL139241.1	0.983 (0.794-1.218)	0.877
CESC	Univariate	PPM1F-AS1	1.094 (0.874-1.370)	0.433
CESC	Univariate	AL009176.1	0.960 (0.766-1.203)	0.724
CESC	Univariate	AC111197.1	1.102 (0.890-1.365)	0.371
CESC	Univariate	AP005717.2	1.144 (0.934-1.402)	0.193
CESC	Univariate	AC008147.2	1.087 (0.878-1.346)	0.444
CESC	Univariate	AP000941.1	1.257 (1.037-1.524)	0.020
CESC	Univariate	AC002074.1	1.214 (0.973-1.516)	0.086
CESC	Univariate	AC011383.1	0.857 (0.644-1.141)	0.290
CESC	Univariate	MAMDC2-AS1	1.036 (0.826-1.299)	0.759
CESC	Univariate	AC079841.2	0.768 (0.502-1.174)	0.222
CESC	Univariate	AP001269.1	0.827 (0.633-1.080)	0.163
CESC	Univariate	AC015853.3	0.999 (0.789-1.266)	0.994
CESC	Univariate	AC099066.1	1.126 (0.913-1.388)	0.267
CESC	Univariate	AC002407.1	0.881 (0.673-1.153)	0.357
CESC	Univariate	MRGPRG-AS1	0.648 (0.245-1.713)	0.382
CESC	Univariate	IGFBP7-AS1	1.042 (0.823-1.321)	0.731
CESC	Univariate	AL021877.2	0.962 (0.751-1.232)	0.757
CESC	Univariate	AC016396.2	0.952 (0.720-1.257)	0.727
CESC	Univariate	AC015909.1	1.111 (0.910-1.356)	0.303
CESC	Univariate	LINC01013	1.202 (0.972-1.486)	0.089
CESC	Univariate	AC243965.1	0.997 (0.786-1.264)	0.980
CESC	Univariate	AC135726.1	0.914 (0.679-1.229)	0.551
CESC	Univariate	AC016493.1	1.144 (0.920-1.421)	0.226
CESC	Univariate	LINC02452	1.073 (0.856-1.344)	0.543
CESC	Univariate	AC107918.6	1.093 (0.901-1.326)	0.367
CESC	Univariate	LINC00557	0.530 (0.276-1.016)	0.056
CESC	Univariate	AC114802.1	1.362 (1.083-1.712)	0.008
CESC	Univariate	AC020892.1	1.322 (1.094-1.598)	0.004
CESC	Univariate	LINC01690	0.867 (0.633-1.186)	0.371
CESC	Univariate	AC006445.3	0.990 (0.783-1.252)	0.934
CESC	Univariate	AC109464.1	1.096 (0.898-1.338)	0.368
CESC	Univariate	AC091917.2	0.818 (0.553-1.210)	0.315
CESC	Univariate	LINC01609	0.892 (0.503-1.581)	0.695
CESC	Univariate	SNHG30	0.612 (0.441-0.849)	0.003
CESC	Univariate	SNHG17	0.766 (0.576-1.019)	0.067
CESC	Univariate	AP005482.2	0.601 (0.439-0.822)	0.001
CESC	Univariate	AL391422.4	0.780 (0.594-1.024)	0.073
CESC	Univariate	NKILA	1.178 (0.974-1.425)	0.092
CESC	Univariate	AL136162.1	0.800 (0.621-1.030)	0.084
CESC	Univariate	AL445231.1	0.748 (0.563-0.992)	0.044
CESC	Univariate	MIR100HG	1.434 (1.167-1.763)	< 0.001
CESC	Univariate	LINC02544	1.252 (1.041-1.506)	0.017
CESC	Univariate	AC092118.2	1.266 (1.029-1.558)	0.026
CESC	Univariate	AC005064.1	0.567 (0.310-1.038)	0.066
CESC	Univariate	FAM198B-AS1	1.298 (1.089-1.548)	0.004
CESC	Univariate	AP000941.1	1.257 (1.037-1.524)	0.020
CESC	Univariate	AC002074.1	1.214 (0.973-1.516)	0.086
CESC	Univariate	LINC01013	1.202 (0.972-1.486)	0.089
CESC	Univariate	LINC00557	0.530 (0.276-1.016)	0.056
CESC	Univariate	AC114802.1	1.362 (1.083-1.712)	0.008
CESC	Univariate	AC020892.1	1.322 (1.094-1.598)	0.004
CESC	Univariate	AC093673.1	1.100 (0.888-1.364)	0.384
CESC	Univariate	SNHG30	0.612 (0.441-0.849)	0.003
CESC	Univariate	SNHG17	0.766 (0.576-1.019)	0.067
CESC	Univariate	LINC02035	0.973 (0.774-1.222)	0.814
CESC	Univariate	AP005482.2	0.601 (0.439-0.822)	0.001
CESC	Univariate	AL391422.4	0.780 (0.594-1.024)	0.073
CESC	Univariate	PRRT3-AS1	0.909 (0.689-1.200)	0.502
CESC	Univariate	MAP3K4-AS1	1.135 (0.911-1.414)	0.259
CESC	Univariate	AC008760.1	0.945 (0.739-1.207)	0.648
CESC	Univariate	AC121761.1	0.944 (0.742-1.202)	0.641
CESC	Univariate	NKILA	1.178 (0.974-1.425)	0.092
CESC	Univariate	EPB41L4A-DT	0.840 (0.656-1.076)	0.168
CESC	Univariate	AC109454.3	0.930 (0.651-1.328)	0.689
CESC	Univariate	DIO3OS	1.063 (0.856-1.319)	0.582
CESC	Univariate	AC234917.3	1.153 (0.921-1.445)	0.214
CESC	Univariate	GARS1-DT	0.959 (0.758-1.215)	0.731
CESC	Univariate	AC080038.1	1.023 (0.819-1.280)	0.839
CESC	Univariate	AL136162.1	0.800 (0.621-1.030)	0.084
CESC	Univariate	AC113346.1	0.942 (0.725-1.225)	0.656
CESC	Univariate	MIR4435-2HG	1.161 (0.933-1.444)	0.180
CESC	Univariate	GAS1RR	0.967 (0.751-1.244)	0.792
CESC	Univariate	AC012676.1	0.799 (0.611-1.046)	0.102
CESC	Univariate	AL445231.1	0.748 (0.563-0.992)	0.044
CESC	Univariate	BNC2-AS1	1.151 (0.923-1.435)	0.212
CESC	Univariate	DUBR	1.069 (0.880-1.297)	0.502
CESC	Univariate	MIR100HG	1.434 (1.167-1.763)	< 0.001
CESC	Univariate	SETBP1-DT	1.053 (0.832-1.331)	0.669
CESC	Univariate	LINC02544	1.252 (1.041-1.506)	0.017
CESC	Univariate	AL442125.1	1.186 (0.957-1.470)	0.119
CESC	Univariate	LINC00865	0.971 (0.752-1.254)	0.821
CESC	Univariate	AC096921.2	1.087 (0.871-1.357)	0.461
CESC	Univariate	FAM222A-AS1	1.071 (0.852-1.346)	0.557
CESC	Univariate	AC025754.2	0.859 (0.654-1.126)	0.271
CESC	Univariate	AC018926.1	0.828 (0.628-1.091)	0.179
CESC	Univariate	AC092118.2	1.266 (1.029-1.558)	0.026
CESC	Univariate	MSC-AS1	1.156 (0.919-1.454)	0.217
CESC	Univariate	AC005064.1	0.567 (0.310-1.038)	0.066
CESC	Univariate	DEPDC1-AS1	0.898 (0.704-1.145)	0.384
CESC	Univariate	AC009806.1	0.903 (0.680-1.200)	0.482
CESC	Univariate	RBM15-AS1	0.950 (0.736-1.227)	0.694
CESC	Univariate	AC105345.1	0.874 (0.659-1.160)	0.351
CESC	Univariate	AP002761.3	1.159 (0.936-1.436)	0.176
CESC	Univariate	AC104237.3	0.959 (0.747-1.231)	0.743
CESC	Univariate	FAM198B-AS1	1.298 (1.089-1.548)	0.004
CESC	Univariate	AC009093.1	1.007 (0.780-1.301)	0.957
CESC	Univariate	AC005291.2	1.048 (0.851-1.290)	0.660
CESC	Univariate	AC007336.1	1.014 (0.777-1.323)	0.918
CESC	Univariate	AC093535.1	0.913 (0.715-1.164)	0.461
CESC	Univariate	AL139241.1	0.983 (0.794-1.218)	0.877
CESC	Univariate	PPM1F-AS1	1.094 (0.874-1.370)	0.433
CESC	Univariate	AL009176.1	0.960 (0.766-1.203)	0.724
CESC	Univariate	AC111197.1	1.102 (0.890-1.365)	0.371
CESC	Univariate	AP005717.2	1.144 (0.934-1.402)	0.193
CESC	Univariate	AC008147.2	1.087 (0.878-1.346)	0.444
CESC	Univariate	AP000941.1	1.257 (1.037-1.524)	0.020
CESC	Univariate	AC002074.1	1.214 (0.973-1.516)	0.086
CESC	Univariate	AC011383.1	0.857 (0.644-1.141)	0.290
CESC	Univariate	MAMDC2-AS1	1.036 (0.826-1.299)	0.759
CESC	Univariate	AC079841.2	0.768 (0.502-1.174)	0.222
CESC	Univariate	AP001269.1	0.827 (0.633-1.080)	0.163
CESC	Univariate	AC015853.3	0.999 (0.789-1.266)	0.994
CESC	Univariate	AC099066.1	1.126 (0.913-1.388)	0.267
CESC	Univariate	AC002407.1	0.881 (0.673-1.153)	0.357
CESC	Univariate	MRGPRG-AS1	0.648 (0.245-1.713)	0.382
CESC	Univariate	IGFBP7-AS1	1.042 (0.823-1.321)	0.731
CESC	Univariate	AL021877.2	0.962 (0.751-1.232)	0.757
CESC	Univariate	AC016396.2	0.952 (0.720-1.257)	0.727
CESC	Univariate	AC015909.1	1.111 (0.910-1.356)	0.303
CESC	Univariate	LINC01013	1.202 (0.972-1.486)	0.089
CESC	Univariate	AC243965.1	0.997 (0.786-1.264)	0.980
CESC	Univariate	AC135726.1	0.914 (0.679-1.229)	0.551
CESC	Univariate	AC016493.1	1.144 (0.920-1.421)	0.226
CESC	Univariate	LINC02452	1.073 (0.856-1.344)	0.543
CESC	Univariate	AC107918.6	1.093 (0.901-1.326)	0.367
CESC	Univariate	LINC00557	0.530 (0.276-1.016)	0.056
CESC	Univariate	AC114802.1	1.362 (1.083-1.712)	0.008
CESC	Univariate	AC020892.1	1.322 (1.094-1.598)	0.004
CESC	Univariate	LINC01690	0.867 (0.633-1.186)	0.371
CESC	Univariate	AC006445.3	0.990 (0.783-1.252)	0.934
CESC	Univariate	AC109464.1	1.096 (0.898-1.338)	0.368
CESC	Univariate	AC091917.2	0.818 (0.553-1.210)	0.315
CESC	Univariate	LINC01609	0.892 (0.503-1.581)	0.695
CHOL	Univariate	AL121652.1	1.058 (0.688-1.627)	0.798
CHOL	Univariate	AC097382.1	1.212 (0.744-1.974)	0.439
CHOL	Univariate	AL353746.1	1.062 (0.617-1.825)	0.829
CHOL	Univariate	AL121652.1	1.058 (0.688-1.627)	0.798
CHOL	Univariate	AC097382.1	1.212 (0.744-1.974)	0.439
CHOL	Univariate	AL353746.1	1.062 (0.617-1.825)	0.829
COAD	Multivariate	AL031985.3	0.810 (0.637-1.031)	0.086
COAD	Multivariate	AL391422.4	1.240 (0.994-1.548)	0.057
COAD	Multivariate	AC127537.1	1.207 (0.973-1.497)	0.087
COAD	Multivariate	AP002761.3	1.236 (0.970-1.574)	0.087
COAD	Univariate	AC092718.4	1.021 (0.855-1.220)	0.818
COAD	Univariate	AL513165.1	1.140 (0.950-1.368)	0.158
COAD	Univariate	SNHG16	0.718 (0.524-0.984)	0.039
COAD	Univariate	AC124798.1	1.059 (0.899-1.248)	0.492
COAD	Univariate	MIR22HG	1.186 (0.953-1.475)	0.127
COAD	Univariate	AC015922.2	1.003 (0.815-1.235)	0.978
COAD	Univariate	LINC01224	0.975 (0.819-1.160)	0.773
COAD	Univariate	RNASEH1-AS1	0.979 (0.820-1.167)	0.809
COAD	Univariate	AC007342.5	0.907 (0.675-1.218)	0.516
COAD	Univariate	OGFRP1	0.931 (0.739-1.173)	0.546
COAD	Univariate	AL031985.3	0.799 (0.630-1.013)	0.063
COAD	Univariate	FAM222A-AS1	0.961 (0.781-1.183)	0.708
COAD	Univariate	TMPO-AS1	1.131 (0.972-1.315)	0.111
COAD	Univariate	AC036176.1	1.058 (0.865-1.296)	0.582
COAD	Univariate	WNT5A-AS1	0.826 (0.613-1.112)	0.208
COAD	Univariate	SNHG10	1.085 (0.903-1.304)	0.383
COAD	Univariate	AC027228.2	0.773 (0.614-0.972)	0.028
COAD	Univariate	AP001189.3	1.174 (0.993-1.387)	0.061
COAD	Univariate	AL391422.4	1.284 (1.090-1.513)	0.003
COAD	Univariate	AC130371.2	1.155 (0.967-1.379)	0.112
COAD	Univariate	AC104825.1	1.108 (0.919-1.336)	0.284
COAD	Univariate	AC009902.2	1.064 (0.889-1.273)	0.497
COAD	Univariate	AC093157.2	0.843 (0.556-1.280)	0.424
COAD	Univariate	EXOSC10-AS1	0.819 (0.637-1.054)	0.121
COAD	Univariate	AC100803.3	1.134 (0.962-1.336)	0.135
COAD	Univariate	LINC00578	0.905 (0.658-1.246)	0.542
COAD	Univariate	AL049838.1	1.170 (0.948-1.444)	0.143
COAD	Univariate	AL033527.2	1.168 (0.969-1.409)	0.103
COAD	Univariate	KTN1-AS1	1.065 (0.871-1.303)	0.537
COAD	Univariate	AC080038.1	1.190 (0.992-1.427)	0.061
COAD	Univariate	AL355377.4	0.994 (0.793-1.247)	0.962
COAD	Univariate	AC127537.1	1.261 (1.029-1.546)	0.025
COAD	Univariate	AL138995.1	1.218 (0.994-1.492)	0.058
COAD	Univariate	NR2F1-AS1	0.982 (0.697-1.383)	0.917
COAD	Univariate	AC012360.1	0.973 (0.710-1.334)	0.865
COAD	Univariate	ZNF667-AS1	1.062 (0.861-1.310)	0.574
COAD	Univariate	AC012313.8	1.018 (0.829-1.250)	0.864
COAD	Univariate	AC087521.1	1.098 (0.948-1.272)	0.210
COAD	Univariate	AC009549.1	1.261 (1.079-1.474)	0.004
COAD	Univariate	LINC02716	1.048 (0.857-1.282)	0.648
COAD	Univariate	AC073840.1	0.988 (0.761-1.283)	0.927
COAD	Univariate	AC068580.3	1.204 (0.975-1.488)	0.085
COAD	Univariate	AC092376.2	1.076 (0.841-1.377)	0.559
COAD	Univariate	AP002761.3	1.364 (1.123-1.656)	0.002
COAD	Univariate	LINC01352	0.938 (0.700-1.255)	0.665
COAD	Univariate	AC017104.5	1.180 (0.954-1.459)	0.127
COAD	Univariate	AL445423.1	0.965 (0.779-1.196)	0.744
COAD	Univariate	HCP5B	1.055 (0.776-1.433)	0.734
COAD	Univariate	AC005699.1	1.025 (0.724-1.451)	0.891
COAD	Univariate	LAMA4-AS1	0.961 (0.689-1.341)	0.817
COAD	Univariate	LINC00840	1.032 (0.805-1.323)	0.803
COAD	Univariate	AL136172.1	1.072 (0.851-1.351)	0.553
COAD	Univariate	SNHG16	0.718 (0.524-0.984)	0.039
COAD	Univariate	AL031985.3	0.799 (0.630-1.013)	0.063
COAD	Univariate	AC027228.2	0.773 (0.614-0.972)	0.028
COAD	Univariate	AP001189.3	1.174 (0.993-1.387)	0.061
COAD	Univariate	AL391422.4	1.284 (1.090-1.513)	0.003
COAD	Univariate	AC080038.1	1.190 (0.992-1.427)	0.061
COAD	Univariate	AC127537.1	1.261 (1.029-1.546)	0.025
COAD	Univariate	AL138995.1	1.218 (0.994-1.492)	0.058
COAD	Univariate	AC009549.1	1.261 (1.079-1.474)	0.004
COAD	Univariate	AC068580.3	1.204 (0.975-1.488)	0.085
COAD	Univariate	AP002761.3	1.364 (1.123-1.656)	0.002
COAD	Univariate	AC092718.4	1.021 (0.855-1.220)	0.818
COAD	Univariate	AL513165.1	1.140 (0.950-1.368)	0.158
COAD	Univariate	SNHG16	0.718 (0.524-0.984)	0.039
COAD	Univariate	AC124798.1	1.059 (0.899-1.248)	0.492
COAD	Univariate	MIR22HG	1.186 (0.953-1.475)	0.127
COAD	Univariate	AC015922.2	1.003 (0.815-1.235)	0.978
COAD	Univariate	LINC01224	0.975 (0.819-1.160)	0.773
COAD	Univariate	RNASEH1-AS1	0.979 (0.820-1.167)	0.809
COAD	Univariate	AC007342.5	0.907 (0.675-1.218)	0.516
COAD	Univariate	OGFRP1	0.931 (0.739-1.173)	0.546
COAD	Univariate	AL031985.3	0.799 (0.630-1.013)	0.063
COAD	Univariate	FAM222A-AS1	0.961 (0.781-1.183)	0.708
COAD	Univariate	TMPO-AS1	1.131 (0.972-1.315)	0.111
COAD	Univariate	AC036176.1	1.058 (0.865-1.296)	0.582
COAD	Univariate	WNT5A-AS1	0.826 (0.613-1.112)	0.208
COAD	Univariate	SNHG10	1.085 (0.903-1.304)	0.383
COAD	Univariate	AC027228.2	0.773 (0.614-0.972)	0.028
COAD	Univariate	AP001189.3	1.174 (0.993-1.387)	0.061
COAD	Univariate	AL391422.4	1.284 (1.090-1.513)	0.003
COAD	Univariate	AC130371.2	1.155 (0.967-1.379)	0.112
COAD	Univariate	AC104825.1	1.108 (0.919-1.336)	0.284
COAD	Univariate	AC009902.2	1.064 (0.889-1.273)	0.497
COAD	Univariate	AC093157.2	0.843 (0.556-1.280)	0.424
COAD	Univariate	EXOSC10-AS1	0.819 (0.637-1.054)	0.121
COAD	Univariate	AC100803.3	1.134 (0.962-1.336)	0.135
COAD	Univariate	LINC00578	0.905 (0.658-1.246)	0.542
COAD	Univariate	AL049838.1	1.170 (0.948-1.444)	0.143
COAD	Univariate	AL033527.2	1.168 (0.969-1.409)	0.103
COAD	Univariate	KTN1-AS1	1.065 (0.871-1.303)	0.537
COAD	Univariate	AC080038.1	1.190 (0.992-1.427)	0.061
COAD	Univariate	AL355377.4	0.994 (0.793-1.247)	0.962
COAD	Univariate	AC127537.1	1.261 (1.029-1.546)	0.025
COAD	Univariate	AL138995.1	1.218 (0.994-1.492)	0.058
COAD	Univariate	NR2F1-AS1	0.982 (0.697-1.383)	0.917
COAD	Univariate	AC012360.1	0.973 (0.710-1.334)	0.865
COAD	Univariate	ZNF667-AS1	1.062 (0.861-1.310)	0.574
COAD	Univariate	AC012313.8	1.018 (0.829-1.250)	0.864
COAD	Univariate	AC087521.1	1.098 (0.948-1.272)	0.210
COAD	Univariate	AC009549.1	1.261 (1.079-1.474)	0.004
COAD	Univariate	LINC02716	1.048 (0.857-1.282)	0.648
COAD	Univariate	AC073840.1	0.988 (0.761-1.283)	0.927
COAD	Univariate	AC068580.3	1.204 (0.975-1.488)	0.085
COAD	Univariate	AC092376.2	1.076 (0.841-1.377)	0.559
COAD	Univariate	AP002761.3	1.364 (1.123-1.656)	0.002
COAD	Univariate	LINC01352	0.938 (0.700-1.255)	0.665
COAD	Univariate	AC017104.5	1.180 (0.954-1.459)	0.127
COAD	Univariate	AL445423.1	0.965 (0.779-1.196)	0.744
COAD	Univariate	HCP5B	1.055 (0.776-1.433)	0.734
COAD	Univariate	AC005699.1	1.025 (0.724-1.451)	0.891
COAD	Univariate	LAMA4-AS1	0.961 (0.689-1.341)	0.817
COAD	Univariate	LINC00840	1.032 (0.805-1.323)	0.803
COAD	Univariate	AL136172.1	1.072 (0.851-1.351)	0.553
ESCA	Multivariate	AL391121.1	0.765 (0.593-0.986)	0.039
ESCA	Multivariate	EMSLR	0.601 (0.421-0.857)	0.005
ESCA	Multivariate	AL607028.1	1.243 (0.994-1.553)	0.057
ESCA	Multivariate	AL354919.2	1.242 (0.994-1.552)	0.057
ESCA	Multivariate	LINC02829	0.746 (0.530-1.049)	0.092
ESCA	Univariate	AL391121.1	0.812 (0.645-1.022)	0.076
ESCA	Univariate	MIR22HG	1.006 (0.793-1.278)	0.958
ESCA	Univariate	AFAP1-AS1	0.839 (0.669-1.052)	0.129
ESCA	Univariate	SNHG17	1.028 (0.859-1.232)	0.760
ESCA	Univariate	AL691432.2	0.824 (0.635-1.071)	0.147
ESCA	Univariate	CASC19	0.928 (0.711-1.211)	0.582
ESCA	Univariate	HOTAIRM1	1.194 (0.961-1.483)	0.109
ESCA	Univariate	AC104532.2	1.009 (0.808-1.260)	0.936
ESCA	Univariate	AC100861.1	0.922 (0.719-1.182)	0.522
ESCA	Univariate	AC004943.2	0.979 (0.786-1.219)	0.849
ESCA	Univariate	AL139407.1	1.034 (0.811-1.318)	0.788
ESCA	Univariate	AP001189.3	1.000 (0.813-1.231)	0.997
ESCA	Univariate	PCAT19	1.012 (0.794-1.290)	0.922
ESCA	Univariate	AL161891.1	1.125 (0.944-1.341)	0.188
ESCA	Univariate	LINC00578	0.857 (0.635-1.157)	0.313
ESCA	Univariate	AC110611.2	1.021 (0.838-1.244)	0.836
ESCA	Univariate	MAGI2-AS3	1.080 (0.850-1.372)	0.531
ESCA	Univariate	EMSLR	0.729 (0.539-0.987)	0.041
ESCA	Univariate	AC010245.2	1.062 (0.867-1.300)	0.561
ESCA	Univariate	ACTA2-AS1	0.963 (0.757-1.224)	0.757
ESCA	Univariate	AC100803.3	0.963 (0.786-1.180)	0.716
ESCA	Univariate	AP001528.1	0.978 (0.751-1.275)	0.870
ESCA	Univariate	AC134312.5	0.847 (0.627-1.145)	0.280
ESCA	Univariate	TYMSOS	1.072 (0.859-1.339)	0.538
ESCA	Univariate	THCAT158	1.022 (0.836-1.251)	0.829
ESCA	Univariate	AL139351.3	1.072 (0.843-1.362)	0.571
ESCA	Univariate	AC137695.3	1.110 (0.873-1.411)	0.393
ESCA	Univariate	GSN-AS1	0.937 (0.727-1.208)	0.616
ESCA	Univariate	LINC01169	0.910 (0.688-1.205)	0.511
ESCA	Univariate	LNCSRLR	1.140 (0.943-1.378)	0.176
ESCA	Univariate	AL607028.1	1.200 (0.979-1.470)	0.079
ESCA	Univariate	AC104117.3	0.927 (0.740-1.161)	0.510
ESCA	Univariate	AC020658.4	1.129 (0.894-1.427)	0.308
ESCA	Univariate	AL139147.1	1.049 (0.810-1.358)	0.717
ESCA	Univariate	AL139220.2	0.799 (0.588-1.085)	0.151
ESCA	Univariate	FAM182B	1.126 (0.912-1.390)	0.268
ESCA	Univariate	AC009806.1	0.957 (0.758-1.208)	0.711
ESCA	Univariate	AC131097.3	1.086 (0.916-1.288)	0.344
ESCA	Univariate	AC018878.1	1.123 (0.875-1.442)	0.361
ESCA	Univariate	AL353801.3	0.884 (0.699-1.119)	0.306
ESCA	Univariate	AC005740.4	1.136 (0.935-1.379)	0.200
ESCA	Univariate	LINC00842	0.950 (0.745-1.213)	0.682
ESCA	Univariate	SATB1-AS1	0.998 (0.827-1.205)	0.985
ESCA	Univariate	LINC01251	0.936 (0.704-1.244)	0.648
ESCA	Univariate	AC034154.1	0.949 (0.733-1.228)	0.690
ESCA	Univariate	DEPDC1-AS1	1.115 (0.901-1.379)	0.319
ESCA	Univariate	BEAN1-AS1	1.016 (0.789-1.308)	0.901
ESCA	Univariate	IRAG1-AS1	1.046 (0.826-1.325)	0.709
ESCA	Univariate	AP005717.2	0.762 (0.533-1.090)	0.136
ESCA	Univariate	LINC02691	1.038 (0.818-1.318)	0.757
ESCA	Univariate	AC097358.2	1.090 (0.875-1.359)	0.441
ESCA	Univariate	AC114811.2	0.854 (0.622-1.173)	0.330
ESCA	Univariate	AP001057.1	1.017 (0.805-1.284)	0.889
ESCA	Univariate	AC009630.2	0.803 (0.599-1.075)	0.141
ESCA	Univariate	CLMAT3	1.011 (0.777-1.314)	0.937
ESCA	Univariate	AC010931.1	0.869 (0.704-1.074)	0.193
ESCA	Univariate	AL354919.2	1.254 (1.005-1.566)	0.045
ESCA	Univariate	DAAM2-AS1	1.025 (0.806-1.303)	0.841
ESCA	Univariate	AL096869.2	1.086 (0.860-1.370)	0.488
ESCA	Univariate	Z84492.1	0.928 (0.713-1.208)	0.579
ESCA	Univariate	AC010999.2	1.026 (0.829-1.270)	0.812
ESCA	Univariate	LINC02829	0.774 (0.577-1.037)	0.086
ESCA	Univariate	AC022898.2	1.253 (1.029-1.525)	0.025
ESCA	Univariate	LINC01485	1.138 (0.933-1.388)	0.202
ESCA	Univariate	LINC00315	1.075 (0.824-1.401)	0.594
ESCA	Univariate	SEMA5A-AS1	1.154 (0.902-1.477)	0.255
ESCA	Univariate	AC090505.2	0.900 (0.706-1.148)	0.397
ESCA	Univariate	AC013451.1	0.951 (0.783-1.155)	0.611
ESCA	Univariate	AC068492.1	1.067 (0.827-1.378)	0.618
ESCA	Univariate	AC107958.2	0.903 (0.657-1.241)	0.530
ESCA	Univariate	AL031773.1	0.857 (0.636-1.155)	0.312
ESCA	Univariate	AC020905.1	0.814 (0.514-1.286)	0.377
ESCA	Univariate	AL391121.1	0.812 (0.645-1.022)	0.076
ESCA	Univariate	EMSLR	0.729 (0.539-0.987)	0.041
ESCA	Univariate	AL607028.1	1.200 (0.979-1.470)	0.079
ESCA	Univariate	AL354919.2	1.254 (1.005-1.566)	0.045
ESCA	Univariate	LINC02829	0.774 (0.577-1.037)	0.086
ESCA	Univariate	AC022898.2	1.253 (1.029-1.525)	0.025
ESCA	Univariate	AL391121.1	0.812 (0.645-1.022)	0.076
ESCA	Univariate	MIR22HG	1.006 (0.793-1.278)	0.958
ESCA	Univariate	AFAP1-AS1	0.839 (0.669-1.052)	0.129
ESCA	Univariate	SNHG17	1.028 (0.859-1.232)	0.760
ESCA	Univariate	AL691432.2	0.824 (0.635-1.071)	0.147
ESCA	Univariate	CASC19	0.928 (0.711-1.211)	0.582
ESCA	Univariate	HOTAIRM1	1.194 (0.961-1.483)	0.109
ESCA	Univariate	AC104532.2	1.009 (0.808-1.260)	0.936
ESCA	Univariate	AC100861.1	0.922 (0.719-1.182)	0.522
ESCA	Univariate	AC004943.2	0.979 (0.786-1.219)	0.849
ESCA	Univariate	AL139407.1	1.034 (0.811-1.318)	0.788
ESCA	Univariate	AP001189.3	1.000 (0.813-1.231)	0.997
ESCA	Univariate	PCAT19	1.012 (0.794-1.290)	0.922
ESCA	Univariate	AL161891.1	1.125 (0.944-1.341)	0.188
ESCA	Univariate	LINC00578	0.857 (0.635-1.157)	0.313
ESCA	Univariate	AC110611.2	1.021 (0.838-1.244)	0.836
ESCA	Univariate	MAGI2-AS3	1.080 (0.850-1.372)	0.531
ESCA	Univariate	EMSLR	0.729 (0.539-0.987)	0.041
ESCA	Univariate	AC010245.2	1.062 (0.867-1.300)	0.561
ESCA	Univariate	ACTA2-AS1	0.963 (0.757-1.224)	0.757
ESCA	Univariate	AC100803.3	0.963 (0.786-1.180)	0.716
ESCA	Univariate	AP001528.1	0.978 (0.751-1.275)	0.870
ESCA	Univariate	AC134312.5	0.847 (0.627-1.145)	0.280
ESCA	Univariate	TYMSOS	1.072 (0.859-1.339)	0.538
ESCA	Univariate	THCAT158	1.022 (0.836-1.251)	0.829
ESCA	Univariate	AL139351.3	1.072 (0.843-1.362)	0.571
ESCA	Univariate	AC137695.3	1.110 (0.873-1.411)	0.393
ESCA	Univariate	GSN-AS1	0.937 (0.727-1.208)	0.616
ESCA	Univariate	LINC01169	0.910 (0.688-1.205)	0.511
ESCA	Univariate	LNCSRLR	1.140 (0.943-1.378)	0.176
ESCA	Univariate	AL607028.1	1.200 (0.979-1.470)	0.079
ESCA	Univariate	AC104117.3	0.927 (0.740-1.161)	0.510
ESCA	Univariate	AC020658.4	1.129 (0.894-1.427)	0.308
ESCA	Univariate	AL139147.1	1.049 (0.810-1.358)	0.717
ESCA	Univariate	AL139220.2	0.799 (0.588-1.085)	0.151
ESCA	Univariate	FAM182B	1.126 (0.912-1.390)	0.268
ESCA	Univariate	AC009806.1	0.957 (0.758-1.208)	0.711
ESCA	Univariate	AC131097.3	1.086 (0.916-1.288)	0.344
ESCA	Univariate	AC018878.1	1.123 (0.875-1.442)	0.361
ESCA	Univariate	AL353801.3	0.884 (0.699-1.119)	0.306
ESCA	Univariate	AC005740.4	1.136 (0.935-1.379)	0.200
ESCA	Univariate	LINC00842	0.950 (0.745-1.213)	0.682
ESCA	Univariate	SATB1-AS1	0.998 (0.827-1.205)	0.985
ESCA	Univariate	LINC01251	0.936 (0.704-1.244)	0.648
ESCA	Univariate	AC034154.1	0.949 (0.733-1.228)	0.690
ESCA	Univariate	DEPDC1-AS1	1.115 (0.901-1.379)	0.319
ESCA	Univariate	BEAN1-AS1	1.016 (0.789-1.308)	0.901
ESCA	Univariate	IRAG1-AS1	1.046 (0.826-1.325)	0.709
ESCA	Univariate	AP005717.2	0.762 (0.533-1.090)	0.136
ESCA	Univariate	LINC02691	1.038 (0.818-1.318)	0.757
ESCA	Univariate	AC097358.2	1.090 (0.875-1.359)	0.441
ESCA	Univariate	AC114811.2	0.854 (0.622-1.173)	0.330
ESCA	Univariate	AP001057.1	1.017 (0.805-1.284)	0.889
ESCA	Univariate	AC009630.2	0.803 (0.599-1.075)	0.141
ESCA	Univariate	CLMAT3	1.011 (0.777-1.314)	0.937
ESCA	Univariate	AC010931.1	0.869 (0.704-1.074)	0.193
ESCA	Univariate	AL354919.2	1.254 (1.005-1.566)	0.045
ESCA	Univariate	DAAM2-AS1	1.025 (0.806-1.303)	0.841
ESCA	Univariate	AL096869.2	1.086 (0.860-1.370)	0.488
ESCA	Univariate	Z84492.1	0.928 (0.713-1.208)	0.579
ESCA	Univariate	AC010999.2	1.026 (0.829-1.270)	0.812
ESCA	Univariate	LINC02829	0.774 (0.577-1.037)	0.086
ESCA	Univariate	AC022898.2	1.253 (1.029-1.525)	0.025
ESCA	Univariate	LINC01485	1.138 (0.933-1.388)	0.202
ESCA	Univariate	LINC00315	1.075 (0.824-1.401)	0.594
ESCA	Univariate	SEMA5A-AS1	1.154 (0.902-1.477)	0.255
ESCA	Univariate	AC090505.2	0.900 (0.706-1.148)	0.397
ESCA	Univariate	AC013451.1	0.951 (0.783-1.155)	0.611
ESCA	Univariate	AC068492.1	1.067 (0.827-1.378)	0.618
ESCA	Univariate	AC107958.2	0.903 (0.657-1.241)	0.530
ESCA	Univariate	AL031773.1	0.857 (0.636-1.155)	0.312
ESCA	Univariate	AC020905.1	0.814 (0.514-1.286)	0.377
GBM	Multivariate	CASC8	1.165 (0.986-1.376)	0.074
GBM	Multivariate	AC005264.1	1.235 (0.997-1.530)	0.053
GBM	Multivariate	AC048344.1	1.197 (0.970-1.478)	0.094
GBM	Multivariate	AP001117.1	1.291 (1.100-1.515)	0.002
GBM	Univariate	AC092718.4	1.088 (0.910-1.300)	0.353
GBM	Univariate	AC015922.2	1.159 (0.986-1.362)	0.074
GBM	Univariate	MIR22HG	1.186 (1.037-1.357)	0.013
GBM	Univariate	AC011477.2	0.834 (0.701-0.994)	0.042
GBM	Univariate	MIR181A2HG	0.795 (0.650-0.972)	0.025
GBM	Univariate	AL161785.1	1.053 (0.896-1.237)	0.532
GBM	Univariate	ATP2A1-AS1	1.099 (0.901-1.340)	0.351
GBM	Univariate	AC022613.1	1.268 (1.077-1.493)	0.004
GBM	Univariate	AL360181.2	1.040 (0.858-1.261)	0.690
GBM	Univariate	AC104530.1	1.150 (0.976-1.354)	0.095
GBM	Univariate	AL445438.1	1.029 (0.846-1.251)	0.778
GBM	Univariate	MIR4280HG	0.906 (0.731-1.124)	0.370
GBM	Univariate	TMEM92-AS1	1.040 (0.891-1.215)	0.615
GBM	Univariate	AP000695.1	1.266 (1.065-1.505)	0.008
GBM	Univariate	AL031587.3	1.101 (0.919-1.320)	0.296
GBM	Univariate	LINC01775	1.031 (0.876-1.214)	0.711
GBM	Univariate	FOXCUT	0.956 (0.813-1.124)	0.585
GBM	Univariate	AC105345.1	1.110 (0.924-1.334)	0.265
GBM	Univariate	TBC1D8-AS1	0.983 (0.851-1.135)	0.813
GBM	Univariate	APCDD1L-DT	1.249 (1.052-1.482)	0.011
GBM	Univariate	LINC01127	1.298 (1.103-1.527)	0.002
GBM	Univariate	AC018926.3	1.129 (0.946-1.348)	0.178
GBM	Univariate	AC021092.1	0.848 (0.691-1.041)	0.116
GBM	Univariate	CARMN	0.983 (0.840-1.151)	0.833
GBM	Univariate	MAPK6-DT	1.077 (0.907-1.278)	0.399
GBM	Univariate	AC090825.1	1.104 (0.939-1.298)	0.230
GBM	Univariate	AL357497.1	0.817 (0.681-0.979)	0.029
GBM	Univariate	LIMS1-AS1	1.038 (0.864-1.245)	0.693
GBM	Univariate	MYCNOS	0.932 (0.787-1.105)	0.419
GBM	Univariate	AL512791.2	0.982 (0.812-1.187)	0.850
GBM	Univariate	CACTIN-AS1	1.107 (0.933-1.313)	0.245
GBM	Univariate	AC009041.1	0.897 (0.752-1.070)	0.227
GBM	Univariate	AC016738.1	1.212 (0.995-1.475)	0.056
GBM	Univariate	AP001107.3	1.188 (0.983-1.436)	0.074
GBM	Univariate	SREBF2-AS1	0.901 (0.752-1.079)	0.257
GBM	Univariate	CCDC140	1.106 (0.934-1.310)	0.241
GBM	Univariate	AC023355.1	0.952 (0.806-1.125)	0.567
GBM	Univariate	AC022148.1	0.671 (0.475-0.947)	0.023
GBM	Univariate	AC027228.2	0.945 (0.793-1.125)	0.525
GBM	Univariate	AJ003147.2	0.830 (0.636-1.082)	0.168
GBM	Univariate	CASC8	1.186 (1.025-1.372)	0.022
GBM	Univariate	AC022431.1	0.928 (0.791-1.088)	0.356
GBM	Univariate	AC119428.2	1.084 (0.923-1.273)	0.326
GBM	Univariate	AC012464.2	1.088 (0.920-1.288)	0.325
GBM	Univariate	AC004584.1	1.024 (0.843-1.244)	0.811
GBM	Univariate	AC005264.1	1.376 (1.168-1.621)	< 0.001
GBM	Univariate	LINC02004	1.049 (0.909-1.210)	0.512
GBM	Univariate	AC093462.1	1.085 (0.905-1.301)	0.378
GBM	Univariate	AL157394.3	1.219 (1.015-1.464)	0.034
GBM	Univariate	AC011524.1	0.805 (0.650-0.996)	0.046
GBM	Univariate	AL590385.2	1.086 (0.906-1.302)	0.370
GBM	Univariate	AC004975.2	1.064 (0.871-1.299)	0.545
GBM	Univariate	AC003991.1	0.976 (0.793-1.202)	0.821
GBM	Univariate	AP001471.1	1.194 (1.018-1.400)	0.030
GBM	Univariate	AC079779.2	0.974 (0.808-1.173)	0.779
GBM	Univariate	AL596247.1	0.950 (0.791-1.139)	0.578
GBM	Univariate	AC092821.3	0.942 (0.799-1.110)	0.477
GBM	Univariate	AC104123.1	0.879 (0.735-1.052)	0.159
GBM	Univariate	AC048344.1	1.227 (1.027-1.467)	0.024
GBM	Univariate	AC109479.1	1.125 (0.917-1.381)	0.260
GBM	Univariate	STAG3L5P-PVRIG2P-PILRB	1.152 (0.983-1.351)	0.081
GBM	Univariate	AL158216.1	1.171 (0.995-1.378)	0.058
GBM	Univariate	AF123462.1	1.191 (0.966-1.470)	0.102
GBM	Univariate	LINC00520	1.202 (1.026-1.408)	0.023
GBM	Univariate	AC068389.2	0.962 (0.806-1.147)	0.663
GBM	Univariate	AC139099.2	1.334 (1.112-1.600)	0.002
GBM	Univariate	LINC00200	1.130 (0.971-1.315)	0.115
GBM	Univariate	AL512643.2	0.982 (0.845-1.142)	0.816
GBM	Univariate	NRAD1	0.878 (0.720-1.071)	0.199
GBM	Univariate	AC073091.2	1.058 (0.871-1.285)	0.571
GBM	Univariate	AC093802.1	0.788 (0.602-1.032)	0.083
GBM	Univariate	AC105415.1	0.998 (0.853-1.168)	0.982
GBM	Univariate	AL355483.1	0.967 (0.801-1.168)	0.729
GBM	Univariate	AL357513.1	0.937 (0.781-1.123)	0.482
GBM	Univariate	AL162400.3	1.103 (0.919-1.324)	0.292
GBM	Univariate	AL513548.1	0.990 (0.843-1.161)	0.897
GBM	Univariate	AL136372.2	1.160 (1.012-1.331)	0.033
GBM	Univariate	PHACTR2-AS1	0.995 (0.834-1.186)	0.955
GBM	Univariate	AC010789.2	1.099 (0.908-1.330)	0.331
GBM	Univariate	AC069421.3	0.949 (0.775-1.164)	0.618
GBM	Univariate	AL355112.1	0.946 (0.799-1.120)	0.522
GBM	Univariate	AL356737.2	1.020 (0.833-1.249)	0.847
GBM	Univariate	AC012500.1	0.939 (0.780-1.130)	0.505
GBM	Univariate	AC068858.1	1.124 (0.961-1.315)	0.143
GBM	Univariate	LINC01949	0.996 (0.834-1.190)	0.965
GBM	Univariate	LINC02304	1.007 (0.813-1.248)	0.948
GBM	Univariate	AP001042.2	1.074 (0.884-1.304)	0.471
GBM	Univariate	AC095056.1	0.906 (0.747-1.100)	0.321
GBM	Univariate	AL033381.1	0.888 (0.715-1.102)	0.281
GBM	Univariate	AL079307.2	0.914 (0.741-1.128)	0.402
GBM	Univariate	LINC02096	1.096 (0.934-1.286)	0.261
GBM	Univariate	AC034229.2	1.040 (0.852-1.271)	0.698
GBM	Univariate	AP001117.1	1.219 (1.044-1.423)	0.012
GBM	Univariate	AC015922.2	1.159 (0.986-1.362)	0.074
GBM	Univariate	MIR22HG	1.186 (1.037-1.357)	0.013
GBM	Univariate	AC011477.2	0.834 (0.701-0.994)	0.042
GBM	Univariate	MIR181A2HG	0.795 (0.650-0.972)	0.025
GBM	Univariate	AC022613.1	1.268 (1.077-1.493)	0.004
GBM	Univariate	AC104530.1	1.150 (0.976-1.354)	0.095
GBM	Univariate	AP000695.1	1.266 (1.065-1.505)	0.008
GBM	Univariate	APCDD1L-DT	1.249 (1.052-1.482)	0.011
GBM	Univariate	LINC01127	1.298 (1.103-1.527)	0.002
GBM	Univariate	AL357497.1	0.817 (0.681-0.979)	0.029
GBM	Univariate	AC016738.1	1.212 (0.995-1.475)	0.056
GBM	Univariate	AP001107.3	1.188 (0.983-1.436)	0.074
GBM	Univariate	AC022148.1	0.671 (0.475-0.947)	0.023
GBM	Univariate	CASC8	1.186 (1.025-1.372)	0.022
GBM	Univariate	AC005264.1	1.376 (1.168-1.621)	< 0.001
GBM	Univariate	AL157394.3	1.219 (1.015-1.464)	0.034
GBM	Univariate	AC011524.1	0.805 (0.650-0.996)	0.046
GBM	Univariate	AP001471.1	1.194 (1.018-1.400)	0.030
GBM	Univariate	AC048344.1	1.227 (1.027-1.467)	0.024
GBM	Univariate	STAG3L5P-PVRIG2P-PILRB	1.152 (0.983-1.351)	0.081
GBM	Univariate	AL158216.1	1.171 (0.995-1.378)	0.058
GBM	Univariate	LINC00520	1.202 (1.026-1.408)	0.023
GBM	Univariate	AC139099.2	1.334 (1.112-1.600)	0.002
GBM	Univariate	AC093802.1	0.788 (0.602-1.032)	0.083
GBM	Univariate	AL136372.2	1.160 (1.012-1.331)	0.033
GBM	Univariate	AP001117.1	1.219 (1.044-1.423)	0.012
GBM	Univariate	AC092718.4	1.088 (0.910-1.300)	0.353
GBM	Univariate	AC015922.2	1.159 (0.986-1.362)	0.074
GBM	Univariate	MIR22HG	1.186 (1.037-1.357)	0.013
GBM	Univariate	AC011477.2	0.834 (0.701-0.994)	0.042
GBM	Univariate	MIR181A2HG	0.795 (0.650-0.972)	0.025
GBM	Univariate	AL161785.1	1.053 (0.896-1.237)	0.532
GBM	Univariate	ATP2A1-AS1	1.099 (0.901-1.340)	0.351
GBM	Univariate	AC022613.1	1.268 (1.077-1.493)	0.004
GBM	Univariate	AL360181.2	1.040 (0.858-1.261)	0.690
GBM	Univariate	AC104530.1	1.150 (0.976-1.354)	0.095
GBM	Univariate	AL445438.1	1.029 (0.846-1.251)	0.778
GBM	Univariate	MIR4280HG	0.906 (0.731-1.124)	0.370
GBM	Univariate	TMEM92-AS1	1.040 (0.891-1.215)	0.615
GBM	Univariate	AP000695.1	1.266 (1.065-1.505)	0.008
GBM	Univariate	AL031587.3	1.101 (0.919-1.320)	0.296
GBM	Univariate	LINC01775	1.031 (0.876-1.214)	0.711
GBM	Univariate	FOXCUT	0.956 (0.813-1.124)	0.585
GBM	Univariate	AC105345.1	1.110 (0.924-1.334)	0.265
GBM	Univariate	TBC1D8-AS1	0.983 (0.851-1.135)	0.813
GBM	Univariate	APCDD1L-DT	1.249 (1.052-1.482)	0.011
GBM	Univariate	LINC01127	1.298 (1.103-1.527)	0.002
GBM	Univariate	AC018926.3	1.129 (0.946-1.348)	0.178
GBM	Univariate	AC021092.1	0.848 (0.691-1.041)	0.116
GBM	Univariate	CARMN	0.983 (0.840-1.151)	0.833
GBM	Univariate	MAPK6-DT	1.077 (0.907-1.278)	0.399
GBM	Univariate	AC090825.1	1.104 (0.939-1.298)	0.230
GBM	Univariate	AL357497.1	0.817 (0.681-0.979)	0.029
GBM	Univariate	LIMS1-AS1	1.038 (0.864-1.245)	0.693
GBM	Univariate	MYCNOS	0.932 (0.787-1.105)	0.419
GBM	Univariate	AL512791.2	0.982 (0.812-1.187)	0.850
GBM	Univariate	CACTIN-AS1	1.107 (0.933-1.313)	0.245
GBM	Univariate	AC009041.1	0.897 (0.752-1.070)	0.227
GBM	Univariate	AC016738.1	1.212 (0.995-1.475)	0.056
GBM	Univariate	AP001107.3	1.188 (0.983-1.436)	0.074
GBM	Univariate	SREBF2-AS1	0.901 (0.752-1.079)	0.257
GBM	Univariate	CCDC140	1.106 (0.934-1.310)	0.241
GBM	Univariate	AC023355.1	0.952 (0.806-1.125)	0.567
GBM	Univariate	AC022148.1	0.671 (0.475-0.947)	0.023
GBM	Univariate	AC027228.2	0.945 (0.793-1.125)	0.525
GBM	Univariate	AJ003147.2	0.830 (0.636-1.082)	0.168
GBM	Univariate	CASC8	1.186 (1.025-1.372)	0.022
GBM	Univariate	AC022431.1	0.928 (0.791-1.088)	0.356
GBM	Univariate	AC119428.2	1.084 (0.923-1.273)	0.326
GBM	Univariate	AC012464.2	1.088 (0.920-1.288)	0.325
GBM	Univariate	AC004584.1	1.024 (0.843-1.244)	0.811
GBM	Univariate	AC005264.1	1.376 (1.168-1.621)	< 0.001
GBM	Univariate	LINC02004	1.049 (0.909-1.210)	0.512
GBM	Univariate	AC093462.1	1.085 (0.905-1.301)	0.378
GBM	Univariate	AL157394.3	1.219 (1.015-1.464)	0.034
GBM	Univariate	AC011524.1	0.805 (0.650-0.996)	0.046
GBM	Univariate	AL590385.2	1.086 (0.906-1.302)	0.370
GBM	Univariate	AC004975.2	1.064 (0.871-1.299)	0.545
GBM	Univariate	AC003991.1	0.976 (0.793-1.202)	0.821
GBM	Univariate	AP001471.1	1.194 (1.018-1.400)	0.030
GBM	Univariate	AC079779.2	0.974 (0.808-1.173)	0.779
GBM	Univariate	AL596247.1	0.950 (0.791-1.139)	0.578
GBM	Univariate	AC092821.3	0.942 (0.799-1.110)	0.477
GBM	Univariate	AC104123.1	0.879 (0.735-1.052)	0.159
GBM	Univariate	AC048344.1	1.227 (1.027-1.467)	0.024
GBM	Univariate	AC109479.1	1.125 (0.917-1.381)	0.260
GBM	Univariate	STAG3L5P-PVRIG2P-PILRB	1.152 (0.983-1.351)	0.081
GBM	Univariate	AL158216.1	1.171 (0.995-1.378)	0.058
GBM	Univariate	AF123462.1	1.191 (0.966-1.470)	0.102
GBM	Univariate	LINC00520	1.202 (1.026-1.408)	0.023
GBM	Univariate	AC068389.2	0.962 (0.806-1.147)	0.663
GBM	Univariate	AC139099.2	1.334 (1.112-1.600)	0.002
GBM	Univariate	LINC00200	1.130 (0.971-1.315)	0.115
GBM	Univariate	AL512643.2	0.982 (0.845-1.142)	0.816
GBM	Univariate	NRAD1	0.878 (0.720-1.071)	0.199
GBM	Univariate	AC073091.2	1.058 (0.871-1.285)	0.571
GBM	Univariate	AC093802.1	0.788 (0.602-1.032)	0.083
GBM	Univariate	AC105415.1	0.998 (0.853-1.168)	0.982
GBM	Univariate	AL355483.1	0.967 (0.801-1.168)	0.729
GBM	Univariate	AL357513.1	0.937 (0.781-1.123)	0.482
GBM	Univariate	AL162400.3	1.103 (0.919-1.324)	0.292
GBM	Univariate	AL513548.1	0.990 (0.843-1.161)	0.897
GBM	Univariate	AL136372.2	1.160 (1.012-1.331)	0.033
GBM	Univariate	PHACTR2-AS1	0.995 (0.834-1.186)	0.955
GBM	Univariate	AC010789.2	1.099 (0.908-1.330)	0.331
GBM	Univariate	AC069421.3	0.949 (0.775-1.164)	0.618
GBM	Univariate	AL355112.1	0.946 (0.799-1.120)	0.522
GBM	Univariate	AL356737.2	1.020 (0.833-1.249)	0.847
GBM	Univariate	AC012500.1	0.939 (0.780-1.130)	0.505
GBM	Univariate	AC068858.1	1.124 (0.961-1.315)	0.143
GBM	Univariate	LINC01949	0.996 (0.834-1.190)	0.965
GBM	Univariate	LINC02304	1.007 (0.813-1.248)	0.948
GBM	Univariate	AP001042.2	1.074 (0.884-1.304)	0.471
GBM	Univariate	AC095056.1	0.906 (0.747-1.100)	0.321
GBM	Univariate	AL033381.1	0.888 (0.715-1.102)	0.281
GBM	Univariate	AL079307.2	0.914 (0.741-1.128)	0.402
GBM	Univariate	LINC02096	1.096 (0.934-1.286)	0.261
GBM	Univariate	AC034229.2	1.040 (0.852-1.271)	0.698
GBM	Univariate	AP001117.1	1.219 (1.044-1.423)	0.012
HNSC	Multivariate	AP002387.1	1.120 (1.009-1.244)	0.034
HNSC	Multivariate	AC091057.1	0.845 (0.716-0.997)	0.046
HNSC	Multivariate	`FAM198B-AS1`	1.148 (1.009-1.306)	0.036
HNSC	Multivariate	`LCT-AS1`	0.793 (0.667-0.944)	0.009
HNSC	Multivariate	AL132655.1	1.183 (1.047-1.337)	0.007
HNSC	Univariate	SNHG1	1.004 (0.879-1.147)	0.948
HNSC	Univariate	AC083799.1	1.010 (0.884-1.154)	0.888
HNSC	Univariate	MIR22HG	1.081 (0.964-1.212)	0.182
HNSC	Univariate	AP002387.1	1.148 (1.038-1.271)	0.007
HNSC	Univariate	FAM83A-AS1	1.047 (0.919-1.194)	0.490
HNSC	Univariate	VPS9D1-AS1	1.129 (1.012-1.259)	0.030
HNSC	Univariate	PCCA-DT	0.930 (0.805-1.074)	0.321
HNSC	Univariate	NRAV	0.936 (0.811-1.080)	0.365
HNSC	Univariate	LINC02035	0.916 (0.804-1.043)	0.185
HNSC	Univariate	AL109627.1	0.922 (0.807-1.054)	0.235
HNSC	Univariate	AL391422.4	0.980 (0.849-1.131)	0.784
HNSC	Univariate	AC026740.1	1.010 (0.882-1.157)	0.884
HNSC	Univariate	GASAL1	1.042 (0.920-1.180)	0.518
HNSC	Univariate	AC147067.1	0.989 (0.864-1.132)	0.870
HNSC	Univariate	AC012073.1	0.873 (0.756-1.010)	0.067
HNSC	Univariate	BX322562.1	0.998 (0.871-1.144)	0.982
HNSC	Univariate	AC004918.3	0.904 (0.788-1.038)	0.151
HNSC	Univariate	AL606500.1	0.908 (0.751-1.097)	0.317
HNSC	Univariate	CIRBP-AS1	0.906 (0.781-1.052)	0.197
HNSC	Univariate	AC091057.1	0.803 (0.688-0.936)	0.005
HNSC	Univariate	AC026356.1	1.016 (0.895-1.154)	0.803
HNSC	Univariate	AC084117.1	0.980 (0.850-1.131)	0.784
HNSC	Univariate	AP000251.1	1.005 (0.852-1.185)	0.956
HNSC	Univariate	AC099066.2	1.079 (0.954-1.220)	0.226
HNSC	Univariate	LINC01932	0.973 (0.822-1.151)	0.749
HNSC	Univariate	EMSLR	1.101 (0.985-1.230)	0.090
HNSC	Univariate	AC108047.1	0.999 (0.874-1.142)	0.990
HNSC	Univariate	LINC02381	1.043 (0.918-1.184)	0.520
HNSC	Univariate	AC134312.5	0.962 (0.841-1.100)	0.568
HNSC	Univariate	AC018413.1	0.936 (0.813-1.076)	0.352
HNSC	Univariate	AC105118.1	0.948 (0.834-1.077)	0.413
HNSC	Univariate	LINC02570	0.978 (0.842-1.135)	0.766
HNSC	Univariate	AC008760.1	1.024 (0.887-1.184)	0.743
HNSC	Univariate	AC099850.1	0.962 (0.828-1.118)	0.612
HNSC	Univariate	LINP1	1.076 (0.968-1.196)	0.177
HNSC	Univariate	MAP3K14-AS1	0.913 (0.797-1.046)	0.188
HNSC	Univariate	AL024508.1	1.050 (0.917-1.203)	0.481
HNSC	Univariate	WARS2-AS1	0.873 (0.750-1.016)	0.079
HNSC	Univariate	BOK-AS1	0.927 (0.795-1.081)	0.336
HNSC	Univariate	PSMG3-AS1	0.888 (0.760-1.038)	0.137
HNSC	Univariate	AC107068.1	0.838 (0.719-0.976)	0.023
HNSC	Univariate	FP671120.7	1.037 (0.929-1.158)	0.520
HNSC	Univariate	AC008011.2	0.932 (0.805-1.079)	0.348
HNSC	Univariate	LINC00920	1.120 (0.977-1.284)	0.103
HNSC	Univariate	AP001434.1	0.997 (0.875-1.136)	0.968
HNSC	Univariate	LINC02188	0.827 (0.659-1.038)	0.101
HNSC	Univariate	SETBP1-DT	0.972 (0.837-1.130)	0.714
HNSC	Univariate	LINC00921	0.873 (0.759-1.005)	0.058
HNSC	Univariate	BAALC-AS1	1.049 (0.928-1.187)	0.442
HNSC	Univariate	TAPT1-AS1	0.998 (0.874-1.139)	0.975
HNSC	Univariate	MIR4435-2HG	1.052 (0.926-1.195)	0.439
HNSC	Univariate	AC027228.2	1.086 (0.957-1.232)	0.199
HNSC	Univariate	AC012676.1	0.982 (0.855-1.128)	0.796
HNSC	Univariate	AL031587.3	0.945 (0.822-1.086)	0.425
HNSC	Univariate	AC027702.1	0.898 (0.779-1.034)	0.135
HNSC	Univariate	AC079834.1	0.999 (0.877-1.138)	0.986
HNSC	Univariate	AL596325.2	0.949 (0.829-1.086)	0.445
HNSC	Univariate	AL512353.1	0.926 (0.804-1.068)	0.292
HNSC	Univariate	AP001790.1	1.057 (0.928-1.204)	0.402
HNSC	Univariate	AL162311.3	0.982 (0.864-1.116)	0.783
HNSC	Univariate	AL731567.1	0.872 (0.754-1.008)	0.065
HNSC	Univariate	TMEM202-AS1	1.003 (0.876-1.149)	0.964
HNSC	Univariate	MCM3AP-AS1	0.898 (0.781-1.032)	0.128
HNSC	Univariate	RAP2C-AS1	0.967 (0.843-1.110)	0.634
HNSC	Univariate	AC008966.1	1.008 (0.887-1.145)	0.904
HNSC	Univariate	AC027329.1	1.098 (0.996-1.211)	0.060
HNSC	Univariate	LINC01561	0.977 (0.854-1.119)	0.741
HNSC	Univariate	AC092118.1	0.928 (0.807-1.067)	0.294
HNSC	Univariate	Z99572.1	1.066 (0.940-1.208)	0.319
HNSC	Univariate	LINC02377	1.073 (0.943-1.221)	0.282
HNSC	Univariate	DYRK3-AS1	0.956 (0.826-1.106)	0.543
HNSC	Univariate	AL022238.2	0.878 (0.761-1.014)	0.077
HNSC	Univariate	AL353807.2	1.095 (0.952-1.260)	0.203
HNSC	Univariate	AP001994.3	1.063 (0.903-1.253)	0.463
HNSC	Univariate	AC092376.2	0.919 (0.803-1.052)	0.222
HNSC	Univariate	AC022146.2	0.810 (0.688-0.953)	0.011
HNSC	Univariate	EPHA1-AS1	0.955 (0.816-1.119)	0.572
HNSC	Univariate	AL139021.1	0.997 (0.868-1.144)	0.961
HNSC	Univariate	LINC00663	0.936 (0.804-1.089)	0.393
HNSC	Univariate	ZNF649-AS1	0.954 (0.829-1.097)	0.505
HNSC	Univariate	FAM198B-AS1	1.157 (1.020-1.311)	0.023
HNSC	Univariate	LINC02256	0.985 (0.853-1.137)	0.836
HNSC	Univariate	AC092354.1	0.932 (0.808-1.075)	0.334
HNSC	Univariate	DEPDC1-AS1	1.115 (1.011-1.230)	0.030
HNSC	Univariate	AC013553.3	0.907 (0.771-1.068)	0.242
HNSC	Univariate	AC005050.2	0.999 (0.869-1.148)	0.988
HNSC	Univariate	CERNA1	1.031 (0.897-1.185)	0.667
HNSC	Univariate	AL132657.1	0.997 (0.871-1.140)	0.961
HNSC	Univariate	LINC01251	0.919 (0.759-1.112)	0.383
HNSC	Univariate	AC099786.2	0.895 (0.769-1.041)	0.151
HNSC	Univariate	AC099786.3	0.874 (0.748-1.022)	0.091
HNSC	Univariate	AP000640.1	1.000 (0.876-1.143)	0.995
HNSC	Univariate	LINC02569	0.928 (0.803-1.073)	0.314
HNSC	Univariate	AC092118.2	1.023 (0.895-1.169)	0.739
HNSC	Univariate	AC012464.2	0.927 (0.796-1.080)	0.330
HNSC	Univariate	AC087521.1	0.978 (0.865-1.105)	0.717
HNSC	Univariate	AC008147.2	0.996 (0.878-1.130)	0.949
HNSC	Univariate	AL157702.2	0.940 (0.812-1.087)	0.403
HNSC	Univariate	AL138995.1	0.913 (0.788-1.057)	0.221
HNSC	Univariate	AC025164.1	0.859 (0.739-1.000)	0.050
HNSC	Univariate	AC006566.1	1.102 (0.983-1.236)	0.097
HNSC	Univariate	AC079298.3	1.087 (0.970-1.219)	0.152
HNSC	Univariate	AC073257.1	1.080 (0.950-1.228)	0.240
HNSC	Univariate	AC022467.1	1.031 (0.909-1.169)	0.638
HNSC	Univariate	INHBA-AS1	1.104 (0.993-1.227)	0.066
HNSC	Univariate	AC243654.3	1.069 (0.941-1.215)	0.306
HNSC	Univariate	HMGA2-AS1	1.123 (0.995-1.268)	0.059
HNSC	Univariate	HID1-AS1	0.877 (0.761-1.011)	0.071
HNSC	Univariate	AC087286.2	0.940 (0.821-1.077)	0.372
HNSC	Univariate	LAMTOR5-AS1	0.906 (0.781-1.051)	0.194
HNSC	Univariate	LINC02285	0.851 (0.720-1.006)	0.059
HNSC	Univariate	EHD4-AS1	0.967 (0.836-1.118)	0.650
HNSC	Univariate	AC103563.9	0.958 (0.829-1.107)	0.560
HNSC	Univariate	AC104076.1	1.105 (0.978-1.247)	0.109
HNSC	Univariate	AL139241.1	1.005 (0.891-1.134)	0.931
HNSC	Univariate	LINC01621	0.906 (0.718-1.144)	0.407
HNSC	Univariate	AC025809.1	0.911 (0.795-1.043)	0.176
HNSC	Univariate	LINC02829	1.002 (0.872-1.153)	0.973
HNSC	Univariate	AL392048.1	1.059 (0.929-1.206)	0.391
HNSC	Univariate	AC079354.1	1.021 (0.890-1.171)	0.769
HNSC	Univariate	EPN2-AS1	0.905 (0.788-1.039)	0.157
HNSC	Univariate	TBX18-AS1	0.995 (0.865-1.144)	0.939
HNSC	Univariate	AC008269.1	0.884 (0.767-1.019)	0.089
HNSC	Univariate	LINC02821	0.883 (0.641-1.215)	0.444
HNSC	Univariate	AC009812.3	0.957 (0.831-1.101)	0.536
HNSC	Univariate	LCT-AS1	0.747 (0.628-0.890)	0.001
HNSC	Univariate	AL132655.1	1.217 (1.080-1.372)	0.001
HNSC	Univariate	AC104663.1	0.987 (0.854-1.141)	0.862
HNSC	Univariate	AC012076.1	0.927 (0.798-1.076)	0.320
HNSC	Univariate	AL355596.1	1.176 (1.061-1.303)	0.002
HNSC	Univariate	AL139383.1	0.877 (0.728-1.056)	0.166
HNSC	Univariate	VCAN-AS1	0.981 (0.867-1.109)	0.754
HNSC	Univariate	AL160191.1	0.940 (0.815-1.084)	0.395
HNSC	Univariate	AL590438.1	0.948 (0.824-1.091)	0.458
HNSC	Univariate	AC091588.1	0.998 (0.874-1.138)	0.971
HNSC	Univariate	LINC02126	0.965 (0.845-1.101)	0.595
HNSC	Univariate	AL136129.1	0.975 (0.852-1.115)	0.711
HNSC	Univariate	ZRANB2-AS2	0.928 (0.798-1.079)	0.333
HNSC	Univariate	AP001042.3	1.084 (0.949-1.238)	0.235
HNSC	Univariate	AC006372.3	0.890 (0.757-1.045)	0.154
HNSC	Univariate	AC207130.1	1.027 (0.835-1.264)	0.800
HNSC	Univariate	AC090159.1	0.977 (0.838-1.139)	0.765
HNSC	Univariate	AC011477.3	0.877 (0.755-1.018)	0.085
HNSC	Univariate	SPATA13-AS1	1.034 (0.896-1.192)	0.648
HNSC	Univariate	AC026474.1	0.865 (0.708-1.058)	0.157
HNSC	Univariate	AC012101.2	0.977 (0.833-1.146)	0.779
HNSC	Univariate	AL357500.1	0.942 (0.812-1.093)	0.432
HNSC	Univariate	LINC01897	0.942 (0.789-1.123)	0.504
HNSC	Univariate	AC025175.2	0.957 (0.834-1.099)	0.536
HNSC	Univariate	AC093772.1	0.815 (0.674-0.987)	0.036
HNSC	Univariate	AQP4-AS1	0.770 (0.565-1.048)	0.096
HNSC	Univariate	AL669970.2	0.943 (0.824-1.078)	0.391
HNSC	Univariate	AP000936.1	0.920 (0.800-1.057)	0.237
HNSC	Univariate	AP002833.2	1.077 (0.970-1.197)	0.165
HNSC	Univariate	AC092681.2	0.874 (0.760-1.005)	0.058
HNSC	Univariate	SYNE1-AS1	0.893 (0.749-1.064)	0.207
HNSC	Univariate	AC004672.1	1.053 (0.957-1.160)	0.290
HNSC	Univariate	AC087242.1	0.951 (0.817-1.108)	0.522
HNSC	Univariate	AC002072.1	0.815 (0.683-0.972)	0.023
HNSC	Univariate	AP001625.3	1.105 (0.962-1.269)	0.157
HNSC	Univariate	AL353708.2	0.926 (0.811-1.058)	0.259
HNSC	Univariate	AL136361.1	0.994 (0.861-1.146)	0.931
HNSC	Univariate	LINC01779	1.033 (0.892-1.198)	0.661
HNSC	Univariate	AP003396.3	0.892 (0.759-1.049)	0.168
HNSC	Univariate	AL035412.1	1.124 (0.996-1.269)	0.058
HNSC	Univariate	AC009060.1	1.055 (0.946-1.176)	0.335
HNSC	Univariate	AC022133.2	0.942 (0.812-1.093)	0.430
HNSC	Univariate	AC025437.1	1.022 (0.913-1.145)	0.706
HNSC	Univariate	AL365229.1	0.951 (0.815-1.108)	0.519
HNSC	Univariate	AL136369.2	1.043 (0.910-1.195)	0.547
HNSC	Univariate	AC090125.2	1.002 (0.868-1.157)	0.978
HNSC	Univariate	RXYLT1-AS1	1.010 (0.882-1.157)	0.886
HNSC	Univariate	AP005233.1	0.983 (0.851-1.136)	0.816
HNSC	Univariate	AL161717.1	0.978 (0.856-1.117)	0.741
HNSC	Univariate	AC010884.1	0.924 (0.794-1.076)	0.310
HNSC	Univariate	AC135012.3	0.901 (0.744-1.091)	0.284
HNSC	Univariate	AC074052.2	0.903 (0.769-1.060)	0.210
HNSC	Univariate	AL137802.3	0.984 (0.855-1.133)	0.825
HNSC	Univariate	AC117481.1	0.924 (0.797-1.072)	0.297
HNSC	Univariate	AC034148.1	0.801 (0.639-1.003)	0.054
HNSC	Univariate	PWRN2	0.850 (0.706-1.024)	0.087
HNSC	Univariate	AC138969.2	0.984 (0.851-1.138)	0.831
HNSC	Univariate	LINC00588	0.878 (0.718-1.073)	0.205
HNSC	Univariate	AC094104.2	1.052 (0.937-1.183)	0.390
HNSC	Univariate	CU634019.1	0.944 (0.810-1.102)	0.466
HNSC	Univariate	AC117469.1	0.982 (0.856-1.128)	0.802
HNSC	Univariate	TTTY2	1.001 (0.890-1.125)	0.991
HNSC	Univariate	AP002387.1	1.148 (1.038-1.271)	0.007
HNSC	Univariate	VPS9D1-AS1	1.129 (1.012-1.259)	0.030
HNSC	Univariate	AC012073.1	0.873 (0.756-1.010)	0.067
HNSC	Univariate	AC091057.1	0.803 (0.688-0.936)	0.005
HNSC	Univariate	EMSLR	1.101 (0.985-1.230)	0.090
HNSC	Univariate	WARS2-AS1	0.873 (0.750-1.016)	0.079
HNSC	Univariate	AC107068.1	0.838 (0.719-0.976)	0.023
HNSC	Univariate	LINC00921	0.873 (0.759-1.005)	0.058
HNSC	Univariate	AL731567.1	0.872 (0.754-1.008)	0.065
HNSC	Univariate	AC027329.1	1.098 (0.996-1.211)	0.060
HNSC	Univariate	AL022238.2	0.878 (0.761-1.014)	0.077
HNSC	Univariate	AC022146.2	0.810 (0.688-0.953)	0.011
HNSC	Univariate	FAM198B-AS1	1.157 (1.020-1.311)	0.023
HNSC	Univariate	DEPDC1-AS1	1.115 (1.011-1.230)	0.030
HNSC	Univariate	AC099786.3	0.874 (0.748-1.022)	0.091
HNSC	Univariate	AC025164.1	0.859 (0.739-1.000)	0.050
HNSC	Univariate	AC006566.1	1.102 (0.983-1.236)	0.097
HNSC	Univariate	INHBA-AS1	1.104 (0.993-1.227)	0.066
HNSC	Univariate	HMGA2-AS1	1.123 (0.995-1.268)	0.059
HNSC	Univariate	HID1-AS1	0.877 (0.761-1.011)	0.071
HNSC	Univariate	LINC02285	0.851 (0.720-1.006)	0.059
HNSC	Univariate	AC008269.1	0.884 (0.767-1.019)	0.089
HNSC	Univariate	LCT-AS1	0.747 (0.628-0.890)	0.001
HNSC	Univariate	AL132655.1	1.217 (1.080-1.372)	0.001
HNSC	Univariate	AL355596.1	1.176 (1.061-1.303)	0.002
HNSC	Univariate	AC011477.3	0.877 (0.755-1.018)	0.085
HNSC	Univariate	AC093772.1	0.815 (0.674-0.987)	0.036
HNSC	Univariate	AQP4-AS1	0.770 (0.565-1.048)	0.096
HNSC	Univariate	AC092681.2	0.874 (0.760-1.005)	0.058
HNSC	Univariate	AC002072.1	0.815 (0.683-0.972)	0.023
HNSC	Univariate	AL035412.1	1.124 (0.996-1.269)	0.058
HNSC	Univariate	AC034148.1	0.801 (0.639-1.003)	0.054
HNSC	Univariate	PWRN2	0.850 (0.706-1.024)	0.087
HNSC	Univariate	SNHG1	1.004 (0.879-1.147)	0.948
HNSC	Univariate	AC083799.1	1.010 (0.884-1.154)	0.888
HNSC	Univariate	MIR22HG	1.081 (0.964-1.212)	0.182
HNSC	Univariate	AP002387.1	1.148 (1.038-1.271)	0.007
HNSC	Univariate	FAM83A-AS1	1.047 (0.919-1.194)	0.490
HNSC	Univariate	VPS9D1-AS1	1.129 (1.012-1.259)	0.030
HNSC	Univariate	PCCA-DT	0.930 (0.805-1.074)	0.321
HNSC	Univariate	NRAV	0.936 (0.811-1.080)	0.365
HNSC	Univariate	LINC02035	0.916 (0.804-1.043)	0.185
HNSC	Univariate	AL109627.1	0.922 (0.807-1.054)	0.235
HNSC	Univariate	AL391422.4	0.980 (0.849-1.131)	0.784
HNSC	Univariate	AC026740.1	1.010 (0.882-1.157)	0.884
HNSC	Univariate	GASAL1	1.042 (0.920-1.180)	0.518
HNSC	Univariate	AC147067.1	0.989 (0.864-1.132)	0.870
HNSC	Univariate	AC012073.1	0.873 (0.756-1.010)	0.067
HNSC	Univariate	BX322562.1	0.998 (0.871-1.144)	0.982
HNSC	Univariate	AC004918.3	0.904 (0.788-1.038)	0.151
HNSC	Univariate	AL606500.1	0.908 (0.751-1.097)	0.317
HNSC	Univariate	CIRBP-AS1	0.906 (0.781-1.052)	0.197
HNSC	Univariate	AC091057.1	0.803 (0.688-0.936)	0.005
HNSC	Univariate	AC026356.1	1.016 (0.895-1.154)	0.803
HNSC	Univariate	AC084117.1	0.980 (0.850-1.131)	0.784
HNSC	Univariate	AP000251.1	1.005 (0.852-1.185)	0.956
HNSC	Univariate	AC099066.2	1.079 (0.954-1.220)	0.226
HNSC	Univariate	LINC01932	0.973 (0.822-1.151)	0.749
HNSC	Univariate	EMSLR	1.101 (0.985-1.230)	0.090
HNSC	Univariate	AC108047.1	0.999 (0.874-1.142)	0.990
HNSC	Univariate	LINC02381	1.043 (0.918-1.184)	0.520
HNSC	Univariate	AC134312.5	0.962 (0.841-1.100)	0.568
HNSC	Univariate	AC018413.1	0.936 (0.813-1.076)	0.352
HNSC	Univariate	AC105118.1	0.948 (0.834-1.077)	0.413
HNSC	Univariate	LINC02570	0.978 (0.842-1.135)	0.766
HNSC	Univariate	AC008760.1	1.024 (0.887-1.184)	0.743
HNSC	Univariate	AC099850.1	0.962 (0.828-1.118)	0.612
HNSC	Univariate	LINP1	1.076 (0.968-1.196)	0.177
HNSC	Univariate	MAP3K14-AS1	0.913 (0.797-1.046)	0.188
HNSC	Univariate	AL024508.1	1.050 (0.917-1.203)	0.481
HNSC	Univariate	WARS2-AS1	0.873 (0.750-1.016)	0.079
HNSC	Univariate	BOK-AS1	0.927 (0.795-1.081)	0.336
HNSC	Univariate	PSMG3-AS1	0.888 (0.760-1.038)	0.137
HNSC	Univariate	AC107068.1	0.838 (0.719-0.976)	0.023
HNSC	Univariate	FP671120.7	1.037 (0.929-1.158)	0.520
HNSC	Univariate	AC008011.2	0.932 (0.805-1.079)	0.348
HNSC	Univariate	LINC00920	1.120 (0.977-1.284)	0.103
HNSC	Univariate	AP001434.1	0.997 (0.875-1.136)	0.968
HNSC	Univariate	LINC02188	0.827 (0.659-1.038)	0.101
HNSC	Univariate	SETBP1-DT	0.972 (0.837-1.130)	0.714
HNSC	Univariate	LINC00921	0.873 (0.759-1.005)	0.058
HNSC	Univariate	BAALC-AS1	1.049 (0.928-1.187)	0.442
HNSC	Univariate	TAPT1-AS1	0.998 (0.874-1.139)	0.975
HNSC	Univariate	MIR4435-2HG	1.052 (0.926-1.195)	0.439
HNSC	Univariate	AC027228.2	1.086 (0.957-1.232)	0.199
HNSC	Univariate	AC012676.1	0.982 (0.855-1.128)	0.796
HNSC	Univariate	AL031587.3	0.945 (0.822-1.086)	0.425
HNSC	Univariate	AC027702.1	0.898 (0.779-1.034)	0.135
HNSC	Univariate	AC079834.1	0.999 (0.877-1.138)	0.986
HNSC	Univariate	AL596325.2	0.949 (0.829-1.086)	0.445
HNSC	Univariate	AL512353.1	0.926 (0.804-1.068)	0.292
HNSC	Univariate	AP001790.1	1.057 (0.928-1.204)	0.402
HNSC	Univariate	AL162311.3	0.982 (0.864-1.116)	0.783
HNSC	Univariate	AL731567.1	0.872 (0.754-1.008)	0.065
HNSC	Univariate	TMEM202-AS1	1.003 (0.876-1.149)	0.964
HNSC	Univariate	MCM3AP-AS1	0.898 (0.781-1.032)	0.128
HNSC	Univariate	RAP2C-AS1	0.967 (0.843-1.110)	0.634
HNSC	Univariate	AC008966.1	1.008 (0.887-1.145)	0.904
HNSC	Univariate	AC027329.1	1.098 (0.996-1.211)	0.060
HNSC	Univariate	LINC01561	0.977 (0.854-1.119)	0.741
HNSC	Univariate	AC092118.1	0.928 (0.807-1.067)	0.294
HNSC	Univariate	Z99572.1	1.066 (0.940-1.208)	0.319
HNSC	Univariate	LINC02377	1.073 (0.943-1.221)	0.282
HNSC	Univariate	DYRK3-AS1	0.956 (0.826-1.106)	0.543
HNSC	Univariate	AL022238.2	0.878 (0.761-1.014)	0.077
HNSC	Univariate	AL353807.2	1.095 (0.952-1.260)	0.203
HNSC	Univariate	AP001994.3	1.063 (0.903-1.253)	0.463
HNSC	Univariate	AC092376.2	0.919 (0.803-1.052)	0.222
HNSC	Univariate	AC022146.2	0.810 (0.688-0.953)	0.011
HNSC	Univariate	EPHA1-AS1	0.955 (0.816-1.119)	0.572
HNSC	Univariate	AL139021.1	0.997 (0.868-1.144)	0.961
HNSC	Univariate	LINC00663	0.936 (0.804-1.089)	0.393
HNSC	Univariate	ZNF649-AS1	0.954 (0.829-1.097)	0.505
HNSC	Univariate	FAM198B-AS1	1.157 (1.020-1.311)	0.023
HNSC	Univariate	LINC02256	0.985 (0.853-1.137)	0.836
HNSC	Univariate	AC092354.1	0.932 (0.808-1.075)	0.334
HNSC	Univariate	DEPDC1-AS1	1.115 (1.011-1.230)	0.030
HNSC	Univariate	AC013553.3	0.907 (0.771-1.068)	0.242
HNSC	Univariate	AC005050.2	0.999 (0.869-1.148)	0.988
HNSC	Univariate	CERNA1	1.031 (0.897-1.185)	0.667
HNSC	Univariate	AL132657.1	0.997 (0.871-1.140)	0.961
HNSC	Univariate	LINC01251	0.919 (0.759-1.112)	0.383
HNSC	Univariate	AC099786.2	0.895 (0.769-1.041)	0.151
HNSC	Univariate	AC099786.3	0.874 (0.748-1.022)	0.091
HNSC	Univariate	AP000640.1	1.000 (0.876-1.143)	0.995
HNSC	Univariate	LINC02569	0.928 (0.803-1.073)	0.314
HNSC	Univariate	AC092118.2	1.023 (0.895-1.169)	0.739
HNSC	Univariate	AC012464.2	0.927 (0.796-1.080)	0.330
HNSC	Univariate	AC087521.1	0.978 (0.865-1.105)	0.717
HNSC	Univariate	AC008147.2	0.996 (0.878-1.130)	0.949
HNSC	Univariate	AL157702.2	0.940 (0.812-1.087)	0.403
HNSC	Univariate	AL138995.1	0.913 (0.788-1.057)	0.221
HNSC	Univariate	AC025164.1	0.859 (0.739-1.000)	0.050
HNSC	Univariate	AC006566.1	1.102 (0.983-1.236)	0.097
HNSC	Univariate	AC079298.3	1.087 (0.970-1.219)	0.152
HNSC	Univariate	AC073257.1	1.080 (0.950-1.228)	0.240
HNSC	Univariate	AC022467.1	1.031 (0.909-1.169)	0.638
HNSC	Univariate	INHBA-AS1	1.104 (0.993-1.227)	0.066
HNSC	Univariate	AC243654.3	1.069 (0.941-1.215)	0.306
HNSC	Univariate	HMGA2-AS1	1.123 (0.995-1.268)	0.059
HNSC	Univariate	HID1-AS1	0.877 (0.761-1.011)	0.071
HNSC	Univariate	AC087286.2	0.940 (0.821-1.077)	0.372
HNSC	Univariate	LAMTOR5-AS1	0.906 (0.781-1.051)	0.194
HNSC	Univariate	LINC02285	0.851 (0.720-1.006)	0.059
HNSC	Univariate	EHD4-AS1	0.967 (0.836-1.118)	0.650
HNSC	Univariate	AC103563.9	0.958 (0.829-1.107)	0.560
HNSC	Univariate	AC104076.1	1.105 (0.978-1.247)	0.109
HNSC	Univariate	AL139241.1	1.005 (0.891-1.134)	0.931
HNSC	Univariate	LINC01621	0.906 (0.718-1.144)	0.407
HNSC	Univariate	AC025809.1	0.911 (0.795-1.043)	0.176
HNSC	Univariate	LINC02829	1.002 (0.872-1.153)	0.973
HNSC	Univariate	AL392048.1	1.059 (0.929-1.206)	0.391
HNSC	Univariate	AC079354.1	1.021 (0.890-1.171)	0.769
HNSC	Univariate	EPN2-AS1	0.905 (0.788-1.039)	0.157
HNSC	Univariate	TBX18-AS1	0.995 (0.865-1.144)	0.939
HNSC	Univariate	AC008269.1	0.884 (0.767-1.019)	0.089
HNSC	Univariate	LINC02821	0.883 (0.641-1.215)	0.444
HNSC	Univariate	AC009812.3	0.957 (0.831-1.101)	0.536
HNSC	Univariate	LCT-AS1	0.747 (0.628-0.890)	0.001
HNSC	Univariate	AL132655.1	1.217 (1.080-1.372)	0.001
HNSC	Univariate	AC104663.1	0.987 (0.854-1.141)	0.862
HNSC	Univariate	AC012076.1	0.927 (0.798-1.076)	0.320
HNSC	Univariate	AL355596.1	1.176 (1.061-1.303)	0.002
HNSC	Univariate	AL139383.1	0.877 (0.728-1.056)	0.166
HNSC	Univariate	VCAN-AS1	0.981 (0.867-1.109)	0.754
HNSC	Univariate	AL160191.1	0.940 (0.815-1.084)	0.395
HNSC	Univariate	AL590438.1	0.948 (0.824-1.091)	0.458
HNSC	Univariate	AC091588.1	0.998 (0.874-1.138)	0.971
HNSC	Univariate	LINC02126	0.965 (0.845-1.101)	0.595
HNSC	Univariate	AL136129.1	0.975 (0.852-1.115)	0.711
HNSC	Univariate	ZRANB2-AS2	0.928 (0.798-1.079)	0.333
HNSC	Univariate	AP001042.3	1.084 (0.949-1.238)	0.235
HNSC	Univariate	AC006372.3	0.890 (0.757-1.045)	0.154
HNSC	Univariate	AC207130.1	1.027 (0.835-1.264)	0.800
HNSC	Univariate	AC090159.1	0.977 (0.838-1.139)	0.765
HNSC	Univariate	AC011477.3	0.877 (0.755-1.018)	0.085
HNSC	Univariate	SPATA13-AS1	1.034 (0.896-1.192)	0.648
HNSC	Univariate	AC026474.1	0.865 (0.708-1.058)	0.157
HNSC	Univariate	AC012101.2	0.977 (0.833-1.146)	0.779
HNSC	Univariate	AL357500.1	0.942 (0.812-1.093)	0.432
HNSC	Univariate	LINC01897	0.942 (0.789-1.123)	0.504
HNSC	Univariate	AC025175.2	0.957 (0.834-1.099)	0.536
HNSC	Univariate	AC093772.1	0.815 (0.674-0.987)	0.036
HNSC	Univariate	AQP4-AS1	0.770 (0.565-1.048)	0.096
HNSC	Univariate	AL669970.2	0.943 (0.824-1.078)	0.391
HNSC	Univariate	AP000936.1	0.920 (0.800-1.057)	0.237
HNSC	Univariate	AP002833.2	1.077 (0.970-1.197)	0.165
HNSC	Univariate	AC092681.2	0.874 (0.760-1.005)	0.058
HNSC	Univariate	SYNE1-AS1	0.893 (0.749-1.064)	0.207
HNSC	Univariate	AC004672.1	1.053 (0.957-1.160)	0.290
HNSC	Univariate	AC087242.1	0.951 (0.817-1.108)	0.522
HNSC	Univariate	AC002072.1	0.815 (0.683-0.972)	0.023
HNSC	Univariate	AP001625.3	1.105 (0.962-1.269)	0.157
HNSC	Univariate	AL353708.2	0.926 (0.811-1.058)	0.259
HNSC	Univariate	AL136361.1	0.994 (0.861-1.146)	0.931
HNSC	Univariate	LINC01779	1.033 (0.892-1.198)	0.661
HNSC	Univariate	AP003396.3	0.892 (0.759-1.049)	0.168
HNSC	Univariate	AL035412.1	1.124 (0.996-1.269)	0.058
HNSC	Univariate	AC009060.1	1.055 (0.946-1.176)	0.335
HNSC	Univariate	AC022133.2	0.942 (0.812-1.093)	0.430
HNSC	Univariate	AC025437.1	1.022 (0.913-1.145)	0.706
HNSC	Univariate	AL365229.1	0.951 (0.815-1.108)	0.519
HNSC	Univariate	AL136369.2	1.043 (0.910-1.195)	0.547
HNSC	Univariate	AC090125.2	1.002 (0.868-1.157)	0.978
HNSC	Univariate	RXYLT1-AS1	1.010 (0.882-1.157)	0.886
HNSC	Univariate	AP005233.1	0.983 (0.851-1.136)	0.816
HNSC	Univariate	AL161717.1	0.978 (0.856-1.117)	0.741
HNSC	Univariate	AC010884.1	0.924 (0.794-1.076)	0.310
HNSC	Univariate	AC135012.3	0.901 (0.744-1.091)	0.284
HNSC	Univariate	AC074052.2	0.903 (0.769-1.060)	0.210
HNSC	Univariate	AL137802.3	0.984 (0.855-1.133)	0.825
HNSC	Univariate	AC117481.1	0.924 (0.797-1.072)	0.297
HNSC	Univariate	AC034148.1	0.801 (0.639-1.003)	0.054
HNSC	Univariate	PWRN2	0.850 (0.706-1.024)	0.087
HNSC	Univariate	AC138969.2	0.984 (0.851-1.138)	0.831
HNSC	Univariate	LINC00588	0.878 (0.718-1.073)	0.205
HNSC	Univariate	AC094104.2	1.052 (0.937-1.183)	0.390
HNSC	Univariate	CU634019.1	0.944 (0.810-1.102)	0.466
HNSC	Univariate	AC117469.1	0.982 (0.856-1.128)	0.802
HNSC	Univariate	TTTY2	1.001 (0.890-1.125)	0.991
KICH	Multivariate	MIR924HG	52.621 (1.453-1905.926)	0.030
KICH	Multivariate	`INKA2-AS1`	3.345 (1.412-7.922)	0.006
KICH	Multivariate	AC097518.2	2.925 (1.016-8.422)	0.047
KICH	Univariate	NNT-AS1	1.344 (0.658-2.745)	0.418
KICH	Univariate	AC011523.1	0.555 (0.240-1.284)	0.169
[truncated: 3,204 more rows]
