# Supplementary material for: Targeting Pan-Cancer Stemness: Core Regulatory lncRNAs as Novel Therapeutic Vulnerabilities
Source: Int J Mol Sci. 2025 Dec 2;26(23):11684. doi: 10.3390/ijms262311684 (PMC12692698; doi:10.3390/ijms262311684)
Supplement: Supplementary file 1 [file ijms-26-11684-s001.zip › Supplementary Table 4. Differentially expressed genes between high- and low-stemness subtypes across TCGA cancers. .xlsx]

## Sheet: mRNAsi_High_vs_Low
Supplementary Table 4. Differentially expressed genes between high- and low-stemness subtypes across TCGA cancers.
Cancer type	Gene	log2FC High vs Low	p.value High vs Low	FDR High vs Low
ACC	AL590617.2	1.99768	0.0115386	0.0218626
ACC	NEXN-AS1	1.83774	0.0141656	0.0248762
ACC	AC106897.1	-0.0226155	0.966765	0.966765
BLCA	AC110048.2	-5.72375	1.61358e-13	2.04631e-12
BLCA	AC092807.3	3.9874	6.27915e-11	5.83961e-10
BLCA	AL354733.2	-4.41727	4.15683e-10	3.62423e-09
BLCA	AL592546.3	-0.503828	1.05109e-06	4.85346e-06
BLCA	AC024084.1	1.89575	1.67802e-06	7.55108e-06
BLCA	EIF1AX-AS1	-1.38923	2.51147e-06	1.078e-05
BLCA	Z99289.2	2.84271	3.14382e-06	1.27714e-05
BLCA	AL157394.3	3.7528	3.15851e-06	1.27714e-05
BLCA	MAGI2-AS3	6.8593	4.2402e-06	1.64308e-05
BLCA	AP003071.4	6.97267	5.99465e-06	2.20067e-05
BLCA	AC087521.1	1.94631	7.08446e-06	2.56697e-05
BLCA	AC008147.2	-1.06897	3.66083e-05	0.000114761
BLCA	CLMAT3	-3.44734	4.49677e-05	0.000137868
BLCA	AC025262.3	-3.10568	5.07346e-05	0.000150585
BLCA	AC073130.2	-1.77435	5.49714e-05	0.000161442
BLCA	LINC00595	3.75322	5.57105e-05	0.000161909
BLCA	PDE9A-AS1	-2.36619	0.000376736	0.000922013
BLCA	CACNA1C-IT2	6.69891	0.000664961	0.00154603
BLCA	GNG12-AS1	-1.7132	0.000779135	0.00178179
BLCA	AL035447.1	1.37187	0.00118604	0.00260554
BLCA	AC026904.2	5.1598	0.00177946	0.00384861
BLCA	AC092652.2	1.42963	0.0022189	0.00472575
BLCA	AC112253.1	2.47183	0.00415457	0.00804949
BLCA	AP001363.1	-1.06185	0.00520426	0.00987748
BLCA	AL360178.1	0.664063	0.00565635	0.0105914
BLCA	ZRANB2-AS2	-1.25643	0.00951951	0.016704
BLCA	MPPED2-AS1	-4.83682	0.0109909	0.0189434
BLCA	SNHG30	2.98354	0.0288458	0.0452134
BLCA	AL583810.3	3.70556	0.0296354	0.0461916
BLCA	AC098828.1	5.94119	0.0353039	0.0544187
BLCA	AC106845.1	-1.14462	0.0405974	0.0618944
BLCA	NAALADL2-AS2	2.6362	0.051359	0.0770384
BLCA	LINC02606	5.79422	0.0538586	0.0799285
BLCA	AC005730.3	-1.16367	0.0627557	0.0926394
BLCA	AL159156.1	0.218585	0.0719263	0.104518
BLCA	AP000654.1	-0.342909	0.0735042	0.106257
BLCA	P4HA2-AS1	-2.79548	0.0813132	0.11694
BLCA	BX255925.1	5.69827	0.124536	0.172934
BLCA	AL121935.2	1.99239	0.14614	0.196024
BLCA	AL133482.1	0.738426	0.169424	0.226169
BLCA	AC009365.3	-0.040428	0.198222	0.258429
BLCA	AL360169.3	-0.160954	0.21358	0.275874
BLCA	AC097717.1	-0.451888	0.242291	0.308672
BLCA	AC083964.1	2.31834	0.253757	0.321811
BLCA	LINC01081	1.58142	0.288846	0.359768
BLCA	RASGRF2-AS1	3.35844	0.295875	0.366885
BLCA	AC010486.1	-0.0812226	0.316731	0.385887
BLCA	AC134312.3	1.00246	0.333363	0.402634
BLCA	AC087286.2	-0.0278239	0.348057	0.416772
BLCA	AC012363.1	-0.324598	0.402446	0.473765
BLCA	AC093433.2	2.1168	0.420458	0.49289
BLCA	AL157413.1	2.66495	0.492793	0.568137
BLCA	FP475955.3	3.49318	0.4959	0.569367
BLCA	LINC00963	2.03137	0.510014	0.583172
BLCA	AC015909.3	-0.325598	0.526864	0.59998
BLCA	AL109984.1	0.0357086	0.539094	0.611412
BLCA	AL392048.1	-0.347267	0.558532	0.625825
BLCA	AC079841.2	-1.25867	0.594166	0.66309
BLCA	AC025180.1	0.498743	0.603974	0.671349
BLCA	AL049838.1	-2.51122	0.650283	0.719676
BLCA	AC010996.1	-2.59857	0.65261	0.719676
BLCA	AC027237.4	0.809946	0.673701	0.74001
BLCA	AC022506.2	-0.358849	0.716684	0.778035
BLCA	PRKX-AS1	-0.333128	0.751385	0.809408
BLCA	AC015969.1	0.207833	0.767821	0.823931
BLCA	LINC02229	2.26436	0.7754	0.825712
BLCA	AL138895.1	0.493282	0.779392	0.826807
BLCA	AC079193.2	-0.901775	0.782388	0.826842
BLCA	AL049833.4	3.16944	0.790238	0.831986
BLCA	AC040169.3	1.13543	0.802767	0.841999
BLCA	AC114341.1	0.978154	0.865068	0.897227
BLCA	AC008992.1	2.21429	0.902813	0.9323
BLCA	AP002761.3	0.365836	0.923497	0.947264
BLCA	AC073529.1	-3.50687	0.954715	0.975576
BLCA	AC080112.4	0.214417	0.959393	0.975576
BLCA	AC016405.2	3.14458	0.97801	0.985072
BLCA	AC025244.2	-0.610743	0.998548	0.998548
BRCA	ZNF528-AS1	-7.41153	0.000214794	0.000970362
BRCA	AC009831.1	-7.6734	0.000343959	0.00139032
BRCA	LMNB1-DT	-6.4674	0.00231747	0.00679319
BRCA	AC115618.1	-9.25884	0.00265032	0.00748326
BRCA	MAPKAPK5-AS1	-4.94229	0.00289485	0.00805522
BRCA	AL133476.1	0.548905	0.00613772	0.0155568
BRCA	PHKA1-AS1	-4.72037	0.00678422	0.0168074
BRCA	AC022509.2	-2.28984	0.00862264	0.0209563
BRCA	BAIAP2-DT	-3.43881	0.0112262	0.0256599
BRCA	SNHG1	-3.50236	0.0116808	0.0260781
BRCA	AC020661.1	-0.815198	0.0143364	0.0314582
BRCA	FLJ16779	0.480252	0.0150654	0.0328276
BRCA	AC138965.1	-4.12642	0.0207871	0.0437178
BRCA	AC011453.1	-2.77659	0.0208343	0.0437178
BRCA	AL391121.1	-5.4232	0.0290671	0.0590569
BRCA	AP005482.2	-4.27386	0.029689	0.0599447
BRCA	AC093673.1	-4.7575	0.0309672	0.0616135
BRCA	MRPL20-DT	-2.18696	0.0325933	0.0635322
BRCA	AC011284.1	-1.96274	0.0331035	0.0642007
BRCA	TENM3-AS1	1.74198	0.0351256	0.067709
BRCA	SNHG16	-7.5797	0.0371505	0.070974
BRCA	AC147067.1	-4.22998	0.038961	0.0732847
BRCA	AL031710.2	-3.74928	0.0392446	0.0732847
BRCA	SOS1-IT1	-2.59667	0.0393142	0.0732847
BRCA	AL356495.1	-4.37688	0.044639	0.0820161
BRCA	AL592211.2	-2.30391	0.0527294	0.0941772
BRCA	AL512625.3	-4.29745	0.0585158	0.103549
BRCA	AC073593.2	-0.501667	0.0607215	0.106471
BRCA	LINC01686	-3.55715	0.0760133	0.129729
BRCA	LINC02012	-2.53816	0.0835988	0.140183
BRCA	AP000229.1	-2.95552	0.086028	0.143157
BRCA	AC083806.3	-2.86147	0.0907987	0.150288
BRCA	AL606469.1	-2.99091	0.0952641	0.157002
BRCA	AL591135.2	-4.82058	0.0971229	0.158703
BRCA	AC090527.1	-3.03287	0.117276	0.18609
BRCA	AL023803.3	-4.78583	0.119378	0.187874
BRCA	AL109924.1	-4.0229	0.121273	0.190077
BRCA	AC026782.2	-2.01913	0.122272	0.190863
BRCA	AC011462.5	-3.22099	0.151751	0.229418
BRCA	LINC00630	-1.64103	0.152548	0.229719
BRCA	AC106845.1	1.46422	0.1759	0.259791
BRCA	AC092650.1	-2.59948	0.1828	0.268947
BRCA	SNHG4	-0.557522	0.191042	0.280001
BRCA	AC074135.1	-4.43648	0.216078	0.311933
BRCA	AC084757.2	-1.86677	0.220647	0.317335
BRCA	AC090164.2	-2.57092	0.222432	0.318708
BRCA	AC006062.1	-4.71621	0.22485	0.320975
BRCA	AC007405.3	-2.32098	0.231867	0.329767
BRCA	AC008883.3	-1.40427	0.232893	0.330004
BRCA	AL078459.1	-0.362867	0.255521	0.356801
BRCA	MCM3AP-AS1	2.72876	0.276476	0.383274
BRCA	AC006064.2	-1.17484	0.295988	0.407013
BRCA	AC011676.1	-3.50659	0.313255	0.427798
BRCA	LINC02864	-7.22385	0.317568	0.430905
BRCA	AC010615.2	-4.02765	0.328211	0.442219
BRCA	AP003555.1	-1.71212	0.341714	0.457206
BRCA	RALY-AS1	-0.295226	0.362136	0.482847
BRCA	AL592295.6	-5.168	0.365817	0.486069
BRCA	PAX8-AS1	4.76408	0.367543	0.486678
BRCA	AP000808.1	-3.1072	0.382792	0.503398
BRCA	AC117503.1	-5.03729	0.391564	0.513176
BRCA	AC004241.3	-2.28629	0.395071	0.516011
BRCA	LINC02452	0.181421	0.39957	0.518361
BRCA	AP001107.3	0.108692	0.426594	0.547866
BRCA	AL451007.2	-2.98346	0.431208	0.551947
BRCA	AC023644.1	-1.04374	0.448232	0.569937
BRCA	AC020912.1	-1.659	0.460759	0.578923
BRCA	LINC00702	-0.0441011	0.461329	0.578923
BRCA	AC234775.2	-1.09402	0.478741	0.594223
BRCA	AC093001.2	-1.56178	0.479709	0.594223
BRCA	AC023128.1	-1.42319	0.479711	0.594223
BRCA	CERNA3	-6.13804	0.494478	0.604712
BRCA	AC096861.2	-2.39051	0.503145	0.611417
BRCA	AC111197.1	-2.52082	0.505884	0.611804
BRCA	MAP3K4-AS1	-1.22169	0.507453	0.611804
BRCA	AC073140.2	0.715223	0.508931	0.611804
BRCA	AL161891.1	-1.50072	0.509836	0.611804
BRCA	AC093599.1	-6.33505	0.513312	0.614056
BRCA	AP003392.5	-2.3811	0.516119	0.614662
BRCA	OTUD6B-AS1	-4.19408	0.517021	0.614662
BRCA	AC013448.1	-4.87514	0.532793	0.630297
BRCA	AL158166.2	-1.2295	0.552227	0.645466
BRCA	AL133371.1	-0.776101	0.553017	0.645466
BRCA	LINC01683	-3.0702	0.578732	0.6714
BRCA	AC131009.3	-2.24109	0.58555	0.677263
BRCA	AC015853.1	-0.53429	0.597495	0.689004
BRCA	AL583859.1	-1.09522	0.609189	0.700238
BRCA	FLVCR1-DT	-0.617691	0.633019	0.71419
BRCA	BX664730.1	-1.49569	0.634216	0.71419
BRCA	PLCE1-AS1	-0.632346	0.651953	0.729417
BRCA	AC022463.1	-1.02891	0.653322	0.729417
BRCA	AC107027.3	1.66073	0.667457	0.740761
BRCA	AC013268.5	-1.40268	0.69191	0.763487
BRCA	LINC02444	-0.696485	0.694882	0.764501
BRCA	RRS1-AS1	-1.32111	0.699155	0.764888
BRCA	AC073352.2	-2.1002	0.714243	0.776967
BRCA	AC243829.4	-2.43138	0.71747	0.778272
BRCA	AC008080.3	-0.513402	0.754923	0.812109
BRCA	LINC01425	-5.69029	0.755007	0.812109
BRCA	FGD5-AS1	-1.85301	0.771588	0.827625
BRCA	LIMS1-AS1	-0.337622	0.7875	0.837673
BRCA	AP003390.1	2.28486	0.799084	0.847647
BRCA	LINC02735	-5.10588	0.806564	0.853225
BRCA	AC024588.1	-1.78465	0.821043	0.863782
BRCA	AC012555.1	-1.70661	0.84685	0.888499
BRCA	LINC01320	-1.61841	0.859268	0.894198
BRCA	AC124276.2	-0.494039	0.862505	0.895141
BRCA	ALMS1-IT1	-3.01209	0.875616	0.902947
BRCA	LINC02829	-6.29685	0.892573	0.916438
BRCA	FARP1-AS1	-0.0162729	0.91276	0.934667
BRCA	PTPRG-AS1	-2.78042	0.917135	0.936649
BRCA	AC007750.1	-2.93522	0.920822	0.937919
BRCA	AC090921.1	-3.80527	0.92346	0.938118
BRCA	AC063943.1	-2.45319	0.936324	0.94618
BRCA	AC137834.2	-3.28583	0.954179	0.961692
BRCA	AL357127.1	-2.57104	0.989055	0.991637
BRCA	AC134043.2	-5.76253	0.993626	0.993626
CESC	AC005746.3	-1.44472	0.499495	0.557655
CESC	LINC01958	-0.906081	0.576178	0.626113
CESC	AC099066.1	-0.589882	0.746948	0.780464
CHOL	AP007216.2	-5.30115	0.283289	0.283289
COAD	AC093157.2	-1.41912	0.00703687	0.00888405
COAD	EPCAM-DT	-2.63264	0.0255702	0.031495
COAD	HELLPAR	0.315941	0.0302629	0.036826
COAD	AC026401.3	3.8026	0.0444372	0.0528018
COAD	AP001267.3	1.8998	0.0714966	0.0830018
COAD	AC004943.2	-5.23068	0.11258	0.126339
COAD	AL161891.1	-0.93279	0.127393	0.141392
COAD	AC012360.1	-0.868415	0.170609	0.187299
COAD	AC129507.3	-2.18533	0.326493	0.350806
COAD	AL031985.3	-1.29283	0.440239	0.463168
COAD	AL513165.1	1.20261	0.485184	0.505191
COAD	LNX1-AS2	-3.04269	0.577138	0.588797
COAD	AC073840.1	1.58819	0.746086	0.753547
ESCA	LINC00676	2.48598	0.00397817	0.00848287
ESCA	MIR4435-2HG	-3.20485	0.0153163	0.0288424
ESCA	LINC02691	1.10588	0.0657506	0.104767
ESCA	LINC01251	-3.75655	0.0876262	0.133745
ESCA	AP001057.1	-5.52271	0.0940566	0.142065
ESCA	AC090505.2	-0.582622	0.213364	0.294645
ESCA	SATB1-AS1	-1.6748	0.245923	0.312797
ESCA	LINC01485	0.549169	0.30316	0.372527
ESCA	AC009630.2	-2.00569	0.324324	0.391892
ESCA	AL031587.3	2.2196	0.477726	0.536979
ESCA	AC002310.2	5.66187	0.530625	0.591851
ESCA	AC020891.3	-5.3752	0.589948	0.648048
ESCA	AC004943.2	0.14383	0.71996	0.762002
ESCA	AL031773.1	3.2271	0.753779	0.792014
ESCA	MNX1-AS1	2.71024	0.931037	0.944059
ESCA	AP005136.3	5.62737	0.952119	0.958731
HNSC	INHBA-AS1	-8.17625	9.90078e-06	3.79889e-05
HNSC	AC011462.5	-4.37775	0.00149477	0.003639
HNSC	AL359979.1	-3.52657	0.00310001	0.00706001
HNSC	AC026356.1	-3.20313	0.00720441	0.015796
HNSC	LINC02377	-7.37926	0.00733096	0.0158763
HNSC	LINC01621	-7.07467	0.0113526	0.0230314
HNSC	GASAL1	-1.53151	0.0140206	0.0278049
HNSC	AC026369.3	0.464345	0.0171236	0.0335813
HNSC	AC027702.1	-4.30116	0.0185603	0.0357854
HNSC	AC068473.4	-3.83335	0.018653	0.0357854
HNSC	AC105118.1	-4.53326	0.03046	0.0551404
HNSC	AC044798.1	-3.52956	0.037687	0.0675305
HNSC	AC092368.3	-2.38345	0.101194	0.165613
HNSC	LINC01897	0.00979449	0.101726	0.165613
HNSC	AC005224.3	0.841047	0.121982	0.193092
HNSC	MAP3K14-AS1	-2.99497	0.137601	0.21304
HNSC	LINC02864	-2.07559	0.138906	0.214121
HNSC	TBX18-AS1	1.24341	0.140308	0.215342
HNSC	AC123595.2	0.992907	0.142008	0.216073
HNSC	AC008147.2	-3.8412	0.148412	0.223886
HNSC	AC103858.1	0.0975417	0.15889	0.237662
HNSC	LINC00504	1.96162	0.165248	0.244491
HNSC	AQP4-AS1	-0.0737511	0.171886	0.249694
HNSC	AL596325.2	0.933055	0.184849	0.266333
HNSC	AC005162.1	-1.31922	0.237175	0.328325
HNSC	AC025164.1	-1.12353	0.239526	0.330021
HNSC	AC133485.2	-0.433341	0.249946	0.340661
HNSC	AC020891.1	-7.05948	0.252869	0.343318
HNSC	AL590705.3	-1.25311	0.259243	0.349285
HNSC	AC010735.2	0.47223	0.272509	0.364378
HNSC	EHD4-AS1	-2.97808	0.276277	0.368022
HNSC	AC092143.3	-0.254549	0.28108	0.371625
HNSC	AC103563.9	-3.7392	0.362364	0.456052
HNSC	RXYLT1-AS1	-0.940189	0.363957	0.456052
HNSC	AC092120.1	-2.6114	0.385505	0.479167
HNSC	AC117481.1	-3.1834	0.412493	0.50559
HNSC	AL353708.1	-2.86832	0.424748	0.517021
HNSC	AC117469.1	-3.90803	0.499761	0.590019
HNSC	AL592114.3	-3.03595	0.501874	0.590538
HNSC	AC124784.1	-1.22085	0.534991	0.621223
HNSC	LINC01214	0.545634	0.575575	0.661793
HNSC	LINC02296	-2.4442	0.580911	0.661793
HNSC	AC092681.2	3.23457	0.5877	0.667067
HNSC	AC243654.3	-0.850107	0.589813	0.66732
HNSC	CERNA1	1.24479	0.604871	0.682171
HNSC	AL136369.2	0.800943	0.632656	0.711235
HNSC	AP001994.3	-1.04725	0.661641	0.732161
HNSC	AC008808.2	-3.93212	0.666997	0.735781
HNSC	AL513548.1	1.99463	0.804901	0.858398
HNSC	AC018761.2	0.0491774	0.811551	0.859209
HNSC	AC034148.1	8.18339	0.812953	0.859209
HNSC	AC138207.9	-1.66969	0.812963	0.859209
HNSC	AC092810.3	-3.82508	0.84376	0.88645
HNSC	AC104232.2	-3.1141	0.855554	0.894003
HNSC	AC092118.2	-2.00169	0.856014	0.894003
HNSC	SPATA13-AS1	-2.78296	0.886555	0.920453
HNSC	LINC01605	0.130065	0.926839	0.95386
HNSC	LINC01770	-3.63	0.931381	0.955748
HNSC	AC092354.1	-2.69143	0.959859	0.979278
HNSC	LINC02188	-0.36685	0.965051	0.981738
HNSC	AC010884.1	1.60929	0.997033	0.997033
KIRC	RBMS3-AS3	2.57398	1.35876e-11	3.55675e-11
KIRC	AC025280.3	1.61651	1.53922e-10	3.51258e-10
KIRC	LINC00924	2.97629	5.31717e-10	1.15422e-09
KIRC	LINC02284	1.53523	7.00539e-06	1.11336e-05
KIRC	AL138995.1	2.61104	0.00022214	0.000304678
KIRC	LINC02105	2.26344	0.00335163	0.00414299
KIRC	AC009806.1	1.76595	0.00462395	0.00563742
KIRC	AC073529.1	-2.46303	0.0382331	0.0441915
KIRC	AL355338.1	2.22047	0.0811557	0.0902858
KIRC	LINC02528	1.72485	0.418325	0.432917
KIRP	AL139823.1	2.45593	6.31295e-06	0.000387615
KIRP	AC023095.1	6.3024	0.00536028	0.0401367
KIRP	SNHG15	-3.85413	0.0127865	0.0769695
KIRP	GAS5	-5.04412	0.0138669	0.0774023
KIRP	AL355512.1	-10.0392	0.0150861	0.0812532
KIRP	LINC02785	-7.25557	0.0223916	0.105757
KIRP	AC007952.4	-5.13846	0.0284254	0.121327
KIRP	CU634019.5	-4.6661	0.0518962	0.196693
KIRP	AC078845.1	-4.36347	0.0606438	0.219031
KIRP	AL049838.1	-0.604543	0.0672755	0.238705
KIRP	AC007342.5	-0.848142	0.0766751	0.256564
KIRP	MME-AS1	4.41654	0.0796109	0.256564
KIRP	AC009053.2	-5.20899	0.086237	0.26326
KIRP	AC254562.3	-5.60994	0.0874271	0.26326
KIRP	AL606970.1	-3.12395	0.087692	0.26326
KIRP	AL033380.1	-4.60592	0.095429	0.275241
KIRP	AC099684.2	-0.421959	0.123412	0.333137
KIRP	AC008406.3	-7.68859	0.148646	0.38096
KIRP	AC009159.1	-2.91669	0.162563	0.392968
KIRP	AL162412.1	-4.4381	0.166604	0.396491
KIRP	AC078850.1	-2.17429	0.170643	0.396607
KIRP	AC022903.1	-4.22648	0.174906	0.398239
KIRP	AC073987.1	-1.99954	0.190784	0.424425
KIRP	CLDN10-AS1	-6.66268	0.230434	0.484544
KIRP	AC246817.1	-3.67748	0.275029	0.541242
KIRP	AL121935.1	-7.87344	0.300596	0.555922
KIRP	RUNDC3A-AS1	-3.09595	0.310635	0.567648
KIRP	STK4-AS1	1.13919	0.340724	0.594331
KIRP	LINC01080	-3.95971	0.359245	0.619597
KIRP	AC067817.1	-2.49956	0.369108	0.629534
KIRP	AC136475.8	-2.36461	0.373243	0.630381
KIRP	CASC9	-1.95566	0.403258	0.644792
KIRP	AC090578.3	-4.1215	0.436677	0.663715
KIRP	AC100810.3	-3.17688	0.444604	0.667218
KIRP	NKILA	-0.916531	0.452312	0.667218
KIRP	ATP2B1-AS1	0.365374	0.456194	0.667218
KIRP	PINK1-AS	-2.46022	0.497046	0.695028
KIRP	NANOGP11	-7.47998	0.532472	0.726528
KIRP	AC114930.1	-6.39031	0.536762	0.727121
KIRP	LINC00294	-4.91816	0.537643	0.727121
KIRP	AC092325.1	1.41692	0.542543	0.73053
KIRP	AL162457.2	-1.55008	0.545087	0.730749
KIRP	AL157996.2	-1.02891	0.549965	0.730906
KIRP	AL162400.2	-0.0630916	0.564625	0.73779
KIRP	AC138089.1	0.0773342	0.564758	0.73779
KIRP	SNHG29	-2.85082	0.583151	0.75539
KIRP	AC008554.1	-3.09817	0.598706	0.769049
KIRP	AL162582.1	-1.23729	0.612074	0.779695
KIRP	FOXN3-AS1	-2.85681	0.630378	0.794308
KIRP	AC005482.1	-0.678532	0.636034	0.794308
KIRP	PRR34-AS1	-0.399095	0.639555	0.794308
KIRP	AL358176.1	-1.84335	0.641215	0.794308
KIRP	AL645941.1	-2.99845	0.641656	0.794308
KIRP	AC009396.1	-1.92575	0.647031	0.797643
KIRP	AC021594.1	-5.27101	0.656937	0.800317
KIRP	AC011944.1	-3.47978	0.695556	0.834124
KIRP	AC092070.3	1.802	0.718412	0.843218
KIRP	AC027807.2	-4.13592	0.726467	0.844909
KIRP	AC073174.1	-0.00850545	0.737575	0.844909
KIRP	AL157392.1	-1.3845	0.761037	0.865328
KIRP	AC006450.3	-0.201232	0.774293	0.869186
KIRP	AL359715.3	-0.940099	0.798038	0.888602
KIRP	AC103726.2	-1.12588	0.799832	0.888602
KIRP	LINP1	-2.2734	0.801768	0.888602
KIRP	AC010531.3	-6.68717	0.805356	0.8888
KIRP	AC017100.1	-1.43827	0.812987	0.8888
KIRP	AC027243.3	-8.09551	0.817587	0.8888
KIRP	USP30-AS1	0.156078	0.833	0.891048
KIRP	AC009806.1	0.623726	0.878481	0.929978
KIRP	AC092718.4	-1.55171	0.886107	0.934828
KIRP	AL353611.1	-3.2307	0.904549	0.951015
KIRP	AC074237.1	-4.32837	0.917914	0.958502
KIRP	AC073140.1	1.44933	0.934351	0.967678
KIRP	DPP10-AS1	-2.228	0.936158	0.967678
KIRP	AC005479.1	-3.39939	0.948664	0.977315
KIRP	AC024592.1	-3.33613	0.95765	0.978715
KIRP	LINC01063	-5.93862	0.970473	0.983284
KIRP	LINC01500	-1.86811	0.99357	0.99357
LGG	LINC00664	-3.02957	0.000256509	0.000654772
LGG	AC010745.2	2.65269	0.00124432	0.00251456
LGG	AC104073.4	2.26365	0.00997828	0.0169806
LGG	C1RL-AS1	0.423708	0.0724157	0.100347
LGG	AL158825.2	-2.21925	0.0912298	0.122907
LGG	LOXL1-AS1	0.404596	0.212441	0.260845
LGG	POLH-AS1	0.593258	0.446219	0.503293
LGG	AP000695.1	-2.58559	0.587407	0.633095
LIHC	AC107396.1	0.389258	0.00132498	0.0026728
LIHC	LYRM4-AS1	2.70891	0.032752	0.049128
LIHC	AC009403.1	3.33435	0.0411535	0.058719
LIHC	GAS5	3.04059	0.0475138	0.0669773
LIHC	AC003988.1	5.93563	0.0817722	0.10997
LIHC	LINC02367	5.27925	0.116421	0.149684
LIHC	LINC01863	3.03193	0.146599	0.184431
LIHC	AL136419.3	4.75692	0.224869	0.274059
LIHC	AC007098.1	-6.92216	0.247947	0.29907
LIHC	SNHG17	1.24349	0.251601	0.300381
LIHC	AC234917.3	0.442614	0.260008	0.307282
LIHC	LRIG2-DT	-0.258147	0.299658	0.3506
LIHC	AL441992.1	0.290327	0.305868	0.354322
LIHC	AC008771.1	0.538417	0.367639	0.421703
LIHC	AC018413.1	0.0374772	0.386703	0.437769
LIHC	SNHG3	1.02903	0.389128	0.437769
LIHC	AC021037.1	1.29746	0.464589	0.517685
LIHC	Z82243.1	0.124357	0.56723	0.620242
LIHC	AP001994.3	-2.28375	0.621178	0.672942
LIHC	ZBTB11-AS1	-1.17961	0.627845	0.673926
LIHC	AC135050.1	-2.6197	0.720116	0.748224
LIHC	AC024884.2	1.12658	0.722644	0.748224
LIHC	AC007535.1	1.05507	0.743913	0.76349
LIHC	AP003392.5	-0.862177	0.862632	0.870068
LIHC	AC122719.3	-1.79382	0.960617	0.960617
LUAD	SHROOM3-AS1	-0.0603439	0.00030122	0.000965272
LUAD	AC073529.1	-3.93448	0.000630142	0.00178959
LUAD	AL157394.3	0.215036	0.00171799	0.00410571
LUAD	AC073140.2	-3.09982	0.00405434	0.00866155
LUAD	AP001107.3	-5.56221	0.00474399	0.00969424
LUAD	AC019080.4	-2.11655	0.00561148	0.0113031
LUAD	OGFR-AS1	-5.37728	0.00725732	0.0140176
LUAD	Z99289.2	-0.268144	0.0163806	0.029611
LUAD	SNHG16	-5.03334	0.01952	0.0331604
LUAD	AC087071.2	-2.85014	0.024562	0.039355
LUAD	AC005972.3	0.0349811	0.0303351	0.0470027
LUAD	LMNTD2-AS1	-3.54232	0.0358125	0.0525997
LUAD	LINC00630	-1.59626	0.0390039	0.0563349
LUAD	AL360181.2	-4.35169	0.0391547	0.0563349
LUAD	AC079385.3	-5.07804	0.120114	0.148562
LUAD	AL109984.1	-2.5706	0.134097	0.162997
LUAD	AC084809.2	-3.71096	0.166555	0.20072
LUAD	AL607028.1	-0.523624	0.223682	0.265034
LUAD	AC147067.1	-2.91563	0.232826	0.273571
LUAD	AP005136.3	-2.88229	0.256624	0.29659
LUAD	MCM3AP-AS1	-2.53176	0.262659	0.301097
LUAD	AC132872.3	-1.53262	0.388955	0.431832
LUAD	PINK1-AS	-4.5881	0.5067	0.558162
LUAD	AL161891.1	-1.94179	0.584669	0.639056
LUAD	LINC02197	-1.30681	0.609582	0.661163
LUAD	AC005042.1	-2.39702	0.688064	0.734978
LUAD	LINC01561	-6.56668	0.710585	0.753327
LUAD	AC090912.1	-5.15989	0.800218	0.842021
LUAD	AC134312.5	-3.56414	0.86207	0.893764
LUAD	AC104073.4	-1.51726	0.876514	0.902106
LUAD	AL451042.2	-1.84178	0.905908	0.923029
LUAD	AC087591.1	-2.02741	0.909936	0.923029
LUSC	AC130888.1	-5.26993	0.00162618	0.00833999
LUSC	AC090946.1	-5.52686	0.00191751	0.00930252
LUSC	AC095057.4	-5.24419	0.00270586	0.0122963
LUSC	AC092118.2	-7.45681	0.00296314	0.0129849
LUSC	LNCOG	-3.52654	0.0102393	0.0325302
LUSC	AC008496.3	-0.6666	0.0120991	0.0377703
LUSC	AL133467.1	-7.68284	0.0150648	0.0435558
LUSC	AC099850.1	-5.47204	0.0234784	0.0619038
LUSC	AC093915.1	-6.9889	0.0266739	0.0669646
LUSC	BX322562.1	-13.3951	0.041134	0.0965171
LUSC	AL356417.2	-4.29757	0.0458756	0.105573
LUSC	AC131025.1	-3.28888	0.0533308	0.121176
LUSC	AL080313.2	-2.4027	0.0758599	0.155621
LUSC	AC025176.1	-2.31898	0.0873843	0.17332
LUSC	LCA10	-4.11806	0.104363	0.201432
LUSC	AC091214.1	-11.1635	0.114289	0.217089
LUSC	AC084117.1	-3.40192	0.119391	0.222052
LUSC	LINC02614	-0.751554	0.137211	0.245068
LUSC	CR559946.1	-3.44299	0.138761	0.246609
LUSC	AC112721.2	-3.67074	0.151006	0.260875
LUSC	AL139241.1	-1.82179	0.15923	0.270918
LUSC	AL513165.1	-2.15966	0.180975	0.300787
LUSC	MRPS30-DT	-2.22688	0.223534	0.355083
LUSC	AL109809.4	-4.45778	0.229872	0.356663
LUSC	AC026124.2	-4.10058	0.248611	0.378183
LUSC	AC107398.2	-6.60439	0.26704	0.397325
LUSC	FAM66B	-2.22946	0.268946	0.397325
LUSC	AC024941.2	-0.85581	0.270047	0.397325
LUSC	AC104590.1	-6.1705	0.286931	0.410391
LUSC	LINC01735	0.485197	0.302787	0.429646
LUSC	AC020912.1	-1.2886	0.307864	0.433425
LUSC	LINC01561	-0.597812	0.324498	0.448056
LUSC	AC015853.1	-1.01776	0.336241	0.462493
LUSC	AP000753.2	-4.35593	0.3438	0.470994
LUSC	AL353753.1	-0.503222	0.379622	0.50764
LUSC	MAP3K5-AS1	-0.274587	0.384619	0.50764
LUSC	AC039056.2	-1.08415	0.400071	0.520383
LUSC	AC134312.5	-4.58066	0.423937	0.547391
LUSC	AC004854.2	-0.906731	0.42541	0.547391
LUSC	AL356966.1	-0.534904	0.430564	0.55008
LUSC	AC106882.1	-2.57742	0.450885	0.566786
LUSC	AL512590.3	-4.73898	0.456676	0.571243
LUSC	AC104779.1	-3.44271	0.508105	0.621964
LUSC	AP001527.2	-7.69602	0.511703	0.622717
LUSC	SNHG3	-1.80416	0.543216	0.654411
LUSC	MIR3150BHG	-1.2094	0.568748	0.673863
LUSC	AC104794.5	0.422099	0.637514	0.735908
LUSC	AC069307.1	-1.94871	0.685564	0.780974
LUSC	LINC02245	-0.0510085	0.743321	0.827235
LUSC	AC004449.1	-0.641016	0.820702	0.884781
LUSC	AC008147.2	1.51357	0.844039	0.89914
LUSC	AL391095.3	-2.87478	0.854948	0.905388
LUSC	ST7-AS1	-1.64856	0.871943	0.911949
LUSC	AP001437.1	-2.77331	0.889875	0.915373
LUSC	AC020922.3	-1.52023	0.917938	0.930903
LUSC	AC079906.1	-1.49809	0.94823	0.953939
OV	AL035461.2	-2.0168	1.34294e-05	1.83129e-05
OV	AC092718.4	-1.62168	0.000207501	0.000249001
OV	FIGNL2-DT	3.76241	0.00500718	0.00536484
OV	AL023803.2	-1.7979	0.0535407	0.0544481
OV	KLF3-AS1	-4.9461	0.786864	0.786864
PAAD	AL136169.1	5.54223	8.7e-07	3.15947e-06
PAAD	LINC01828	1.92842	4.12367e-05	0.000101619
PAAD	EPB41L4A-DT	3.23231	0.044048	0.0584483
PAAD	AL034417.4	0.148953	0.0967182	0.115061
PAAD	AL358075.2	-2.07745	0.190883	0.215917
PAAD	MAMDC2-AS1	0.607064	0.457057	0.470701
PAAD	AC100803.2	-1.23955	0.824268	0.824268
PCPG	AC104695.3	3.68822	0.0499881	0.0713066
PCPG	AC026167.1	2.97491	0.631647	0.680775
PCPG	AC006062.1	2.13623	0.746874	0.778998
PCPG	AC090617.4	-0.596085	0.916147	0.92569
PRAD	AC093849.2	-1.49484	7.81845e-08	2.26002e-07
PRAD	ID2-AS1	5.53579	8.68306e-05	0.000178485
PRAD	WDR86-AS1	2.67733	0.00123701	0.00213875
PRAD	AC002546.1	1.53627	0.00173004	0.00285766
PRAD	LINC01600	2.17869	0.0190132	0.027267
PRAD	MIR99AHG	0.86206	0.0594303	0.0808427
PRAD	AC089985.1	3.53999	0.130904	0.164743
PRAD	AL353147.1	3.78824	0.136526	0.170657
PRAD	AC044849.1	0.0869121	0.304173	0.360717
PRAD	AC090103.1	5.96624	0.342555	0.403647
PRAD	AC024075.2	-0.818396	0.381756	0.441596
PRAD	AC093382.1	-2.64516	0.575955	0.638034
PRAD	AC105227.1	1.91866	0.794802	0.835446
PRAD	AL513303.1	0.657472	0.934137	0.954781
PRAD	LINC01531	6.69633	0.957165	0.967626
READ	AL161891.1	-0.33035	0.721931	0.731307
SARC	AC006058.3	-2.61125	0.152608	0.244652
SARC	AC104695.3	-1.49094	0.619545	0.742111
SARC	BX284613.2	-1.89242	0.661739	0.783058
SARC	AC080038.1	1.35032	0.829511	0.913105
SARC	LINC00963	-1.74383	0.963197	0.976957
SARC	HID1-AS1	-2.15606	0.999318	0.999318
SKCM	MIR100HG	2.14202	2.33839e-05	0.000400124
SKCM	AC093599.2	-3.05656	0.000429969	0.00300978
SKCM	MIR22HG	-2.73973	0.00101294	0.0059997
SKCM	AC009831.1	-3.21664	0.00101294	0.0059997
SKCM	AC010931.2	3.56959	0.00149133	0.00740856
SKCM	AC099066.2	-2.94961	0.00242269	0.0109734
SKCM	AC002310.1	2.89248	0.00502529	0.0203656
SKCM	AC010601.1	1.38456	0.00548052	0.021641
SKCM	AC104958.2	1.78111	0.00655682	0.02484
SKCM	THCAT158	6.0218	0.0076995	0.0263494
SKCM	AC139100.1	-2.35926	0.0113666	0.0350092
SKCM	AC025277.1	1.40161	0.0156063	0.0422157
SKCM	SNHG3	5.50037	0.0156261	0.0422157
SKCM	LINC02202	2.15168	0.0172731	0.0429041
SKCM	AC091489.1	1.26032	0.0240436	0.0536626
SKCM	SNHG16	-3.88494	0.0270899	0.0595977
SKCM	AC093281.2	1.03913	0.0306402	0.0646382
SKCM	AC011389.1	0.496169	0.0323684	0.0673613
SKCM	AC144831.1	-1.42842	0.053688	0.104658
SKCM	ADAMTS9-AS2	0.478342	0.0676751	0.127097
SKCM	AL050309.1	-4.03664	0.0809044	0.148325
SKCM	LINC00683	1.01535	0.0847623	0.153569
SKCM	FIGNL2-DT	1.16725	0.0951942	0.170464
SKCM	AC073529.1	1.17539	0.107752	0.184376
SKCM	AC100810.1	-2.94284	0.132403	0.224067
SKCM	AC092376.2	0.410993	0.141222	0.232841
SKCM	AL606469.1	3.47849	0.141383	0.232841
SKCM	FNDC1-IT1	1.59611	0.150635	0.244186
SKCM	AC011462.5	-0.0216845	0.153351	0.246001
SKCM	AC012629.2	-2.32249	0.159684	0.253519
SKCM	AP002851.1	-1.50579	0.200314	0.305429
SKCM	AL160313.1	-0.756233	0.286108	0.419625
SKCM	AC139795.3	0.107881	0.350868	0.50585
SKCM	AC017007.5	0.879575	0.357741	0.50585
SKCM	LINC01614	0.325497	0.361251	0.50585
SKCM	AC010624.1	-1.51104	0.397919	0.542297
SKCM	AC011407.1	-1.65295	0.4159	0.546457
SKCM	AP001267.3	-3.51775	0.420219	0.546457
SKCM	AC079089.1	-0.0856469	0.420341	0.546457
SKCM	AC026369.2	0.577156	0.422262	0.546457
SKCM	BAIAP2-DT	1.00177	0.439874	0.559839
SKCM	AC131009.3	-1.15823	0.443843	0.560261
SKCM	AL121829.1	-1.56244	0.461888	0.575918
SKCM	LINC01775	-1.4754	0.463726	0.575918
SKCM	POLH-AS1	0.542298	0.545033	0.655743
SKCM	LINC01638	0.223047	0.558206	0.666386
SKCM	LINC02245	-3.08838	0.581141	0.677998
SKCM	LINC01503	-0.226679	0.590338	0.681343
SKCM	LINC00517	-0.262614	0.596261	0.681343
SKCM	HOXC-AS1	-0.840851	0.597281	0.681343
SKCM	KCNQ1-AS1	0.493422	0.609982	0.690715
SKCM	USP2-AS1	-0.716829	0.620686	0.697706
SKCM	LINC02884	-0.264312	0.641878	0.716299
SKCM	AL161785.1	0.864378	0.671086	0.743506
SKCM	LINC02056	-2.81265	0.686338	0.754972
SKCM	LINC00665	-1.53014	0.720507	0.783402
SKCM	AP001107.3	0.730875	0.722358	0.783402
SKCM	AL137026.3	-0.11179	0.747365	0.804854
SKCM	AC130371.2	1.6173	0.796817	0.852151
SKCM	AC022467.1	-0.575106	0.882462	0.930259
SKCM	AC009495.1	0.660948	0.898888	0.930259
SKCM	SFTA1P	-0.595499	0.906833	0.930259
SKCM	RBM15-AS1	-0.471245	0.909484	0.930259
SKCM	LINC01293	-0.107035	0.912137	0.930259
SKCM	AC084757.2	0.581404	0.922319	0.934455
SKCM	AL391845.2	0.281526	0.986659	0.986659
STAD	BX322562.1	-3.55985	2.29276e-06	4.42818e-06
STAD	AC134312.5	-1.4632	0.121374	0.151333
STAD	FO680682.1	0.00485648	0.136332	0.167859
STAD	AL691432.2	0.147634	0.14796	0.179927
STAD	LINC01655	-4.16361	0.274538	0.320023
STAD	AL355483.1	3.43286	0.294264	0.339006
STAD	AL121894.2	-2.94135	0.32344	0.36831
STAD	PLCXD2-AS1	1.10517	0.357439	0.402375
STAD	AP001994.3	-11.2163	0.435879	0.475346
STAD	LINC02057	-1.14729	0.443199	0.479726
STAD	AL138999.1	0.223258	0.522247	0.559145
STAD	AC087683.2	-4.70377	0.56041	0.596761
STAD	AC007728.3	-5.30123	0.601525	0.637099
STAD	LINC02490	-0.286426	0.605488	0.637867
STAD	AL021918.4	-3.02943	0.733205	0.76424
STAD	AL359715.3	-0.430627	0.885338	0.908394
STAD	LINC02512	-2.44102	0.919169	0.938219
STAD	LINC02257	0.861883	0.992042	0.997104
TGCT	AC022506.2	-2.279	0.140325	0.147283
THCA	LINC01589	2.33366	0.000127895	0.000538635
THCA	PRKCQ-AS1	4.16324	0.000226007	0.000916585
THCA	NBAT1	2.90275	0.0173946	0.0400991
THCA	AL022315.1	4.67694	0.0231094	0.0506096
THCA	AL356417.2	6.21281	0.036888	0.0754998
THCA	AC009041.3	-0.511818	0.0389554	0.0768207
THCA	AC008883.3	-1.34825	0.0455105	0.0882017
THCA	BTG3-AS1	-1.79789	0.0622091	0.116443
THCA	AC084117.1	6.34707	0.105145	0.188745
THCA	AC080188.1	2.55885	0.107981	0.192258
THCA	AC020916.1	-1.77148	0.12835	0.223081
THCA	NRAV	-0.0930642	0.172397	0.283872
THCA	MIR100HG	2.96961	0.185437	0.303065
THCA	AC011383.1	1.00614	0.190168	0.30682
THCA	AC002057.1	2.28188	0.195766	0.310673
THCA	AC009318.3	0.447154	0.213908	0.334613
THCA	MDS2	1.22028	0.262054	0.393081
THCA	AL359715.3	2.39214	0.271408	0.40161
THCA	AC019117.2	-0.766824	0.295072	0.427952
THCA	AC108667.2	3.31721	0.320408	0.455646
THCA	AL021578.1	0.0635652	0.346579	0.48791
THCA	Z82186.1	2.63398	0.379433	0.512938
THCA	AC008406.1	2.47744	0.387131	0.520133
THCA	AC020907.4	-0.201686	0.456014	0.594447
THCA	AC073321.1	1.39189	0.472929	0.609244
THCA	AC018553.2	3.99456	0.489687	0.623497
THCA	RAMP2-AS1	0.144179	0.516196	0.649695
THCA	AC096733.2	4.18983	0.571148	0.702705
THCA	AC124798.1	1.5074	0.574739	0.703173
THCA	LINC01184	1.3551	0.613837	0.741671
THCA	AL391261.1	3.56398	0.649381	0.772904
THCA	AC073115.1	3.53647	0.674954	0.794704
THCA	AC018362.1	2.35646	0.698946	0.814198
THCA	AC027228.2	0.673962	0.712244	0.825299
THCA	AC091868.2	0.3001	0.730398	0.84188
THCA	AC027315.1	-1.11713	0.755268	0.863819
THCA	AC019069.1	-1.02367	0.757723	0.863819
THCA	AC244517.1	0.836049	0.761265	0.863819
THCA	GRPEL2-AS1	-2.18761	0.76572	0.864395
THCA	AC018529.2	0.196804	0.787644	0.884585
THCA	AC007106.2	1.9076	0.810694	0.905611
THCA	MIR548A1HG	2.756	0.826124	0.905611
THCA	STX18-AS1	-0.145516	0.833108	0.905611
THCA	AL132875.2	1.40175	0.88645	0.925072
THCA	MIR4435-2HG	-0.0544906	0.886484	0.925072
THCA	EPB41L4A-DT	-3.87389	0.890162	0.925072
THCA	AL356652.1	-2.50744	0.890592	0.925072
THCA	AC103853.1	1.01573	0.895504	0.925072
THCA	RASAL2-AS1	0.0237941	0.932976	0.954775
THCA	AC020558.1	-3.61406	0.960192	0.973528
THCA	AP001189.1	2.12995	0.982916	0.989899
THCA	DENND6A-AS1	3.24521	0.985378	0.989899
THCA	SBF2-AS1	3.48591	0.997276	0.997276
THYM	AL592148.3	3.25771	0.702924	0.715941
UCEC	ATP2B1-AS1	5.27118	2.11883e-10	1.05941e-09
UCEC	AP003071.4	1.48532	2.48658e-09	1.04038e-08
UCEC	HAND2-AS1	0.831399	3.69303e-09	1.47721e-08
UCEC	MIR100HG	2.67842	3.92703e-09	1.52014e-08
UCEC	AC126773.4	3.07786	3.5458e-08	1.14999e-07
UCEC	AC092807.3	0.887192	4.82753e-08	1.41294e-07
UCEC	AC080038.1	2.59695	6.36876e-08	1.81965e-07
UCEC	LINC02606	1.91404	1.14491e-07	3.18313e-07
UCEC	AL139815.1	1.5922	1.16715e-07	3.18313e-07
UCEC	MIR22HG	3.46003	2.02615e-07	5.40308e-07
UCEC	EDIL3-DT	2.61094	2.79807e-07	6.9641e-07
UCEC	AL031651.2	7.30684	7.07945e-07	1.60289e-06
UCEC	MSC-AS1	1.60037	1.75991e-06	3.8398e-06
UCEC	AC108053.1	1.14881	1.94812e-06	4.17453e-06
UCEC	AC016026.1	3.19603	1.40329e-05	2.76057e-05
UCEC	FTX	2.17877	2.20271e-05	4.13009e-05
UCEC	AL356495.1	1.66955	6.78978e-05	0.000116396
UCEC	AP001189.3	2.09718	7.85125e-05	0.000132697
UCEC	AC103591.4	1.69997	0.00019188	0.000302969
UCEC	IGFBP7-AS1	2.53259	0.000245786	0.000383043
UCEC	GRTP1-AS1	1.73899	0.000581078	0.000860856
UCEC	PDE9A-AS1	2.36738	0.00059799	0.000875107
UCEC	AL121796.1	1.81943	0.00175366	0.00223872
UCEC	AC013553.3	1.10989	0.00418979	0.00507854
UCEC	AC020916.1	1.0583	0.00759793	0.00893875
UCEC	AC007998.3	1.46473	0.0133484	0.0152554
UCEC	AC096921.2	0.556968	0.0392598	0.0428289
UCEC	LINC01775	-0.774705	0.25998	0.264386
UCEC	AC093673.1	0.0819142	0.298088	0.300593

## Sheet: mDNAsi_High_vs_Low
Supplementary Table 4. Differentially expressed genes between high- and low-stemness subtypes across TCGA cancers.
Cancer type	Gene	log2FC High vs Low	p.value High vs Low	FDR High vs Low
BLCA	AC099520.1	-2.09499	8.61525e-05	0.000322136
BLCA	AC106795.5	-1.75541	0.000397673	0.00110322
BLCA	AL157394.3	2.16775	0.00296802	0.00654487
BLCA	AC064805.1	2.49026	0.00645738	0.0126213
BLCA	LINC01694	0.786714	0.00674519	0.0128908
BLCA	LINC01147	0.327525	0.0084771	0.0158485
BLCA	AC002563.1	-3.86423	0.0120577	0.0216341
BLCA	AC117386.1	-2.8637	0.0208069	0.0365183
BLCA	AL357033.4	-0.49709	0.0262315	0.0442335
BLCA	CADM3-AS1	1.67534	0.0360959	0.0596971
BLCA	AC009498.1	2.04393	0.0525301	0.0836591
BLCA	AL360178.1	1.06532	0.104373	0.157475
BLCA	AC079584.2	2.32891	0.227616	0.320901
BLCA	LINC00945	-6.24637	0.251739	0.341251
BLCA	LINC01229	1.74324	0.253954	0.341251
BLCA	AC079921.1	0.572421	0.261163	0.345539
BLCA	AP003071.4	1.20902	0.326838	0.413354
BLCA	AC087521.1	0.328904	0.336415	0.4193
BLCA	AL138995.1	1.1163	0.462313	0.551556
BLCA	LINC00476	-1.79014	0.468181	0.551556
BLCA	AC010226.1	-0.418128	0.50096	0.582197
BLCA	AL022151.1	-0.372209	0.674208	0.733948
BLCA	AC046130.2	2.29342	0.709541	0.756671
BLCA	AC139795.2	-2.38387	0.713443	0.756671
BLCA	AC147067.1	2.19931	0.721477	0.756671
BLCA	LINC01496	2.12569	0.793304	0.812192
BRCA	AC009237.14	-3.61782	0.000124313	0.000508554
BRCA	AL121899.1	-5.30157	0.00101857	0.00352581
BRCA	AL022313.2	-4.93778	0.00436943	0.0132556
BRCA	AC079949.2	0.455364	0.00467468	0.0138699
BRCA	AC109635.6	-4.07047	0.00632588	0.0183655
BRCA	LINC02724	-1.91578	0.0115833	0.0306617
BRCA	AC012123.1	-4.20151	0.0125147	0.0324902
BRCA	AP002954.2	-1.17343	0.0205221	0.0490747
BRCA	AC008556.1	-2.389	0.0224478	0.0531658
BRCA	LINC02101	-0.17505	0.0228061	0.0535448
BRCA	AL589684.1	-1.06804	0.0244767	0.0564846
BRCA	AC009041.1	-2.09369	0.0291226	0.0660766
BRCA	KIRREL3-AS3	-3.42669	0.0376295	0.0832783
BRCA	LINC02036	-0.929195	0.0522562	0.110228
BRCA	AC093639.2	-2.05966	0.0530447	0.111024
BRCA	AC096631.1	-2.98374	0.0615936	0.126949
BRCA	AC147067.1	-3.20198	0.0631662	0.129204
BRCA	LINC02337	2.71028	0.0752657	0.148334
BRCA	AL662890.1	-0.88035	0.093716	0.176946
BRCA	AC114798.1	-0.576027	0.100007	0.185646
BRCA	PDCD4-AS1	-0.880216	0.103486	0.189163
BRCA	LINC01117	-0.825464	0.103689	0.189163
BRCA	AL627422.2	-4.50162	0.108913	0.195206
BRCA	AC064843.1	2.71617	0.110472	0.195206
BRCA	MIR1915HG	3.09559	0.11354	0.199063
BRCA	AC074139.1	2.20874	0.143328	0.241866
BRCA	AC104653.1	-2.97041	0.154929	0.254665
BRCA	AL606760.1	-2.77513	0.169127	0.273438
BRCA	LINC02864	1.30327	0.170253	0.273621
BRCA	AC008571.2	1.34449	0.179092	0.286123
BRCA	AC006441.4	-0.319728	0.192644	0.304174
BRCA	AL157702.2	1.68123	0.208907	0.320482
BRCA	LNCPRESS2	-0.533878	0.225203	0.341599
BRCA	AC131011.1	12.7457	0.238424	0.357635
BRCA	AL645608.7	-0.446503	0.25998	0.385685
BRCA	AC097375.1	1.20542	0.275948	0.404924
BRCA	AC087664.1	-0.620896	0.27858	0.406577
BRCA	Z83818.2	-1.89799	0.334956	0.47599
BRCA	AC092979.1	-3.10454	0.350107	0.494915
BRCA	LINC01924	-2.79169	0.355214	0.498
BRCA	AC100801.1	-2.62275	0.355978	0.498
BRCA	AC207130.1	-3.26552	0.398792	0.549357
BRCA	LINC01666	3.6505	0.40554	0.555816
BRCA	AL121888.1	0.364278	0.426548	0.57584
BRCA	LINC01046	3.58695	0.433459	0.579376
BRCA	LINC01623	-1.01625	0.450584	0.585404
BRCA	FRGCA	-1.00963	0.474875	0.60766
BRCA	AL022341.2	0.726298	0.536351	0.676742
BRCA	AC018552.2	3.0467	0.536381	0.676742
BRCA	OGFRP1	1.23378	0.548998	0.689439
BRCA	LINC01365	-0.27865	0.581771	0.717252
BRCA	LINC02417	1.72839	0.665883	0.788546
BRCA	AL512328.1	-2.29446	0.673656	0.788937
BRCA	AC017074.1	-1.86722	0.677771	0.788937
BRCA	LINC02300	0.310725	0.697807	0.805162
BRCA	LINC01139	-2.16605	0.7054	0.81046
BRCA	AL583808.1	-1.35694	0.743384	0.836308
BRCA	KCNJ6-AS1	-0.1616	0.772623	0.865595
BRCA	PPFIA2-AS1	0.192837	0.789617	0.87019
BRCA	AC009511.2	-1.49184	0.808328	0.88719
BRCA	AL161910.1	-0.340979	0.8346	0.904203
BRCA	AC020912.1	-1.39561	0.840574	0.904203
BRCA	LINC01837	1.96147	0.86834	0.923038
BRCA	AC008825.1	-0.571967	0.892098	0.931938
BRCA	AC099668.1	-0.445646	0.928494	0.960511
BRCA	AC018553.3	3.46791	0.94603	0.968634
BRCA	LINC02229	3.35082	0.950697	0.968634
BRCA	AL360267.2	4.88002	0.969246	0.980137
ESCA	AP001065.3	4.15034	0.198946	0.245367
ESCA	LINC02447	1.52467	0.250237	0.280569
HNSC	AL353135.2	2.72729	0.00653489	0.0150621
HNSC	MIR124-2HG	-0.862463	0.0391309	0.0682964
HNSC	AL353743.2	-2.18933	0.0759074	0.118566
HNSC	AC245041.1	-0.123655	0.122206	0.184776
HNSC	DUBR	-3.02481	0.160877	0.228615
HNSC	AC040970.1	-1.18172	0.203042	0.282168
HNSC	AL391834.2	3.84085	0.213563	0.292488
HNSC	AC002546.1	0.321211	0.228284	0.305998
HNSC	LINC02447	-2.99482	0.260441	0.337147
HNSC	AC079804.3	1.54567	0.273888	0.349404
HNSC	AFDN-DT	-0.175959	0.32324	0.394145
HNSC	ERVE-1	-0.0725751	0.358605	0.434464
HNSC	AC104109.2	-5.01296	0.364076	0.438282
HNSC	ATP13A5-AS1	-2.79539	0.385963	0.460351
HNSC	AL359792.1	-2.00079	0.429929	0.507078
HNSC	AC108105.1	1.89021	0.431955	0.507078
HNSC	AC026316.5	0.917665	0.651752	0.716169
HNSC	AC003084.1	1.08094	0.681744	0.744795
HNSC	AC096541.1	1.63321	0.685705	0.744818
HNSC	AL392183.1	1.4673	0.722726	0.776109
HNSC	LINC02033	-0.566395	0.746877	0.797512
HNSC	LINC02256	-0.680588	0.764288	0.811519
HNSC	AL391839.2	-1.97339	0.777419	0.82085
HNSC	AC002451.1	-0.152323	0.793531	0.833207
HNSC	LINC02328	2.07449	0.870477	0.894132
HNSC	AP001981.2	0.252324	0.911044	0.930742
HNSC	LINC00280	-0.198928	0.984716	0.995248
KICH	AC118754.1	1.47642	0.00237174	0.0110681
KICH	AC034198.2	-2.01166	0.0369185	0.129215
KICH	AL158195.1	-4.43406	0.209037	0.487754
KICH	AC027243.3	-10.2142	0.484011	0.823839
KICH	LINC00158	0.376046	0.540824	0.823839
KICH	AP000477.1	-2.86045	0.710208	0.834139
KIRC	AC016026.2	-1.95978	4.33648e-09	7.75748e-08
KIRC	AC136601.1	-2.22808	0.000179866	0.0012066
KIRC	AC005699.1	-0.912952	0.000935391	0.00442935
KIRC	LINC01902	-3.82555	0.00241168	0.00995591
KIRC	AL603839.3	-5.31335	0.00262424	0.0105626
KIRC	AC084125.2	-3.43741	0.00326999	0.012535
KIRC	UXT-AS1	-1.22488	0.00346107	0.0129589
KIRC	TRAM2-AS1	-3.03672	0.0040575	0.0148468
KIRC	LINC01634	-3.38736	0.00478588	0.0171228
KIRC	LINC01887	-1.18537	0.00934223	0.0307623
KIRC	AL121790.1	-6.79318	0.0280847	0.0784554
KIRC	AL049548.1	-6.81212	0.037734	0.0964314
KIRC	AC079460.2	-5.69492	0.0438807	0.108689
KIRC	LINC00858	-3.83837	0.0609274	0.138159
KIRC	AL606834.1	-1.95863	0.0687734	0.153785
KIRC	AC008663.2	-4.02396	0.0841474	0.180636
KIRC	AC012629.2	-3.19264	0.103531	0.216474
KIRC	AP003390.1	-7.48694	0.105781	0.218344
KIRC	LINC01127	-0.667271	0.110496	0.225189
KIRC	AC006994.1	-0.67217	0.115197	0.231834
KIRC	AL162311.1	-1.75829	0.119423	0.237372
KIRC	AL031722.1	-3.89358	0.127155	0.249659
KIRC	AC022364.1	-1.64343	0.155286	0.29071
KIRC	AL031118.1	-1.29845	0.159565	0.295287
KIRC	AC127521.1	1.22577	0.164631	0.3012
KIRC	AL023553.1	0.744386	0.170012	0.304212
KIRC	NBR2	1.81511	0.170056	0.304212
KIRC	AC125611.3	3.06117	0.176328	0.308574
KIRC	AC094108.1	-1.33724	0.190663	0.323123
KIRC	AC079154.1	-0.359914	0.196623	0.329754
KIRC	AL139193.1	-0.603235	0.213401	0.354202
KIRC	AL445985.1	1.05509	0.224502	0.361449
KIRC	AC006033.2	-3.33639	0.241563	0.377588
KIRC	AC096736.3	-1.64227	0.25675	0.387634
KIRC	AL139423.1	-1.14635	0.259581	0.387634
KIRC	LINC01503	-1.25964	0.267444	0.395031
KIRC	AC019330.1	0.196069	0.295692	0.421296
KIRC	AL031290.1	-2.30575	0.315113	0.445028
KIRC	AC092810.3	1.20015	0.340872	0.477221
KIRC	AC021483.1	-3.81869	0.357282	0.494812
KIRC	PLCH1-AS2	-1.05288	0.359584	0.494812
KIRC	AC011476.3	-1.42999	0.431363	0.578745
KIRC	AC090772.1	-1.88938	0.466965	0.618122
KIRC	AP001180.1	-0.241782	0.468391	0.618122
KIRC	ERVK-28	0.476248	0.477277	0.624728
KIRC	LINC02220	1.56908	0.493702	0.639267
KIRC	LINC01285	-0.564101	0.524921	0.665451
KIRC	SLX1A-SULT1A3	-0.0594635	0.541765	0.681439
KIRC	SPON1-AS1	-0.918544	0.55199	0.688918
KIRC	AC016722.1	1.10384	0.605056	0.743619
KIRC	MSC-AS1	-2.90612	0.619213	0.755253
KIRC	DHRSX-IT1	-0.157017	0.638254	0.772624
KIRC	AC106017.2	2.58172	0.666163	0.792695
KIRC	AC090510.4	-0.516617	0.669606	0.792695
KIRC	AC011370.1	-3.14456	0.676995	0.795593
KIRC	Z97056.2	-0.60641	0.684958	0.79597
KIRC	LINC01556	-0.202703	0.687204	0.79597
KIRC	AL033384.1	-0.673198	0.701377	0.806584
KIRC	AC119673.2	-0.602201	0.7254	0.822461
KIRC	ZNRF3-AS1	-0.657848	0.730584	0.822546
KIRC	LINC01546	2.84922	0.767205	0.855781
KIRC	AL591518.1	-0.108521	0.770734	0.855781
KIRC	AL157932.1	0.684137	0.782477	0.862869
KIRC	AL662890.1	-1.0248	0.88516	0.941169
KIRC	AL109924.1	-1.18202	0.888557	0.941169
KIRC	LINC02517	1.36846	0.9086	0.955283
KIRC	FRGCA	2.1575	0.933644	0.964259
KIRC	AL590133.1	0.15953	0.940059	0.964259
KIRC	AC109322.2	1.315	0.940699	0.964259
KIRC	ELF3-AS1	1.00833	0.951688	0.964259
KIRC	AC011840.2	-0.226327	0.952281	0.964259
KIRC	AC138512.1	-0.581804	0.960651	0.966655
KIRP	AC116345.3	6.62018	0.0118152	0.0300346
KIRP	AL162413.1	1.893	0.0669789	0.124156
KIRP	CASC11	4.67268	0.0721255	0.130513
KIRP	AL121655.1	3.16755	0.175106	0.260942
KIRP	AC037433.1	1.85746	0.384013	0.494661
KIRP	LINC00570	-1.6426	0.493421	0.614754
KIRP	AC083864.4	6.19462	0.584518	0.713235
KIRP	LINC01079	4.68304	0.591234	0.713235
KIRP	LINC02281	0.308207	0.63841	0.735139
KIRP	AC246787.2	0.412179	0.7817	0.83675
KIRP	AC027020.1	1.54781	0.960463	0.973269
KIRP	AC137834.2	2.51587	0.995337	0.995337
LGG	AC064807.4	4.68316	0.121622	0.133584
LGG	IQCJ-SCHIP1-AS1	2.64743	0.308757	0.32323
LIHC	ST6GAL2-IT1	4.74575	0.00181551	0.00280837
LIHC	SMILR	0.980007	0.00859103	0.0114934
LIHC	AC137932.1	2.21662	0.0210724	0.0264071
LIHC	LAMA5-AS1	1.08706	0.0251765	0.031156
LIHC	LY6E-DT	2.12851	0.034961	0.042209
LIHC	AP000845.1	3.56969	0.08376	0.0975558
LIHC	LINC00907	-0.170625	0.106992	0.123165
LIHC	AC009570.1	5.11002	0.206323	0.232114
LIHC	AC004540.2	3.61424	0.331178	0.360293
LIHC	AL121761.1	1.71793	0.379276	0.408134
LIHC	LINC02234	1.31372	0.476577	0.507324
LIHC	ELMO1-AS1	1.2709	0.710816	0.748625
LIHC	LINC01852	7.17124	0.775581	0.808237
LIHC	AC100810.1	1.05991	0.817149	0.837469
LIHC	AC245123.1	-1.05416	0.985133	0.985133
LUAD	MGC27382	2.53171	2.87879e-12	1.10384e-11
LUAD	FAM66D	3.10629	0.000321828	0.000396922
LUAD	TEX41	-2.77044	0.00945958	0.0100001
LUSC	AC139795.2	-3.40782	0.000758283	0.00506755
LUSC	AC004877.1	-4.97729	0.00100826	0.00617142
LUSC	AC022893.2	-4.55005	0.00165018	0.00869519
LUSC	AC135782.2	-0.807302	0.00406301	0.0175746
LUSC	MIR646HG	-3.43155	0.00419613	0.0176883
LUSC	AL357075.2	-2.21182	0.00452405	0.0187817
LUSC	LINC02158	4.68905	0.00494583	0.0199288
LUSC	AC062015.1	-4.15084	0.00671752	0.0255639
LUSC	AP001062.1	-3.33318	0.0073359	0.0275347
LUSC	LINC01138	-3.09851	0.00992179	0.0346476
LUSC	AC079766.1	-6.75017	0.0101691	0.0348292
LUSC	AC006305.1	-0.135047	0.0106231	0.0359349
LUSC	AC012360.2	-4.35362	0.01914	0.0582705
LUSC	AC117500.2	-1.80735	0.0219418	0.0626256
LUSC	LINC02470	1.7573	0.0248998	0.0703356
LUSC	AL807740.1	-3.60079	0.0306687	0.0825938
LUSC	AC011388.1	-5.13589	0.030964	0.0825938
LUSC	AL160006.1	-1.72808	0.0332008	0.0866383
LUSC	LINC01905	2.40454	0.0381643	0.0959359
LUSC	AL162713.1	-4.61612	0.0433271	0.106952
LUSC	AL512506.1	-2.04582	0.0513586	0.12418
LUSC	AL354760.1	-2.45183	0.0520619	0.12418
LUSC	AC016526.2	-2.39722	0.0548769	0.127426
LUSC	AC020931.1	-5.93395	0.061655	0.138471
LUSC	AP001432.1	-2.47744	0.062278	0.138733
LUSC	AC079760.2	0.152599	0.0779691	0.164336
LUSC	AC092803.4	-3.15072	0.103405	0.209874
LUSC	AC104078.1	-1.68528	0.181447	0.331444
LUSC	AL162725.2	-0.430274	0.189339	0.341308
LUSC	PROSER2-AS1	-3.86925	0.193104	0.343574
LUSC	AC008781.1	-2.14254	0.206493	0.362687
LUSC	LINC01331	-0.682153	0.221775	0.382179
LUSC	AC009108.3	-3.10819	0.227897	0.390274
LUSC	AL358937.1	-3.26925	0.230851	0.392876
LUSC	AL807757.1	-4.33406	0.27086	0.447082
LUSC	U82671.1	-0.272603	0.289024	0.471385
LUSC	AC138035.1	-0.889814	0.299742	0.479363
LUSC	AL356113.1	-0.537813	0.320362	0.498548
LUSC	AC006452.1	-2.36471	0.336783	0.515523
LUSC	AL136307.1	-1.19092	0.339577	0.516911
LUSC	AC092755.1	-2.3119	0.361488	0.538302
LUSC	STPG3-AS1	0.45318	0.40655	0.595998
LUSC	LINC02105	3.61136	0.419438	0.601707
LUSC	IQCA1-AS1	-1.73174	0.465143	0.653585
LUSC	AC112219.2	1.5479	0.470482	0.655517
LUSC	AC079906.1	-2.27731	0.482352	0.655517
LUSC	AC011479.3	-1.10026	0.48645	0.655517
LUSC	LINC02447	0.34166	0.486996	0.655517
LUSC	AC015908.6	-4.26231	0.528518	0.70641
LUSC	HOTAIR	-3.87997	0.537922	0.712032
LUSC	AC016877.3	0.312086	0.568691	0.745556
LUSC	AC141930.2	-0.213886	0.58339	0.754665
LUSC	AL022324.4	-1.14433	0.586656	0.754665
LUSC	AC073964.1	-2.72935	0.591072	0.756794
LUSC	AC009060.1	-3.13604	0.6058	0.761774
LUSC	AC073578.2	-1.86642	0.606485	0.761774
LUSC	AC100821.2	0.131366	0.616215	0.761774
LUSC	POLR2J4	2.82814	0.618143	0.761774
LUSC	AC008734.1	0.183648	0.624427	0.761774
LUSC	AC010266.2	-2.41806	0.627978	0.761774
LUSC	AC104137.1	1.85457	0.630258	0.761774
LUSC	AC021744.1	-9.73297	0.631104	0.761774
LUSC	CHKB-DT	4.65298	0.634791	0.762863
LUSC	AC112236.2	-0.4352	0.676891	0.806383
LUSC	LINC01797	-1.23634	0.685055	0.808323
LUSC	AC141586.2	0.531863	0.687916	0.808323
LUSC	AL109837.2	-0.28883	0.69787	0.808323
LUSC	LINC00278	0.770839	0.699051	0.808323
LUSC	LINC01341	-0.150064	0.738332	0.839432
LUSC	AC104791.1	-1.50537	0.770214	0.858442
LUSC	AL162585.1	1.81957	0.789742	0.87607
LUSC	AL138916.1	-0.45454	0.794095	0.877347
LUSC	LINC01433	-0.984071	0.806719	0.884164
LUSC	AC106744.2	1.07838	0.810163	0.884401
LUSC	AL713852.2	0.351456	0.820995	0.892669
LUSC	LINC01820	1.64706	0.869336	0.926079
LUSC	AC005343.7	-3.72007	0.869947	0.926079
LUSC	U62317.2	1.62733	0.872002	0.926079
LUSC	AP001318.1	-1.0502	0.894665	0.942839
LUSC	AC106017.1	-0.811065	0.909613	0.951274
LUSC	AC003070.2	-0.405779	0.941551	0.971296
LUSC	AC026470.2	3.34321	0.949363	0.971296
LUSC	AC079226.1	-1.3053	0.949829	0.971296
LUSC	AC100803.2	0.0265913	0.950027	0.971296
LUSC	AC138207.7	-0.690376	0.976394	0.98721
LUSC	SDK1-AS1	-1.53677	0.976401	0.98721
LUSC	AC025254.1	0.836543	0.989986	0.996529
LUSC	AC008443.2	-0.364103	0.995101	0.996529
LUSC	AC009041.3	-0.814587	0.996529	0.996529
PAAD	LINC00639	2.66329	0.0215049	0.0477886
PAAD	AP001636.3	2.37988	0.0859269	0.16367
PAAD	PABPC5-AS1	1.13618	0.164356	0.285837
PAAD	AC110491.1	1.7803	0.274563	0.422405
PAAD	FAM66C	0.31017	0.327887	0.46841
PAAD	AL117329.1	-1.42377	0.487217	0.622767
PAAD	AC004540.1	0.261101	0.511645	0.622767
PAAD	AC004947.1	0.703764	0.878364	0.949582
PAAD	AL049840.3	0.492221	0.942225	0.955049
PRAD	LINC01018	-1.84306	0.000159035	0.000919638
PRAD	AP001046.1	-4.19387	0.0138155	0.0378857
PRAD	AATBC	0.519608	0.0294039	0.0744898
PRAD	PCAT19	3.92295	0.0331064	0.0786277
PRAD	ST8SIA6-AS1	0.823338	0.0907037	0.181407
PRAD	SLC25A30-AS1	7.95247	0.159333	0.277011
PRAD	LINC02646	-2.38927	0.163498	0.282406
PRAD	MNX1-AS1	-1.0048	0.171608	0.294502
PRAD	AL645608.4	0.616449	0.193976	0.324513
PRAD	AL133325.3	-1.33613	0.221845	0.364248
PRAD	AC012558.1	-4.36201	0.223205	0.364248
PRAD	AC016716.1	-0.783484	0.24561	0.391211
PRAD	Z69733.1	-1.26811	0.342679	0.500838
PRAD	BZW1-AS1	-8.0799	0.356324	0.514344
PRAD	PTPRD-AS1	2.27918	0.431723	0.59195
PRAD	AC091179.1	-1.05204	0.467833	0.634916
PRAD	AC009743.1	1.08843	0.48555	0.645782
PRAD	AC106791.1	-0.983879	0.510024	0.671616
PRAD	LINC01908	-3.69696	0.539811	0.700438
PRAD	AL596442.1	-0.500486	0.553707	0.711526
PRAD	AC092720.2	0.682829	0.572298	0.723871
PRAD	LINC02815	-0.899011	0.574198	0.723871
PRAD	EP300-AS1	4.47081	0.594512	0.739995
PRAD	AL354864.1	1.76016	0.60174	0.741032
PRAD	AC107057.1	-5.06863	0.607068	0.744148
PRAD	AC018730.1	-0.170227	0.623923	0.758766
PRAD	AC068075.2	-3.24875	0.624698	0.758766
PRAD	LNCDAT	-0.335956	0.652191	0.768702
PRAD	AC097515.1	-0.813	0.695014	0.786367
PRAD	AC025887.1	-0.533187	0.700635	0.786367
PRAD	EHHADH-AS1	2.3869	0.733775	0.806546
PRAD	ZNF516-DT	0.169504	0.755547	0.82367
PRAD	AC012038.2	-0.51544	0.778851	0.826251
PRAD	LINC02711	-0.967819	0.779861	0.826251
PRAD	LINC02438	1.45445	0.866328	0.889743
PRAD	AC073941.1	-1.47581	0.879617	0.899099
PRAD	AL596442.3	-1.85515	0.882199	0.899099
PRAD	AC135050.4	5.27668	0.918007	0.932022
PRAD	AC117569.2	0.426074	0.999089	0.999089
READ	AF127577.3	6.96462	0.0105156	0.0156518
READ	AC084198.2	3.75081	0.0128045	0.0173237
READ	LINC01644	1.13893	0.264574	0.289772
READ	AC027031.2	2.12233	0.455907	0.455907
SKCM	AC009053.3	-2.33619	0.00479336	0.0297189
SKCM	AC244102.4	-1.46401	0.0110124	0.0456949
SKCM	AC011407.1	-8.36076	0.0265853	0.0867522
SKCM	AP005329.2	-3.44801	0.057395	0.174186
SKCM	CACNA1C-AS1	3.67562	0.0618079	0.174186
SKCM	AL359399.1	-2.08545	0.0828924	0.214139
SKCM	ZNF346-IT1	3.65569	0.148842	0.318215
SKCM	AL358781.2	-3.97146	0.158125	0.3244
SKCM	AC009560.4	1.04018	0.167197	0.3244
SKCM	AC136188.1	5.81105	0.258901	0.428273
SKCM	LINC02361	-2.89097	0.267414	0.428273
SKCM	BMP8B-AS1	-1.65108	0.282046	0.428273
SKCM	AC108516.1	2.08507	0.283692	0.428273
SKCM	AP000317.2	2.29255	0.292424	0.428273
SKCM	TGFB2-AS1	-2.00883	0.293227	0.428273
SKCM	AC147067.1	-2.90626	0.297028	0.428273
SKCM	LINC01694	-0.169879	0.310993	0.42851
SKCM	AC023483.1	-1.07229	0.311015	0.42851
SKCM	AC068491.1	-1.48984	0.397832	0.536208
SKCM	AC018371.1	-1.75077	0.457188	0.590534
SKCM	TTLL7-IT1	-2.77163	0.516077	0.643153
SKCM	AP001095.1	-0.740351	0.518672	0.643153
SKCM	LINC02480	4.92673	0.562569	0.683908
SKCM	AC027702.1	0.744912	0.763216	0.895586
SKCM	LINC02328	-1.03273	0.778404	0.895586
SKCM	AL731533.3	-0.153959	0.780027	0.895586
SKCM	AC087667.1	-0.460293	0.803145	0.905363
SKCM	AL078644.1	1.44712	0.865924	0.928818
SKCM	AC022509.3	0.280738	0.871135	0.928818
SKCM	HELLPAR	0.194566	0.878936	0.928818
SKCM	AC105411.1	2.54955	0.883875	0.928818
SKCM	AL359397.1	4.54443	0.992066	1
SKCM	AL365436.2	-0.583661	1	1
STAD	AC097515.1	-0.058485	0.0127241	0.0233275
STAD	EGFR-AS1	2.51287	0.0724523	0.117587
STAD	LINC01694	-1.95256	0.110236	0.170522
STAD	PPP1R26-AS1	-2.9463	0.116317	0.17716
STAD	TTTY13	1.01856	0.122764	0.184146
STAD	AC073073.2	-0.568447	0.230929	0.3266
STAD	AC244102.3	-1.76105	0.243394	0.33938
STAD	AL133351.4	-0.204809	0.289118	0.376614
STAD	AC027307.2	0.644322	0.368479	0.456541
STAD	LINC01389	1.80078	0.402497	0.491941
STAD	AL109920.1	1.50648	0.456574	0.544589
STAD	AP000943.1	2.27905	0.557896	0.638716
STAD	AP003032.1	1.66387	0.561296	0.638716
STAD	LINC00909	-0.109159	0.651203	0.700751
STAD	WASL-DT	-2.52227	0.658566	0.701054
STAD	AC079848.1	-0.756023	0.981404	0.985298
STAD	AC148477.3	-2.38191	0.985298	0.985298
TGCT	AC004597.1	-0.130846	0.619068	0.650244
TGCT	AL121830.1	2.86171	0.719445	0.738376
TGCT	AC022973.3	-7.69529	0.723204	0.738376
TGCT	AP000688.3	2.00006	0.990127	0.990127
THCA	AC087386.1	-2.75904	0.252424	0.281
THCA	AC009065.5	0.00555268	0.906254	0.953042
THCA	AC131011.1	-1.99517	0.932095	0.953042
