# Supplementary material for: Targeting Pan-Cancer Stemness: Core Regulatory lncRNAs as Novel Therapeutic Vulnerabilities
Source: Int J Mol Sci. 2025 Dec 2;26(23):11684. doi: 10.3390/ijms262311684 (PMC12692698; doi:10.3390/ijms262311684)
Supplement: Supplementary file 1 [file ijms-26-11684-s001.zip › Supplementary Table 5. lncRNA_Protein_Drug_Interactions.xlsx]

## Sheet: RNAsi_interaction_links
Supplementary Table 5. Predicted interactions among lncRNAs, proteins, and drugs across cancer stemness networks.
protein	lncRNA	drug	cancer
ATG9A	RARA-AS1	AZD5582	ACC
ATG9A	TMPO-AS1	AZD5582	ACC
ATG9A	NR2F1-AS1	AZD5582	ACC
ATG9A	HAGLROS	AZD5582	ACC
ATOH1	DARS-AS1	Shikonin	ACC
ATOH1	DARS-AS1	PD173074	ACC
ATOH1	DARS-AS1	AZD1480	ACC
ATOH1	DARS-AS1	BMS-536924	ACC
ATOH1	DARS-AS1	Cediranib	ACC
ATOH1	DARS-AS1	FGFR_3831	ACC
ATOH1	DARS-AS1	AZD4547	ACC
ATOH1	DARS-AS1	PD173074	ACC
ATOH1	DARS-AS1	AZD4547	ACC
ATOH1	DARS-AS1	AZD4547	ACC
ATOH1	DARS-AS1	FGFR_0939	ACC
ATOH1	DARS-AS1	IGFR_3801	ACC
ATOH1	DARS-AS1	AZD1332	ACC
ATOH1	AC004816.1	Shikonin	ACC
ATOH1	AC004816.1	PD173074	ACC
ATOH1	AC004816.1	AZD1480	ACC
ATOH1	AC004816.1	BMS-536924	ACC
ATOH1	AC004816.1	Cediranib	ACC
ATOH1	AC004816.1	FGFR_3831	ACC
ATOH1	AC004816.1	AZD4547	ACC
ATOH1	AC004816.1	PD173074	ACC
ATOH1	AC004816.1	AZD4547	ACC
ATOH1	AC004816.1	AZD4547	ACC
ATOH1	AC004816.1	FGFR_0939	ACC
ATOH1	AC004816.1	IGFR_3801	ACC
ATOH1	AC004816.1	AZD1332	ACC
ATOH1	AC096637.2	Shikonin	ACC
ATOH1	AC096637.2	PD173074	ACC
ATOH1	AC096637.2	AZD1480	ACC
ATOH1	AC096637.2	BMS-536924	ACC
ATOH1	AC096637.2	Cediranib	ACC
ATOH1	AC096637.2	FGFR_3831	ACC
ATOH1	AC096637.2	AZD4547	ACC
ATOH1	AC096637.2	PD173074	ACC
ATOH1	AC096637.2	AZD4547	ACC
ATOH1	AC096637.2	AZD4547	ACC
ATOH1	AC096637.2	FGFR_0939	ACC
ATOH1	AC096637.2	IGFR_3801	ACC
ATOH1	AC096637.2	AZD1332	ACC
ATOH1	AC006001.2	Shikonin	ACC
ATOH1	AC006001.2	PD173074	ACC
ATOH1	AC006001.2	AZD1480	ACC
ATOH1	AC006001.2	BMS-536924	ACC
ATOH1	AC006001.2	Cediranib	ACC
ATOH1	AC006001.2	FGFR_3831	ACC
ATOH1	AC006001.2	AZD4547	ACC
ATOH1	AC006001.2	PD173074	ACC
ATOH1	AC006001.2	AZD4547	ACC
ATOH1	AC006001.2	AZD4547	ACC
ATOH1	AC006001.2	FGFR_0939	ACC
ATOH1	AC006001.2	IGFR_3801	ACC
ATOH1	AC006001.2	AZD1332	ACC
ATOH1	NORAD	Shikonin	ACC
ATOH1	NORAD	PD173074	ACC
ATOH1	NORAD	AZD1480	ACC
ATOH1	NORAD	BMS-536924	ACC
ATOH1	NORAD	Cediranib	ACC
ATOH1	NORAD	FGFR_3831	ACC
ATOH1	NORAD	AZD4547	ACC
ATOH1	NORAD	PD173074	ACC
ATOH1	NORAD	AZD4547	ACC
ATOH1	NORAD	AZD4547	ACC
ATOH1	NORAD	FGFR_0939	ACC
ATOH1	NORAD	IGFR_3801	ACC
ATOH1	NORAD	AZD1332	ACC
ATOH1	AC108134.3	Shikonin	ACC
ATOH1	AC108134.3	PD173074	ACC
ATOH1	AC108134.3	AZD1480	ACC
ATOH1	AC108134.3	BMS-536924	ACC
ATOH1	AC108134.3	Cediranib	ACC
ATOH1	AC108134.3	FGFR_3831	ACC
ATOH1	AC108134.3	AZD4547	ACC
ATOH1	AC108134.3	PD173074	ACC
ATOH1	AC108134.3	AZD4547	ACC
ATOH1	AC108134.3	AZD4547	ACC
ATOH1	AC108134.3	FGFR_0939	ACC
ATOH1	AC108134.3	IGFR_3801	ACC
ATOH1	AC108134.3	AZD1332	ACC
ATOH1	HAGLROS	Shikonin	ACC
ATOH1	HAGLROS	PD173074	ACC
ATOH1	HAGLROS	AZD1480	ACC
ATOH1	HAGLROS	BMS-536924	ACC
ATOH1	HAGLROS	Cediranib	ACC
ATOH1	HAGLROS	FGFR_3831	ACC
ATOH1	HAGLROS	AZD4547	ACC
ATOH1	HAGLROS	PD173074	ACC
ATOH1	HAGLROS	AZD4547	ACC
ATOH1	HAGLROS	AZD4547	ACC
ATOH1	HAGLROS	FGFR_0939	ACC
ATOH1	HAGLROS	IGFR_3801	ACC
ATOH1	HAGLROS	AZD1332	ACC
ATOH1	AC003101.2	Shikonin	ACC
ATOH1	AC003101.2	PD173074	ACC
ATOH1	AC003101.2	AZD1480	ACC
ATOH1	AC003101.2	BMS-536924	ACC
ATOH1	AC003101.2	Cediranib	ACC
ATOH1	AC003101.2	FGFR_3831	ACC
ATOH1	AC003101.2	AZD4547	ACC
ATOH1	AC003101.2	PD173074	ACC
ATOH1	AC003101.2	AZD4547	ACC
ATOH1	AC003101.2	AZD4547	ACC
ATOH1	AC003101.2	FGFR_0939	ACC
ATOH1	AC003101.2	IGFR_3801	ACC
ATOH1	AC003101.2	AZD1332	ACC
ATOH1	AC005911.1	Shikonin	ACC
ATOH1	AC005911.1	PD173074	ACC
ATOH1	AC005911.1	AZD1480	ACC
ATOH1	AC005911.1	BMS-536924	ACC
ATOH1	AC005911.1	Cediranib	ACC
ATOH1	AC005911.1	FGFR_3831	ACC
ATOH1	AC005911.1	AZD4547	ACC
ATOH1	AC005911.1	PD173074	ACC
ATOH1	AC005911.1	AZD4547	ACC
ATOH1	AC005911.1	AZD4547	ACC
ATOH1	AC005911.1	FGFR_0939	ACC
ATOH1	AC005911.1	IGFR_3801	ACC
ATOH1	AC005911.1	AZD1332	ACC
ATOH1	RARA-AS1	Shikonin	ACC
ATOH1	RARA-AS1	PD173074	ACC
ATOH1	RARA-AS1	AZD1480	ACC
ATOH1	RARA-AS1	BMS-536924	ACC
ATOH1	RARA-AS1	Cediranib	ACC
ATOH1	RARA-AS1	FGFR_3831	ACC
ATOH1	RARA-AS1	AZD4547	ACC
ATOH1	RARA-AS1	PD173074	ACC
ATOH1	RARA-AS1	AZD4547	ACC
ATOH1	RARA-AS1	AZD4547	ACC
ATOH1	RARA-AS1	FGFR_0939	ACC
ATOH1	RARA-AS1	IGFR_3801	ACC
ATOH1	RARA-AS1	AZD1332	ACC
ATOH1	AC002310.2	Shikonin	ACC
ATOH1	AC002310.2	PD173074	ACC
ATOH1	AC002310.2	AZD1480	ACC
ATOH1	AC002310.2	BMS-536924	ACC
ATOH1	AC002310.2	Cediranib	ACC
ATOH1	AC002310.2	FGFR_3831	ACC
ATOH1	AC002310.2	AZD4547	ACC
ATOH1	AC002310.2	PD173074	ACC
ATOH1	AC002310.2	AZD4547	ACC
ATOH1	AC002310.2	AZD4547	ACC
ATOH1	AC002310.2	FGFR_0939	ACC
ATOH1	AC002310.2	IGFR_3801	ACC
ATOH1	AC002310.2	AZD1332	ACC
ATOH1	AC015849.2	Shikonin	ACC
ATOH1	AC015849.2	PD173074	ACC
ATOH1	AC015849.2	AZD1480	ACC
ATOH1	AC015849.2	BMS-536924	ACC
ATOH1	AC015849.2	Cediranib	ACC
ATOH1	AC015849.2	FGFR_3831	ACC
ATOH1	AC015849.2	AZD4547	ACC
ATOH1	AC015849.2	PD173074	ACC
ATOH1	AC015849.2	AZD4547	ACC
ATOH1	AC015849.2	AZD4547	ACC
ATOH1	AC015849.2	FGFR_0939	ACC
ATOH1	AC015849.2	IGFR_3801	ACC
ATOH1	AC015849.2	AZD1332	ACC
ATOH1	ADAMTSL4-AS1	Shikonin	ACC
ATOH1	ADAMTSL4-AS1	PD173074	ACC
ATOH1	ADAMTSL4-AS1	AZD1480	ACC
ATOH1	ADAMTSL4-AS1	BMS-536924	ACC
ATOH1	ADAMTSL4-AS1	Cediranib	ACC
ATOH1	ADAMTSL4-AS1	FGFR_3831	ACC
ATOH1	ADAMTSL4-AS1	AZD4547	ACC
ATOH1	ADAMTSL4-AS1	PD173074	ACC
ATOH1	ADAMTSL4-AS1	AZD4547	ACC
ATOH1	ADAMTSL4-AS1	AZD4547	ACC
ATOH1	ADAMTSL4-AS1	FGFR_0939	ACC
ATOH1	ADAMTSL4-AS1	IGFR_3801	ACC
ATOH1	ADAMTSL4-AS1	AZD1332	ACC
ATOH1	AC023137.1	Shikonin	ACC
ATOH1	AC023137.1	PD173074	ACC
ATOH1	AC023137.1	AZD1480	ACC
ATOH1	AC023137.1	BMS-536924	ACC
ATOH1	AC023137.1	Cediranib	ACC
ATOH1	AC023137.1	FGFR_3831	ACC
ATOH1	AC023137.1	AZD4547	ACC
ATOH1	AC023137.1	PD173074	ACC
ATOH1	AC023137.1	AZD4547	ACC
ATOH1	AC023137.1	AZD4547	ACC
ATOH1	AC023137.1	FGFR_0939	ACC
ATOH1	AC023137.1	IGFR_3801	ACC
ATOH1	AC023137.1	AZD1332	ACC
ATOH1	NR2F1-AS1	Shikonin	ACC
ATOH1	NR2F1-AS1	PD173074	ACC
ATOH1	NR2F1-AS1	AZD1480	ACC
ATOH1	NR2F1-AS1	BMS-536924	ACC
ATOH1	NR2F1-AS1	Cediranib	ACC
ATOH1	NR2F1-AS1	FGFR_3831	ACC
ATOH1	NR2F1-AS1	AZD4547	ACC
ATOH1	NR2F1-AS1	PD173074	ACC
ATOH1	NR2F1-AS1	AZD4547	ACC
ATOH1	NR2F1-AS1	AZD4547	ACC
ATOH1	NR2F1-AS1	FGFR_0939	ACC
ATOH1	NR2F1-AS1	IGFR_3801	ACC
ATOH1	NR2F1-AS1	AZD1332	ACC
ATOH1	LINC00336	Shikonin	ACC
ATOH1	LINC00336	PD173074	ACC
ATOH1	LINC00336	AZD1480	ACC
ATOH1	LINC00336	BMS-536924	ACC
ATOH1	LINC00336	Cediranib	ACC
ATOH1	LINC00336	FGFR_3831	ACC
ATOH1	LINC00336	AZD4547	ACC
ATOH1	LINC00336	PD173074	ACC
ATOH1	LINC00336	AZD4547	ACC
ATOH1	LINC00336	AZD4547	ACC
ATOH1	LINC00336	FGFR_0939	ACC
ATOH1	LINC00336	IGFR_3801	ACC
ATOH1	LINC00336	AZD1332	ACC
ATOH1	TMEM72-AS1	Shikonin	ACC
ATOH1	TMEM72-AS1	PD173074	ACC
ATOH1	TMEM72-AS1	AZD1480	ACC
ATOH1	TMEM72-AS1	BMS-536924	ACC
ATOH1	TMEM72-AS1	Cediranib	ACC
ATOH1	TMEM72-AS1	FGFR_3831	ACC
ATOH1	TMEM72-AS1	AZD4547	ACC
ATOH1	TMEM72-AS1	PD173074	ACC
ATOH1	TMEM72-AS1	AZD4547	ACC
ATOH1	TMEM72-AS1	AZD4547	ACC
ATOH1	TMEM72-AS1	FGFR_0939	ACC
ATOH1	TMEM72-AS1	IGFR_3801	ACC
ATOH1	TMEM72-AS1	AZD1332	ACC
ATOH1	AP001363.2	Shikonin	ACC
ATOH1	AP001363.2	PD173074	ACC
ATOH1	AP001363.2	AZD1480	ACC
ATOH1	AP001363.2	BMS-536924	ACC
ATOH1	AP001363.2	Cediranib	ACC
ATOH1	AP001363.2	FGFR_3831	ACC
ATOH1	AP001363.2	AZD4547	ACC
ATOH1	AP001363.2	PD173074	ACC
ATOH1	AP001363.2	AZD4547	ACC
ATOH1	AP001363.2	AZD4547	ACC
ATOH1	AP001363.2	FGFR_0939	ACC
ATOH1	AP001363.2	IGFR_3801	ACC
ATOH1	AP001363.2	AZD1332	ACC
ATOH1	AC005828.5	Shikonin	ACC
ATOH1	AC005828.5	PD173074	ACC
ATOH1	AC005828.5	AZD1480	ACC
ATOH1	AC005828.5	BMS-536924	ACC
ATOH1	AC005828.5	Cediranib	ACC
ATOH1	AC005828.5	FGFR_3831	ACC
ATOH1	AC005828.5	AZD4547	ACC
ATOH1	AC005828.5	PD173074	ACC
ATOH1	AC005828.5	AZD4547	ACC
ATOH1	AC005828.5	AZD4547	ACC
ATOH1	AC005828.5	FGFR_0939	ACC
ATOH1	AC005828.5	IGFR_3801	ACC
ATOH1	AC005828.5	AZD1332	ACC
ATOH1	AL590617.2	Shikonin	ACC
ATOH1	AL590617.2	PD173074	ACC
ATOH1	AL590617.2	AZD1480	ACC
ATOH1	AL590617.2	BMS-536924	ACC
ATOH1	AL590617.2	Cediranib	ACC
ATOH1	AL590617.2	FGFR_3831	ACC
ATOH1	AL590617.2	AZD4547	ACC
ATOH1	AL590617.2	PD173074	ACC
ATOH1	AL590617.2	AZD4547	ACC
ATOH1	AL590617.2	AZD4547	ACC
ATOH1	AL590617.2	FGFR_0939	ACC
ATOH1	AL590617.2	IGFR_3801	ACC
ATOH1	AL590617.2	AZD1332	ACC
ATOH1	AC135507.1	Shikonin	ACC
ATOH1	AC135507.1	PD173074	ACC
ATOH1	AC135507.1	AZD1480	ACC
ATOH1	AC135507.1	BMS-536924	ACC
ATOH1	AC135507.1	Cediranib	ACC
ATOH1	AC135507.1	FGFR_3831	ACC
ATOH1	AC135507.1	AZD4547	ACC
ATOH1	AC135507.1	PD173074	ACC
ATOH1	AC135507.1	AZD4547	ACC
ATOH1	AC135507.1	AZD4547	ACC
ATOH1	AC135507.1	FGFR_0939	ACC
ATOH1	AC135507.1	IGFR_3801	ACC
ATOH1	AC135507.1	AZD1332	ACC
ATOH1	LINC01220	Shikonin	ACC
ATOH1	LINC01220	PD173074	ACC
ATOH1	LINC01220	AZD1480	ACC
ATOH1	LINC01220	BMS-536924	ACC
ATOH1	LINC01220	Cediranib	ACC
ATOH1	LINC01220	FGFR_3831	ACC
ATOH1	LINC01220	AZD4547	ACC
ATOH1	LINC01220	PD173074	ACC
ATOH1	LINC01220	AZD4547	ACC
ATOH1	LINC01220	AZD4547	ACC
ATOH1	LINC01220	FGFR_0939	ACC
ATOH1	LINC01220	IGFR_3801	ACC
ATOH1	LINC01220	AZD1332	ACC
ATOH1	AC254633.1	Shikonin	ACC
ATOH1	AC254633.1	PD173074	ACC
ATOH1	AC254633.1	AZD1480	ACC
ATOH1	AC254633.1	BMS-536924	ACC
ATOH1	AC254633.1	Cediranib	ACC
ATOH1	AC254633.1	FGFR_3831	ACC
ATOH1	AC254633.1	AZD4547	ACC
ATOH1	AC254633.1	PD173074	ACC
ATOH1	AC254633.1	AZD4547	ACC
ATOH1	AC254633.1	AZD4547	ACC
ATOH1	AC254633.1	FGFR_0939	ACC
ATOH1	AC254633.1	IGFR_3801	ACC
ATOH1	AC254633.1	AZD1332	ACC
ATOH1	SREBF2-AS1	Shikonin	ACC
ATOH1	SREBF2-AS1	PD173074	ACC
ATOH1	SREBF2-AS1	AZD1480	ACC
ATOH1	SREBF2-AS1	BMS-536924	ACC
ATOH1	SREBF2-AS1	Cediranib	ACC
ATOH1	SREBF2-AS1	FGFR_3831	ACC
ATOH1	SREBF2-AS1	AZD4547	ACC
ATOH1	SREBF2-AS1	PD173074	ACC
ATOH1	SREBF2-AS1	AZD4547	ACC
ATOH1	SREBF2-AS1	AZD4547	ACC
ATOH1	SREBF2-AS1	FGFR_0939	ACC
ATOH1	SREBF2-AS1	IGFR_3801	ACC
ATOH1	SREBF2-AS1	AZD1332	ACC
BACH1	NORAD	AMG900	ACC
BACH1	RASAL2-AS1	AMG900	ACC
BACH1	NR2F1-AS1	AMG900	ACC
BACH1	RARA-AS1	AMG900	ACC
BACH1	AC103853.2	AMG900	ACC
BACH1	AC254633.1	AMG900	ACC
BACH1	AP001330.4	AMG900	ACC
BACH1	NEXN-AS1	AMG900	ACC
BACH1	AC092953.2	AMG900	ACC
BACH1	AC023137.1	AMG900	ACC
BACH1	AC096637.2	AMG900	ACC
BACH1	LINC01220	AMG900	ACC
BACH1	AL160408.4	AMG900	ACC
BACH1	AL590617.2	AMG900	ACC
BACH1	HAGLROS	AMG900	ACC
BACH1	AP001189.3	AMG900	ACC
BACH1	AL121820.2	AMG900	ACC
BACH1	DDX11-AS1	AMG900	ACC
BACH1	AC002310.2	AMG900	ACC
BACH1	LINC00892	AMG900	ACC
BACH1	AC005828.5	AMG900	ACC
BACH1	AC006001.2	AMG900	ACC
BACH1	AC015849.2	AMG900	ACC
BACH1	DARS-AS1	AMG900	ACC
BACH1	AC005911.1	AMG900	ACC
BACH1	AC011468.3	AMG900	ACC
BACH1	AP001363.2	AMG900	ACC
BACH1	AL121895.2	AMG900	ACC
BACH1	TMPO-AS1	AMG900	ACC
BACH1	AC003101.2	AMG900	ACC
BACH1	LINC01483	AMG900	ACC
BACH1	AF127577.4	AMG900	ACC
BACH1	MSC-AS1	AMG900	ACC
BACH1	AL035588.1	AMG900	ACC
BACH1	OGFRP1	AMG900	ACC
BACH1	SREBF2-AS1	AMG900	ACC
BACH1	AC135507.1	AMG900	ACC
BACH1	AC108134.3	AMG900	ACC
BACH1	ADAMTSL4-AS1	AMG900	ACC
BACH1	TMEM72-AS1	AMG900	ACC
BACH1	AL008721.1	AMG900	ACC
BACH1	LINC00336	AMG900	ACC
BACH1	AC117453.1	AMG900	ACC
BCL11A	AL035588.1	Nilotinib	ACC
BCL11A	AL035588.1	Motesanib	ACC
BCL11A	AL035588.1	KIT_5808	ACC
BCL11A	AF127577.4	Nilotinib	ACC
BCL11A	AF127577.4	Motesanib	ACC
BCL11A	AF127577.4	KIT_5808	ACC
BCL11A	AC004816.1	Nilotinib	ACC
BCL11A	AC004816.1	Motesanib	ACC
BCL11A	AC004816.1	KIT_5808	ACC
BCL11A	DDX11-AS1	Nilotinib	ACC
BCL11A	DDX11-AS1	Motesanib	ACC
BCL11A	DDX11-AS1	KIT_5808	ACC
BCL11A	LINC01483	Nilotinib	ACC
BCL11A	LINC01483	Motesanib	ACC
BCL11A	LINC01483	KIT_5808	ACC
BCL11A	NAALADL2-AS2	Nilotinib	ACC
BCL11A	NAALADL2-AS2	Motesanib	ACC
BCL11A	NAALADL2-AS2	KIT_5808	ACC
BCL11A	ADAMTSL4-AS1	Nilotinib	ACC
BCL11A	ADAMTSL4-AS1	Motesanib	ACC
BCL11A	ADAMTSL4-AS1	KIT_5808	ACC
BCL11A	RASAL2-AS1	Nilotinib	ACC
BCL11A	RASAL2-AS1	Motesanib	ACC
BCL11A	RASAL2-AS1	KIT_5808	ACC
BCL11A	MSC-AS1	Nilotinib	ACC
BCL11A	MSC-AS1	Motesanib	ACC
BCL11A	MSC-AS1	KIT_5808	ACC
BCL11A	AC005911.1	Nilotinib	ACC
BCL11A	AC005911.1	Motesanib	ACC
BCL11A	AC005911.1	KIT_5808	ACC
BCL11A	AC254633.1	Nilotinib	ACC
BCL11A	AC254633.1	Motesanib	ACC
BCL11A	AC254633.1	KIT_5808	ACC
BCL11A	LINC00892	Nilotinib	ACC
BCL11A	LINC00892	Motesanib	ACC
BCL11A	LINC00892	KIT_5808	ACC
BCL11A	AC135507.1	Nilotinib	ACC
BCL11A	AC135507.1	Motesanib	ACC
BCL11A	AC135507.1	KIT_5808	ACC
BCL11A	NR2F1-AS1	Nilotinib	ACC
BCL11A	NR2F1-AS1	Motesanib	ACC
BCL11A	NR2F1-AS1	KIT_5808	ACC
BCL11A	DARS-AS1	Nilotinib	ACC
BCL11A	DARS-AS1	Motesanib	ACC
BCL11A	DARS-AS1	KIT_5808	ACC
BCL11A	AC023137.1	Nilotinib	ACC
BCL11A	AC023137.1	Motesanib	ACC
BCL11A	AC023137.1	KIT_5808	ACC
BCL11A	TMEM72-AS1	Nilotinib	ACC
BCL11A	TMEM72-AS1	Motesanib	ACC
BCL11A	TMEM72-AS1	KIT_5808	ACC
BCL11A	AC108134.3	Nilotinib	ACC
BCL11A	AC108134.3	Motesanib	ACC
BCL11A	AC108134.3	KIT_5808	ACC
BCL11A	TMPO-AS1	Nilotinib	ACC
BCL11A	TMPO-AS1	Motesanib	ACC
BCL11A	TMPO-AS1	KIT_5808	ACC
BCL11A	LINC00336	Nilotinib	ACC
BCL11A	LINC00336	Motesanib	ACC
BCL11A	LINC00336	KIT_5808	ACC
BCL11A	SREBF2-AS1	Nilotinib	ACC
BCL11A	SREBF2-AS1	Motesanib	ACC
BCL11A	SREBF2-AS1	KIT_5808	ACC
BCL11A	AC092953.2	Nilotinib	ACC
BCL11A	AC092953.2	Motesanib	ACC
BCL11A	AC092953.2	KIT_5808	ACC
BCL11A	AC003101.2	Nilotinib	ACC
BCL11A	AC003101.2	Motesanib	ACC
BCL11A	AC003101.2	KIT_5808	ACC
BCL11A	AC096637.2	Nilotinib	ACC
BCL11A	AC096637.2	Motesanib	ACC
BCL11A	AC096637.2	KIT_5808	ACC
BCL11A	NORAD	Nilotinib	ACC
BCL11A	NORAD	Motesanib	ACC
BCL11A	NORAD	KIT_5808	ACC
BCL11A	LINC00861	Nilotinib	ACC
BCL11A	LINC00861	Motesanib	ACC
BCL11A	LINC00861	KIT_5808	ACC
BCL11A	AC006001.2	Nilotinib	ACC
BCL11A	AC006001.2	Motesanib	ACC
BCL11A	AC006001.2	KIT_5808	ACC
BCL11A	LINC01220	Nilotinib	ACC
BCL11A	LINC01220	Motesanib	ACC
BCL11A	LINC01220	KIT_5808	ACC
BCL11A	AP001189.3	Nilotinib	ACC
BCL11A	AP001189.3	Motesanib	ACC
BCL11A	AP001189.3	KIT_5808	ACC
BCL11A	AC005828.5	Nilotinib	ACC
BCL11A	AC005828.5	Motesanib	ACC
BCL11A	AC005828.5	KIT_5808	ACC
BCL11A	RARA-AS1	Nilotinib	ACC
BCL11A	RARA-AS1	Motesanib	ACC
BCL11A	RARA-AS1	KIT_5808	ACC
BCL11A	AP001363.2	Nilotinib	ACC
BCL11A	AP001363.2	Motesanib	ACC
BCL11A	AP001363.2	KIT_5808	ACC
BRD2	AL121895.2	SMYD2_2391	ACC
BRD2	AC003101.2	SMYD2_2391	ACC
BRD2	AC254633.1	SMYD2_2391	ACC
BRD2	RARA-AS1	SMYD2_2391	ACC
BRD2	AC015849.2	SMYD2_2391	ACC
BRD2	DARS-AS1	SMYD2_2391	ACC
BRD2	AC006001.2	SMYD2_2391	ACC
BRD2	NEXN-AS1	SMYD2_2391	ACC
BRD2	AC005911.1	SMYD2_2391	ACC
BRD2	AC108134.3	SMYD2_2391	ACC
BRD2	AC002310.2	SMYD2_2391	ACC
BRD2	TMPO-AS1	SMYD2_2391	ACC
CAMSAP1	TMPO-AS1	Linifanib	ACC
CAMSAP1	DARS-AS1	Linifanib	ACC
CAMSAP1	AP001363.2	Linifanib	ACC
CAMSAP1	HAGLROS	Linifanib	ACC
CAMSAP1	NR2F1-AS1	Linifanib	ACC
CAMSAP1	RARA-AS1	Linifanib	ACC
CD86	NORAD	GSK2606414	ACC
CDC37	TMPO-AS1	EGFRM_5104	ACC
CDC37	TMPO-AS1	PF-06747775	ACC
CDC37	TMPO-AS1	AZD9291	ACC
CDC37	TMPO-AS1	Rociletinib	ACC
CHD1	DDX11-AS1	RAF_9304	ACC
CHD1	DDX11-AS1	ERK_2440	ACC
CHD1	DDX11-AS1	BVD523	ACC
CHD1	DDX11-AS1	AZ628	ACC
CHD1	DDX11-AS1	PD0325901	ACC
CHD1	RASAL2-AS1	RAF_9304	ACC
CHD1	RASAL2-AS1	ERK_2440	ACC
CHD1	RASAL2-AS1	BVD523	ACC
CHD1	RASAL2-AS1	AZ628	ACC
CHD1	RASAL2-AS1	PD0325901	ACC
CHD1	AL450990.1	RAF_9304	ACC
CHD1	AL450990.1	ERK_2440	ACC
CHD1	AL450990.1	BVD523	ACC
CHD1	AL450990.1	AZ628	ACC
CHD1	AL450990.1	PD0325901	ACC
CHD1	SLC14A2-AS1	RAF_9304	ACC
CHD1	SLC14A2-AS1	ERK_2440	ACC
CHD1	SLC14A2-AS1	BVD523	ACC
CHD1	SLC14A2-AS1	AZ628	ACC
CHD1	SLC14A2-AS1	PD0325901	ACC
CHD1	NAALADL2-AS2	RAF_9304	ACC
CHD1	NAALADL2-AS2	ERK_2440	ACC
CHD1	NAALADL2-AS2	BVD523	ACC
CHD1	NAALADL2-AS2	AZ628	ACC
CHD1	NAALADL2-AS2	PD0325901	ACC
CHD1	LINC01483	RAF_9304	ACC
CHD1	LINC01483	ERK_2440	ACC
CHD1	LINC01483	BVD523	ACC
CHD1	LINC01483	AZ628	ACC
CHD1	LINC01483	PD0325901	ACC
CHD1	AC092953.2	RAF_9304	ACC
CHD1	AC092953.2	ERK_2440	ACC
CHD1	AC092953.2	BVD523	ACC
CHD1	AC092953.2	AZ628	ACC
CHD1	AC092953.2	PD0325901	ACC
CHD1	MSC-AS1	RAF_9304	ACC
CHD1	MSC-AS1	ERK_2440	ACC
CHD1	MSC-AS1	BVD523	ACC
CHD1	MSC-AS1	AZ628	ACC
CHD1	MSC-AS1	PD0325901	ACC
CHD1	AC096637.2	RAF_9304	ACC
CHD1	AC096637.2	ERK_2440	ACC
CHD1	AC096637.2	BVD523	ACC
CHD1	AC096637.2	AZ628	ACC
CHD1	AC096637.2	PD0325901	ACC
CHD1	AC006001.2	RAF_9304	ACC
CHD1	AC006001.2	ERK_2440	ACC
CHD1	AC006001.2	BVD523	ACC
CHD1	AC006001.2	AZ628	ACC
CHD1	AC006001.2	PD0325901	ACC
CHD1	AL121820.2	RAF_9304	ACC
CHD1	AL121820.2	ERK_2440	ACC
CHD1	AL121820.2	BVD523	ACC
CHD1	AL121820.2	AZ628	ACC
CHD1	AL121820.2	PD0325901	ACC
CHD1	DARS-AS1	RAF_9304	ACC
CHD1	DARS-AS1	ERK_2440	ACC
CHD1	DARS-AS1	BVD523	ACC
CHD1	DARS-AS1	AZ628	ACC
CHD1	DARS-AS1	PD0325901	ACC
CHD1	AL121895.2	RAF_9304	ACC
CHD1	AL121895.2	ERK_2440	ACC
CHD1	AL121895.2	BVD523	ACC
CHD1	AL121895.2	AZ628	ACC
CHD1	AL121895.2	PD0325901	ACC
CHD1	AC103853.2	RAF_9304	ACC
CHD1	AC103853.2	ERK_2440	ACC
CHD1	AC103853.2	BVD523	ACC
CHD1	AC103853.2	AZ628	ACC
CHD1	AC103853.2	PD0325901	ACC
CHD1	AC023137.1	RAF_9304	ACC
CHD1	AC023137.1	ERK_2440	ACC
CHD1	AC023137.1	BVD523	ACC
CHD1	AC023137.1	AZ628	ACC
CHD1	AC023137.1	PD0325901	ACC
CHD1	TMPO-AS1	RAF_9304	ACC
CHD1	TMPO-AS1	ERK_2440	ACC
CHD1	TMPO-AS1	BVD523	ACC
CHD1	TMPO-AS1	AZ628	ACC
CHD1	TMPO-AS1	PD0325901	ACC
CHD1	AC002310.2	RAF_9304	ACC
CHD1	AC002310.2	ERK_2440	ACC
CHD1	AC002310.2	BVD523	ACC
CHD1	AC002310.2	AZ628	ACC
CHD1	AC002310.2	PD0325901	ACC
CHD1	AC015849.2	RAF_9304	ACC
CHD1	AC015849.2	ERK_2440	ACC
CHD1	AC015849.2	BVD523	ACC
CHD1	AC015849.2	AZ628	ACC
CHD1	AC015849.2	PD0325901	ACC
CHD1	TMEM72-AS1	RAF_9304	ACC
CHD1	TMEM72-AS1	ERK_2440	ACC
CHD1	TMEM72-AS1	BVD523	ACC
CHD1	TMEM72-AS1	AZ628	ACC
CHD1	TMEM72-AS1	PD0325901	ACC
CHD1	AF127577.4	RAF_9304	ACC
CHD1	AF127577.4	ERK_2440	ACC
CHD1	AF127577.4	BVD523	ACC
CHD1	AF127577.4	AZ628	ACC
CHD1	AF127577.4	PD0325901	ACC
CHD1	AL008721.1	RAF_9304	ACC
CHD1	AL008721.1	ERK_2440	ACC
CHD1	AL008721.1	BVD523	ACC
CHD1	AL008721.1	AZ628	ACC
CHD1	AL008721.1	PD0325901	ACC
CHD1	NORAD	RAF_9304	ACC
CHD1	NORAD	ERK_2440	ACC
CHD1	NORAD	BVD523	ACC
CHD1	NORAD	AZ628	ACC
CHD1	NORAD	PD0325901	ACC
CHD1	NEXN-AS1	RAF_9304	ACC
CHD1	NEXN-AS1	ERK_2440	ACC
CHD1	NEXN-AS1	BVD523	ACC
CHD1	NEXN-AS1	AZ628	ACC
CHD1	NEXN-AS1	PD0325901	ACC
CHD1	AC019211.1	RAF_9304	ACC
CHD1	AC019211.1	ERK_2440	ACC
CHD1	AC019211.1	BVD523	ACC
CHD1	AC019211.1	AZ628	ACC
CHD1	AC019211.1	PD0325901	ACC
CHD1	AP003117.1	RAF_9304	ACC
CHD1	AP003117.1	ERK_2440	ACC
CHD1	AP003117.1	BVD523	ACC
CHD1	AP003117.1	AZ628	ACC
CHD1	AP003117.1	PD0325901	ACC
CHD1	AC005911.1	RAF_9304	ACC
CHD1	AC005911.1	ERK_2440	ACC
CHD1	AC005911.1	BVD523	ACC
CHD1	AC005911.1	AZ628	ACC
CHD1	AC005911.1	PD0325901	ACC
CHD1	LINC00336	RAF_9304	ACC
CHD1	LINC00336	ERK_2440	ACC
CHD1	LINC00336	BVD523	ACC
CHD1	LINC00336	AZ628	ACC
CHD1	LINC00336	PD0325901	ACC
CHD1	AP001094.2	RAF_9304	ACC
CHD1	AP001094.2	ERK_2440	ACC
CHD1	AP001094.2	BVD523	ACC
CHD1	AP001094.2	AZ628	ACC
CHD1	AP001094.2	PD0325901	ACC
CHD1	AC011468.3	RAF_9304	ACC
CHD1	AC011468.3	ERK_2440	ACC
CHD1	AC011468.3	BVD523	ACC
CHD1	AC011468.3	AZ628	ACC
CHD1	AC011468.3	PD0325901	ACC
CHD1	AL035588.1	RAF_9304	ACC
CHD1	AL035588.1	ERK_2440	ACC
CHD1	AL035588.1	BVD523	ACC
CHD1	AL035588.1	AZ628	ACC
CHD1	AL035588.1	PD0325901	ACC
CHD1	LINC00892	RAF_9304	ACC
CHD1	LINC00892	ERK_2440	ACC
CHD1	LINC00892	BVD523	ACC
CHD1	LINC00892	AZ628	ACC
CHD1	LINC00892	PD0325901	ACC
CHD1	AC005828.5	RAF_9304	ACC
CHD1	AC005828.5	ERK_2440	ACC
CHD1	AC005828.5	BVD523	ACC
CHD1	AC005828.5	AZ628	ACC
CHD1	AC005828.5	PD0325901	ACC
CHD1	AC003101.2	RAF_9304	ACC
CHD1	AC003101.2	ERK_2440	ACC
CHD1	AC003101.2	BVD523	ACC
CHD1	AC003101.2	AZ628	ACC
CHD1	AC003101.2	PD0325901	ACC
CHD1	AC004816.1	RAF_9304	ACC
CHD1	AC004816.1	ERK_2440	ACC
CHD1	AC004816.1	BVD523	ACC
CHD1	AC004816.1	AZ628	ACC
CHD1	AC004816.1	PD0325901	ACC
CHD1	LINC01220	RAF_9304	ACC
CHD1	LINC01220	ERK_2440	ACC
CHD1	LINC01220	BVD523	ACC
CHD1	LINC01220	AZ628	ACC
CHD1	LINC01220	PD0325901	ACC
CHD1	LINC00861	RAF_9304	ACC
CHD1	LINC00861	ERK_2440	ACC
CHD1	LINC00861	BVD523	ACC
CHD1	LINC00861	AZ628	ACC
CHD1	LINC00861	PD0325901	ACC
CHD1	AP001189.3	RAF_9304	ACC
CHD1	AP001189.3	ERK_2440	ACC
CHD1	AP001189.3	BVD523	ACC
CHD1	AP001189.3	AZ628	ACC
CHD1	AP001189.3	PD0325901	ACC
CHD1	OGFRP1	RAF_9304	ACC
CHD1	OGFRP1	ERK_2440	ACC
CHD1	OGFRP1	BVD523	ACC
CHD1	OGFRP1	AZ628	ACC
CHD1	OGFRP1	PD0325901	ACC
CHD1	AC254633.1	RAF_9304	ACC
CHD1	AC254633.1	ERK_2440	ACC
CHD1	AC254633.1	BVD523	ACC
CHD1	AC254633.1	AZ628	ACC
CHD1	AC254633.1	PD0325901	ACC
CHD1	AC135507.1	RAF_9304	ACC
CHD1	AC135507.1	ERK_2440	ACC
CHD1	AC135507.1	BVD523	ACC
CHD1	AC135507.1	AZ628	ACC
CHD1	AC135507.1	PD0325901	ACC
CHD1	LINC00924	RAF_9304	ACC
CHD1	LINC00924	ERK_2440	ACC
CHD1	LINC00924	BVD523	ACC
CHD1	LINC00924	AZ628	ACC
CHD1	LINC00924	PD0325901	ACC
CHD1	HAGLROS	RAF_9304	ACC
CHD1	HAGLROS	ERK_2440	ACC
CHD1	HAGLROS	BVD523	ACC
CHD1	HAGLROS	AZ628	ACC
CHD1	HAGLROS	PD0325901	ACC
CHD1	AL160408.4	RAF_9304	ACC
CHD1	AL160408.4	ERK_2440	ACC
CHD1	AL160408.4	BVD523	ACC
CHD1	AL160408.4	AZ628	ACC
CHD1	AL160408.4	PD0325901	ACC
CHD1	RARA-AS1	RAF_9304	ACC
CHD1	RARA-AS1	ERK_2440	ACC
CHD1	RARA-AS1	BVD523	ACC
CHD1	RARA-AS1	AZ628	ACC
CHD1	RARA-AS1	PD0325901	ACC
CHD1	AC108134.3	RAF_9304	ACC
CHD1	AC108134.3	ERK_2440	ACC
CHD1	AC108134.3	BVD523	ACC
CHD1	AC108134.3	AZ628	ACC
CHD1	AC108134.3	PD0325901	ACC
CHD1	AL590617.2	RAF_9304	ACC
CHD1	AL590617.2	ERK_2440	ACC
CHD1	AL590617.2	BVD523	ACC
CHD1	AL590617.2	AZ628	ACC
CHD1	AL590617.2	PD0325901	ACC
CHD1	AC117453.1	RAF_9304	ACC
CHD1	AC117453.1	ERK_2440	ACC
CHD1	AC117453.1	BVD523	ACC
CHD1	AC117453.1	AZ628	ACC
CHD1	AC117453.1	PD0325901	ACC
CHD1	SREBF2-AS1	RAF_9304	ACC
CHD1	SREBF2-AS1	ERK_2440	ACC
CHD1	SREBF2-AS1	BVD523	ACC
CHD1	SREBF2-AS1	AZ628	ACC
CHD1	SREBF2-AS1	PD0325901	ACC
CHD1	LINC02200	RAF_9304	ACC
CHD1	LINC02200	ERK_2440	ACC
CHD1	LINC02200	BVD523	ACC
CHD1	LINC02200	AZ628	ACC
CHD1	LINC02200	PD0325901	ACC
CHD1	AP001363.2	RAF_9304	ACC
CHD1	AP001363.2	ERK_2440	ACC
CHD1	AP001363.2	BVD523	ACC
CHD1	AP001363.2	AZ628	ACC
CHD1	AP001363.2	PD0325901	ACC
CHD1	ADAMTSL4-AS1	RAF_9304	ACC
CHD1	ADAMTSL4-AS1	ERK_2440	ACC
CHD1	ADAMTSL4-AS1	BVD523	ACC
CHD1	ADAMTSL4-AS1	AZ628	ACC
CHD1	ADAMTSL4-AS1	PD0325901	ACC
CHD1	NR2F1-AS1	RAF_9304	ACC
CHD1	NR2F1-AS1	ERK_2440	ACC
CHD1	NR2F1-AS1	BVD523	ACC
CHD1	NR2F1-AS1	AZ628	ACC
CHD1	NR2F1-AS1	PD0325901	ACC
CNPY2	NR2F1-AS1	BMS-536924	ACC
CNPY2	NR2F1-AS1	IGFR_3801	ACC
CNPY2	NR2F1-AS1	IGF1R_3801	ACC
CNPY2	NR2F1-AS1	BMS-754807	ACC
CNPY2	NR2F1-AS1	Linsitinib	ACC
CNPY2	NR2F1-AS1	BMS-536924	ACC
CNPY2	NR2F1-AS1	BMS-754807	ACC
CNPY2	NR2F1-AS1	Linsitinib	ACC
CNPY2	NR2F1-AS1	NVP-ADW742	ACC
CNPY2	TMPO-AS1	BMS-536924	ACC
CNPY2	TMPO-AS1	IGFR_3801	ACC
CNPY2	TMPO-AS1	IGF1R_3801	ACC
CNPY2	TMPO-AS1	BMS-754807	ACC
CNPY2	TMPO-AS1	Linsitinib	ACC
CNPY2	TMPO-AS1	BMS-536924	ACC
CNPY2	TMPO-AS1	BMS-754807	ACC
CNPY2	TMPO-AS1	Linsitinib	ACC
CNPY2	TMPO-AS1	NVP-ADW742	ACC
CPD	TMPO-AS1	Linsitinib	ACC
CPD	TMPO-AS1	UNC-2025	ACC
CPD	TMPO-AS1	BMS-754807	ACC
CPD	TMPO-AS1	BMS-754807	ACC
CPD	TMPO-AS1	Linsitinib	ACC
CPD	TMPO-AS1	UNC2025	ACC
CPD	NR2F1-AS1	Linsitinib	ACC
CPD	NR2F1-AS1	UNC-2025	ACC
CPD	NR2F1-AS1	BMS-754807	ACC
CPD	NR2F1-AS1	BMS-754807	ACC
CPD	NR2F1-AS1	Linsitinib	ACC
CPD	NR2F1-AS1	UNC2025	ACC
CPD	AP001363.2	Linsitinib	ACC
CPD	AP001363.2	UNC-2025	ACC
CPD	AP001363.2	BMS-754807	ACC
CPD	AP001363.2	BMS-754807	ACC
CPD	AP001363.2	Linsitinib	ACC
CPD	AP001363.2	UNC2025	ACC
CPD	HAGLROS	Linsitinib	ACC
CPD	HAGLROS	UNC-2025	ACC
CPD	HAGLROS	BMS-754807	ACC
CPD	HAGLROS	BMS-754807	ACC
CPD	HAGLROS	Linsitinib	ACC
CPD	HAGLROS	UNC2025	ACC
CPD	RARA-AS1	Linsitinib	ACC
CPD	RARA-AS1	UNC-2025	ACC
CPD	RARA-AS1	BMS-754807	ACC
CPD	RARA-AS1	BMS-754807	ACC
CPD	RARA-AS1	Linsitinib	ACC
CPD	RARA-AS1	UNC2025	ACC
CRKL	NR2F1-AS1	EphB4_9721	ACC
CRKL	RARA-AS1	EphB4_9721	ACC
CRKL	AP001363.2	EphB4_9721	ACC
CRKL	TMPO-AS1	EphB4_9721	ACC
CTNNB1	AC096637.2	BVD523	ACC
CTNNB1	AC096637.2	VX-11e	ACC
CTNNB1	LINC02200	BVD523	ACC
CTNNB1	LINC02200	VX-11e	ACC
CTNNB1	NORAD	BVD523	ACC
CTNNB1	NORAD	VX-11e	ACC
CTNNB1	NR2F1-AS1	BVD523	ACC
CTNNB1	NR2F1-AS1	VX-11e	ACC
CTNNB1	LINC01220	BVD523	ACC
CTNNB1	LINC01220	VX-11e	ACC
CTNNB1	AC005828.5	BVD523	ACC
CTNNB1	AC005828.5	VX-11e	ACC
CTNNB1	AC006001.2	BVD523	ACC
CTNNB1	AC006001.2	VX-11e	ACC
CTNNB1	TMEM72-AS1	BVD523	ACC
CTNNB1	TMEM72-AS1	VX-11e	ACC
CTNNB1	AC004816.1	BVD523	ACC
CTNNB1	AC004816.1	VX-11e	ACC
CTNNB1	LINC01483	BVD523	ACC
CTNNB1	LINC01483	VX-11e	ACC
CTNNB1	AC002310.2	BVD523	ACC
CTNNB1	AC002310.2	VX-11e	ACC
CTNNB1	AC015849.2	BVD523	ACC
CTNNB1	AC015849.2	VX-11e	ACC
CTNNB1	LINC00336	BVD523	ACC
CTNNB1	LINC00336	VX-11e	ACC
CTNNB1	AC254633.1	BVD523	ACC
CTNNB1	AC254633.1	VX-11e	ACC
CTNNB1	AL035588.1	BVD523	ACC
CTNNB1	AL035588.1	VX-11e	ACC
CTNNB1	AC023137.1	BVD523	ACC
CTNNB1	AC023137.1	VX-11e	ACC
CTNNB1	DARS-AS1	BVD523	ACC
CTNNB1	DARS-AS1	VX-11e	ACC
CTNNB1	AP001363.2	BVD523	ACC
CTNNB1	AP001363.2	VX-11e	ACC
DCAF8	TMPO-AS1	IGF1R_3801	ACC
DCAF8	NR2F1-AS1	IGF1R_3801	ACC
DCAF8	RARA-AS1	IGF1R_3801	ACC
DSCC1	NR2F1-AS1	Serabelisib	ACC
DSCC1	TMPO-AS1	Serabelisib	ACC
DSCC1	RARA-AS1	Serabelisib	ACC
EGFR	NR2F1-AS1	Sapitinib	ACC
EGFR	NR2F1-AS1	Poziotinib	ACC
EGFR	NR2F1-AS1	AZD8931	ACC
EGFR	NR2F1-AS1	Saracatinib	ACC
EGFR	NR2F1-AS1	Gefitinib	ACC
EGFR	NR2F1-AS1	EGFR_8897	ACC
EGFR	NR2F1-AS1	Lapatinib	ACC
EGFR	NR2F1-AS1	Osimertinib	ACC
EGFR	NR2F1-AS1	Gefitinib	ACC
EGFR	NR2F1-AS1	Bosutinib	ACC
EGFR	NR2F1-AS1	Afatinib	ACC
EGFR	NR2F1-AS1	Cetuximab	ACC
EGFR	NR2F1-AS1	PF-06747775	ACC
EGFR	NR2F1-AS1	Pelitinib	ACC
EGFR	NR2F1-AS1	Afatinib	ACC
EGFR	NR2F1-AS1	Ibrutinib	ACC
EGFR	NR2F1-AS1	SYK_1543	ACC
EGFR	NR2F1-AS1	AZD9291	ACC
EGFR	NR2F1-AS1	Ibrutinib	ACC
EGFR	NR2F1-AS1	Bosutinib	ACC
EGFR	NR2F1-AS1	Erlotinib	ACC
EGFR	NR2F1-AS1	EGF816	ACC
EGFR	NR2F1-AS1	EGFRM_5104	ACC
EGFR	NR2F1-AS1	AZD3759	ACC
EGFR	NR2F1-AS1	EGFR_7518	ACC
EGFR	NR2F1-AS1	Danusertib	ACC
EGFR	RARA-AS1	Sapitinib	ACC
EGFR	RARA-AS1	Poziotinib	ACC
EGFR	RARA-AS1	AZD8931	ACC
EGFR	RARA-AS1	Saracatinib	ACC
EGFR	RARA-AS1	Gefitinib	ACC
EGFR	RARA-AS1	EGFR_8897	ACC
EGFR	RARA-AS1	Lapatinib	ACC
EGFR	RARA-AS1	Osimertinib	ACC
EGFR	RARA-AS1	Gefitinib	ACC
EGFR	RARA-AS1	Bosutinib	ACC
EGFR	RARA-AS1	Afatinib	ACC
EGFR	RARA-AS1	Cetuximab	ACC
EGFR	RARA-AS1	PF-06747775	ACC
EGFR	RARA-AS1	Pelitinib	ACC
EGFR	RARA-AS1	Afatinib	ACC
EGFR	RARA-AS1	Ibrutinib	ACC
EGFR	RARA-AS1	SYK_1543	ACC
EGFR	RARA-AS1	AZD9291	ACC
EGFR	RARA-AS1	Ibrutinib	ACC
EGFR	RARA-AS1	Bosutinib	ACC
EGFR	RARA-AS1	Erlotinib	ACC
EGFR	RARA-AS1	EGF816	ACC
EGFR	RARA-AS1	EGFRM_5104	ACC
EGFR	RARA-AS1	AZD3759	ACC
EGFR	RARA-AS1	EGFR_7518	ACC
EGFR	RARA-AS1	Danusertib	ACC
EGFR	TMPO-AS1	Sapitinib	ACC
EGFR	TMPO-AS1	Poziotinib	ACC
EGFR	TMPO-AS1	AZD8931	ACC
EGFR	TMPO-AS1	Saracatinib	ACC
EGFR	TMPO-AS1	Gefitinib	ACC
EGFR	TMPO-AS1	EGFR_8897	ACC
EGFR	TMPO-AS1	Lapatinib	ACC
EGFR	TMPO-AS1	Osimertinib	ACC
EGFR	TMPO-AS1	Gefitinib	ACC
EGFR	TMPO-AS1	Bosutinib	ACC
EGFR	TMPO-AS1	Afatinib	ACC
EGFR	TMPO-AS1	Cetuximab	ACC
EGFR	TMPO-AS1	PF-06747775	ACC
EGFR	TMPO-AS1	Pelitinib	ACC
EGFR	TMPO-AS1	Afatinib	ACC
EGFR	TMPO-AS1	Ibrutinib	ACC
EGFR	TMPO-AS1	SYK_1543	ACC
EGFR	TMPO-AS1	AZD9291	ACC
EGFR	TMPO-AS1	Ibrutinib	ACC
EGFR	TMPO-AS1	Bosutinib	ACC
EGFR	TMPO-AS1	Erlotinib	ACC
EGFR	TMPO-AS1	EGF816	ACC
EGFR	TMPO-AS1	EGFRM_5104	ACC
EGFR	TMPO-AS1	AZD3759	ACC
EGFR	TMPO-AS1	EGFR_7518	ACC
EGFR	TMPO-AS1	Danusertib	ACC
ELAVL1	LINC01483	PLX-4720	ACC
ELAVL1	NORAD	PLX-4720	ACC
ELAVL1	RASAL2-AS1	PLX-4720	ACC
ELAVL1	AC096637.2	PLX-4720	ACC
ELAVL1	AC005911.1	PLX-4720	ACC
ELAVL1	DDX11-AS1	PLX-4720	ACC
ELAVL1	LINC00892	PLX-4720	ACC
ELAVL1	NAALADL2-AS2	PLX-4720	ACC
ELAVL1	AC002310.2	PLX-4720	ACC
ELAVL1	NR2F1-AS1	PLX-4720	ACC
ELAVL1	DARS-AS1	PLX-4720	ACC
ELAVL1	AC019211.1	PLX-4720	ACC
ELAVL1	AF127577.4	PLX-4720	ACC
ELAVL1	TMEM72-AS1	PLX-4720	ACC
ELAVL1	LINC00924	PLX-4720	ACC
ELAVL1	SREBF2-AS1	PLX-4720	ACC
ELAVL1	AC092953.2	PLX-4720	ACC
ELAVL1	LINC00861	PLX-4720	ACC
ELAVL1	NEXN-AS1	PLX-4720	ACC
ELAVL1	AC011468.3	PLX-4720	ACC
ELAVL1	AC023137.1	PLX-4720	ACC
ELAVL1	TMPO-AS1	PLX-4720	ACC
ELAVL1	ADAMTSL4-AS1	PLX-4720	ACC
ELAVL1	AL590617.2	PLX-4720	ACC
ELAVL1	LINC00336	PLX-4720	ACC
ELAVL1	AC117453.1	PLX-4720	ACC
ELAVL1	MSC-AS1	PLX-4720	ACC
ELAVL1	AC004816.1	PLX-4720	ACC
ERBB3	HAGLROS	Ibrutinib	ACC
ERBB3	HAGLROS	EGFRM_5104	ACC
ERBB3	HAGLROS	Poziotinib	ACC
ERBB3	HAGLROS	EGFR_8897	ACC
ERBB3	HAGLROS	Afatinib	ACC
ERBB3	HAGLROS	CP-724714	ACC
ERBB3	HAGLROS	AZD8835	ACC
ERBB3	NR2F1-AS1	Ibrutinib	ACC
ERBB3	NR2F1-AS1	EGFRM_5104	ACC
ERBB3	NR2F1-AS1	Poziotinib	ACC
ERBB3	NR2F1-AS1	EGFR_8897	ACC
ERBB3	NR2F1-AS1	Afatinib	ACC
ERBB3	NR2F1-AS1	CP-724714	ACC
ERBB3	NR2F1-AS1	AZD8835	ACC
ERBB3	TMPO-AS1	Ibrutinib	ACC
ERBB3	TMPO-AS1	EGFRM_5104	ACC
ERBB3	TMPO-AS1	Poziotinib	ACC
ERBB3	TMPO-AS1	EGFR_8897	ACC
ERBB3	TMPO-AS1	Afatinib	ACC
ERBB3	TMPO-AS1	CP-724714	ACC
ERBB3	TMPO-AS1	AZD8835	ACC
ERBB3	RARA-AS1	Ibrutinib	ACC
ERBB3	RARA-AS1	EGFRM_5104	ACC
ERBB3	RARA-AS1	Poziotinib	ACC
ERBB3	RARA-AS1	EGFR_8897	ACC
ERBB3	RARA-AS1	Afatinib	ACC
ERBB3	RARA-AS1	CP-724714	ACC
ERBB3	RARA-AS1	AZD8835	ACC
ERBB3	AP001363.2	Ibrutinib	ACC
ERBB3	AP001363.2	EGFRM_5104	ACC
ERBB3	AP001363.2	Poziotinib	ACC
ERBB3	AP001363.2	EGFR_8897	ACC
ERBB3	AP001363.2	Afatinib	ACC
ERBB3	AP001363.2	CP-724714	ACC
ERBB3	AP001363.2	AZD8835	ACC
ESR1	AC096637.2	Fulvestrant	ACC
ESR1	AP001094.2	Fulvestrant	ACC
ESR1	AC015849.2	Fulvestrant	ACC
ESR1	AP001330.4	Fulvestrant	ACC
ESR1	NORAD	Fulvestrant	ACC
ESR1	AC117453.1	Fulvestrant	ACC
ESR1	NEXN-AS1	Fulvestrant	ACC
ESR1	TMEM72-AS1	Fulvestrant	ACC
ESR1	AC092953.2	Fulvestrant	ACC
ESR1	AC003101.2	Fulvestrant	ACC
ESR1	RARA-AS1	Fulvestrant	ACC
ESR1	DARS-AS1	Fulvestrant	ACC
ESR1	AL035588.1	Fulvestrant	ACC
ESR1	LINC00924	Fulvestrant	ACC
ESR1	AC103853.2	Fulvestrant	ACC
ESR1	LINC00892	Fulvestrant	ACC
ESR1	AC005828.5	Fulvestrant	ACC
ESR1	AL121820.2	Fulvestrant	ACC
ESR1	AP001189.3	Fulvestrant	ACC
ESR1	LINC00861	Fulvestrant	ACC
ESR1	TMPO-AS1	Fulvestrant	ACC
ESR1	AL121895.2	Fulvestrant	ACC
ESR1	LINC02200	Fulvestrant	ACC
ESR1	AC011468.3	Fulvestrant	ACC
ESR1	AL160408.4	Fulvestrant	ACC
ESR1	SLC14A2-AS1	Fulvestrant	ACC
ESR1	AC019211.1	Fulvestrant	ACC
ESR1	AC005911.1	Fulvestrant	ACC
ESR1	MSC-AS1	Fulvestrant	ACC
ESR1	AF127577.4	Fulvestrant	ACC
ESR1	AC254633.1	Fulvestrant	ACC
ESR1	AL590617.2	Fulvestrant	ACC
ESR1	AC108134.3	Fulvestrant	ACC
ESR1	AC023137.1	Fulvestrant	ACC
ESR1	LINC01483	Fulvestrant	ACC
ESR1	AP003117.1	Fulvestrant	ACC
ESR1	SREBF2-AS1	Fulvestrant	ACC
ESR1	LINC00336	Fulvestrant	ACC
ESR1	AC004816.1	Fulvestrant	ACC
ESR1	HAGLROS	Fulvestrant	ACC
ESR1	AP001363.2	Fulvestrant	ACC
ESR1	OGFRP1	Fulvestrant	ACC
ESR1	AL008721.1	Fulvestrant	ACC
ESR1	DDX11-AS1	Fulvestrant	ACC
ESR1	AC006001.2	Fulvestrant	ACC
ESR1	AC135507.1	Fulvestrant	ACC
ESR1	ADAMTSL4-AS1	Fulvestrant	ACC
ESR1	NR2F1-AS1	Fulvestrant	ACC
ESR1	LINC01220	Fulvestrant	ACC
ESR1	NAALADL2-AS2	Fulvestrant	ACC
ESR1	AL450990.1	Fulvestrant	ACC
ESR1	RASAL2-AS1	Fulvestrant	ACC
ESR1	AC002310.2	Fulvestrant	ACC
FCHSD1	TMPO-AS1	AZ6102	ACC
FGFR2	NR2F1-AS1	Cediranib	ACC
FGFR2	NR2F1-AS1	IGFR_3801	ACC
FGFR2	NR2F1-AS1	Danusertib	ACC
FGFR2	NR2F1-AS1	FGFR_3831	ACC
FGFR2	NR2F1-AS1	AZD4547	ACC
FGFR2	NR2F1-AS1	Shikonin	ACC
FGFR2	NR2F1-AS1	Axitinib	ACC
FGFR2	NR2F1-AS1	FGFR_0939	ACC
FGFR2	NR2F1-AS1	AZD4547	ACC
FGFR2	NR2F1-AS1	AZD1332	ACC
FGFR2	NR2F1-AS1	AZD4547	ACC
FGFR2	NR2F1-AS1	AZD1480	ACC
FGFR2	NR2F1-AS1	AZD1332	ACC
FGFR2	NR2F1-AS1	PD173074	ACC
FGFR2	NR2F1-AS1	Doxorubicin	ACC
FGFR2	NR2F1-AS1	Ponatinib	ACC
FGFR2	NR2F1-AS1	PD173074	ACC
FGFR2	NR2F1-AS1	Axitinib	ACC
FGFR2	NR2F1-AS1	KIT_5808	ACC
FGFR2	NR2F1-AS1	Pexidartinib	ACC
FGFR2	RARA-AS1	Cediranib	ACC
FGFR2	RARA-AS1	IGFR_3801	ACC
FGFR2	RARA-AS1	Danusertib	ACC
FGFR2	RARA-AS1	FGFR_3831	ACC
FGFR2	RARA-AS1	AZD4547	ACC
FGFR2	RARA-AS1	Shikonin	ACC
FGFR2	RARA-AS1	Axitinib	ACC
FGFR2	RARA-AS1	FGFR_0939	ACC
FGFR2	RARA-AS1	AZD4547	ACC
FGFR2	RARA-AS1	AZD1332	ACC
FGFR2	RARA-AS1	AZD4547	ACC
FGFR2	RARA-AS1	AZD1480	ACC
FGFR2	RARA-AS1	AZD1332	ACC
FGFR2	RARA-AS1	PD173074	ACC
FGFR2	RARA-AS1	Doxorubicin	ACC
FGFR2	RARA-AS1	Ponatinib	ACC
FGFR2	RARA-AS1	PD173074	ACC
FGFR2	RARA-AS1	Axitinib	ACC
FGFR2	RARA-AS1	KIT_5808	ACC
FGFR2	RARA-AS1	Pexidartinib	ACC
FGFR2	TMPO-AS1	Cediranib	ACC
FGFR2	TMPO-AS1	IGFR_3801	ACC
FGFR2	TMPO-AS1	Danusertib	ACC
FGFR2	TMPO-AS1	FGFR_3831	ACC
FGFR2	TMPO-AS1	AZD4547	ACC
FGFR2	TMPO-AS1	Shikonin	ACC
FGFR2	TMPO-AS1	Axitinib	ACC
FGFR2	TMPO-AS1	FGFR_0939	ACC
FGFR2	TMPO-AS1	AZD4547	ACC
FGFR2	TMPO-AS1	AZD1332	ACC
FGFR2	TMPO-AS1	AZD4547	ACC
FGFR2	TMPO-AS1	AZD1480	ACC
FGFR2	TMPO-AS1	AZD1332	ACC
FGFR2	TMPO-AS1	PD173074	ACC
FGFR2	TMPO-AS1	Doxorubicin	ACC
FGFR2	TMPO-AS1	Ponatinib	ACC
FGFR2	TMPO-AS1	PD173074	ACC
FGFR2	TMPO-AS1	Axitinib	ACC
FGFR2	TMPO-AS1	KIT_5808	ACC
FGFR2	TMPO-AS1	Pexidartinib	ACC
FOXA1	AC096637.2	Uprosertib	ACC
FOXA1	AC096637.2	Selumetinib	ACC
FOXA1	AC096637.2	PD0325901	ACC
FOXA1	AP001094.2	Uprosertib	ACC
FOXA1	AP001094.2	Selumetinib	ACC
FOXA1	AP001094.2	PD0325901	ACC
FOXA1	AC015849.2	Uprosertib	ACC
FOXA1	AC015849.2	Selumetinib	ACC
FOXA1	AC015849.2	PD0325901	ACC
FOXA1	AC092953.2	Uprosertib	ACC
FOXA1	AC092953.2	Selumetinib	ACC
FOXA1	AC092953.2	PD0325901	ACC
FOXA1	AC006001.2	Uprosertib	ACC
FOXA1	AC006001.2	Selumetinib	ACC
FOXA1	AC006001.2	PD0325901	ACC
FOXA1	LINC00861	Uprosertib	ACC
FOXA1	LINC00861	Selumetinib	ACC
FOXA1	LINC00861	PD0325901	ACC
FOXA1	AP001330.4	Uprosertib	ACC
FOXA1	AP001330.4	Selumetinib	ACC
FOXA1	AP001330.4	PD0325901	ACC
FOXA1	AP001189.3	Uprosertib	ACC
FOXA1	AP001189.3	Selumetinib	ACC
FOXA1	AP001189.3	PD0325901	ACC
FOXA1	LINC00924	Uprosertib	ACC
FOXA1	LINC00924	Selumetinib	ACC
FOXA1	LINC00924	PD0325901	ACC
FOXA1	AL160408.4	Uprosertib	ACC
FOXA1	AL160408.4	Selumetinib	ACC
FOXA1	AL160408.4	PD0325901	ACC
FOXA1	NEXN-AS1	Uprosertib	ACC
FOXA1	NEXN-AS1	Selumetinib	ACC
FOXA1	NEXN-AS1	PD0325901	ACC
FOXA1	AC103853.2	Uprosertib	ACC
FOXA1	AC103853.2	Selumetinib	ACC
FOXA1	AC103853.2	PD0325901	ACC
FOXA1	TMEM72-AS1	Uprosertib	ACC
FOXA1	TMEM72-AS1	Selumetinib	ACC
FOXA1	TMEM72-AS1	PD0325901	ACC
FOXA1	AF127577.4	Uprosertib	ACC
FOXA1	AF127577.4	Selumetinib	ACC
FOXA1	AF127577.4	PD0325901	ACC
FOXA1	AC005828.5	Uprosertib	ACC
FOXA1	AC005828.5	Selumetinib	ACC
FOXA1	AC005828.5	PD0325901	ACC
FOXA1	AL035588.1	Uprosertib	ACC
FOXA1	AL035588.1	Selumetinib	ACC
FOXA1	AL035588.1	PD0325901	ACC
FOXA1	OGFRP1	Uprosertib	ACC
FOXA1	OGFRP1	Selumetinib	ACC
FOXA1	OGFRP1	PD0325901	ACC
FOXA1	AC023137.1	Uprosertib	ACC
FOXA1	AC023137.1	Selumetinib	ACC
FOXA1	AC023137.1	PD0325901	ACC
FOXA1	AL121895.2	Uprosertib	ACC
FOXA1	AL121895.2	Selumetinib	ACC
FOXA1	AL121895.2	PD0325901	ACC
FOXA1	DARS-AS1	Uprosertib	ACC
FOXA1	DARS-AS1	Selumetinib	ACC
FOXA1	DARS-AS1	PD0325901	ACC
FOXA1	AL590617.2	Uprosertib	ACC
FOXA1	AL590617.2	Selumetinib	ACC
FOXA1	AL590617.2	PD0325901	ACC
FOXA1	LINC00892	Uprosertib	ACC
FOXA1	LINC00892	Selumetinib	ACC
FOXA1	LINC00892	PD0325901	ACC
FOXA1	AC011468.3	Uprosertib	ACC
FOXA1	AC011468.3	Selumetinib	ACC
FOXA1	AC011468.3	PD0325901	ACC
FOXA1	ADAMTSL4-AS1	Uprosertib	ACC
FOXA1	ADAMTSL4-AS1	Selumetinib	ACC
FOXA1	ADAMTSL4-AS1	PD0325901	ACC
FOXA1	AC005911.1	Uprosertib	ACC
FOXA1	AC005911.1	Selumetinib	ACC
FOXA1	AC005911.1	PD0325901	ACC
FOXA1	AL121820.2	Uprosertib	ACC
FOXA1	AL121820.2	Selumetinib	ACC
FOXA1	AL121820.2	PD0325901	ACC
FOXA1	AP001363.2	Uprosertib	ACC
FOXA1	AP001363.2	Selumetinib	ACC
FOXA1	AP001363.2	PD0325901	ACC
FOXA1	AL450990.1	Uprosertib	ACC
FOXA1	AL450990.1	Selumetinib	ACC
FOXA1	AL450990.1	PD0325901	ACC
FOXA1	RARA-AS1	Uprosertib	ACC
FOXA1	RARA-AS1	Selumetinib	ACC
FOXA1	RARA-AS1	PD0325901	ACC
FOXA1	SREBF2-AS1	Uprosertib	ACC
FOXA1	SREBF2-AS1	Selumetinib	ACC
FOXA1	SREBF2-AS1	PD0325901	ACC
FOXA1	AC004816.1	Uprosertib	ACC
FOXA1	AC004816.1	Selumetinib	ACC
FOXA1	AC004816.1	PD0325901	ACC
FOXA1	MSC-AS1	Uprosertib	ACC
FOXA1	MSC-AS1	Selumetinib	ACC
FOXA1	MSC-AS1	PD0325901	ACC
FOXA1	RASAL2-AS1	Uprosertib	ACC
FOXA1	RASAL2-AS1	Selumetinib	ACC
FOXA1	RASAL2-AS1	PD0325901	ACC
FOXA1	NR2F1-AS1	Uprosertib	ACC
FOXA1	NR2F1-AS1	Selumetinib	ACC
FOXA1	NR2F1-AS1	PD0325901	ACC
FOXA1	AC254633.1	Uprosertib	ACC
FOXA1	AC254633.1	Selumetinib	ACC
FOXA1	AC254633.1	PD0325901	ACC
FOXA1	TMPO-AS1	Uprosertib	ACC
FOXA1	TMPO-AS1	Selumetinib	ACC
FOXA1	TMPO-AS1	PD0325901	ACC
FOXA1	LINC02200	Uprosertib	ACC
FOXA1	LINC02200	Selumetinib	ACC
FOXA1	LINC02200	PD0325901	ACC
FOXA1	NORAD	Uprosertib	ACC
FOXA1	NORAD	Selumetinib	ACC
FOXA1	NORAD	PD0325901	ACC
FOXA1	LINC01220	Uprosertib	ACC
FOXA1	LINC01220	Selumetinib	ACC
FOXA1	LINC01220	PD0325901	ACC
FOXA1	AC003101.2	Uprosertib	ACC
FOXA1	AC003101.2	Selumetinib	ACC
FOXA1	AC003101.2	PD0325901	ACC
FOXA1	AC135507.1	Uprosertib	ACC
FOXA1	AC135507.1	Selumetinib	ACC
FOXA1	AC135507.1	PD0325901	ACC
FOXA1	HAGLROS	Uprosertib	ACC
FOXA1	HAGLROS	Selumetinib	ACC
FOXA1	HAGLROS	PD0325901	ACC
FOXA1	LINC00336	Uprosertib	ACC
FOXA1	LINC00336	Selumetinib	ACC
FOXA1	LINC00336	PD0325901	ACC
FOXA1	AC108134.3	Uprosertib	ACC
FOXA1	AC108134.3	Selumetinib	ACC
FOXA1	AC108134.3	PD0325901	ACC
FOXA1	AL008721.1	Uprosertib	ACC
FOXA1	AL008721.1	Selumetinib	ACC
FOXA1	AL008721.1	PD0325901	ACC
FOXA1	LINC01483	Uprosertib	ACC
FOXA1	LINC01483	Selumetinib	ACC
FOXA1	LINC01483	PD0325901	ACC
FOXA1	NAALADL2-AS2	Uprosertib	ACC
FOXA1	NAALADL2-AS2	Selumetinib	ACC
FOXA1	NAALADL2-AS2	PD0325901	ACC
FOXA1	AC002310.2	Uprosertib	ACC
FOXA1	AC002310.2	Selumetinib	ACC
FOXA1	AC002310.2	PD0325901	ACC
FOXA1	AC019211.1	Uprosertib	ACC
FOXA1	AC019211.1	Selumetinib	ACC
FOXA1	AC019211.1	PD0325901	ACC
FOXA1	SLC14A2-AS1	Uprosertib	ACC
FOXA1	SLC14A2-AS1	Selumetinib	ACC
FOXA1	SLC14A2-AS1	PD0325901	ACC
FOXA1	AC117453.1	Uprosertib	ACC
FOXA1	AC117453.1	Selumetinib	ACC
FOXA1	AC117453.1	PD0325901	ACC
FOXA1	DDX11-AS1	Uprosertib	ACC
FOXA1	DDX11-AS1	Selumetinib	ACC
FOXA1	DDX11-AS1	PD0325901	ACC
FOXA1	AP003117.1	Uprosertib	ACC
FOXA1	AP003117.1	Selumetinib	ACC
FOXA1	AP003117.1	PD0325901	ACC
FOXK1	AC015849.2	GNE-317	ACC
FOXK1	AC015849.2	Rapamycin	ACC
FOXK1	AC015849.2	Temsirolimus	ACC
FOXK1	AC005828.5	GNE-317	ACC
FOXK1	AC005828.5	Rapamycin	ACC
FOXK1	AC005828.5	Temsirolimus	ACC
FOXK1	ADAMTSL4-AS1	GNE-317	ACC
FOXK1	ADAMTSL4-AS1	Rapamycin	ACC
FOXK1	ADAMTSL4-AS1	Temsirolimus	ACC
FOXK1	DDX11-AS1	GNE-317	ACC
FOXK1	DDX11-AS1	Rapamycin	ACC
FOXK1	DDX11-AS1	Temsirolimus	ACC
FOXK1	LINC00336	GNE-317	ACC
FOXK1	LINC00336	Rapamycin	ACC
FOXK1	LINC00336	Temsirolimus	ACC
FOXK1	AP001363.2	GNE-317	ACC
FOXK1	AP001363.2	Rapamycin	ACC
FOXK1	AP001363.2	Temsirolimus	ACC
FOXK1	TMPO-AS1	GNE-317	ACC
FOXK1	TMPO-AS1	Rapamycin	ACC
FOXK1	TMPO-AS1	Temsirolimus	ACC
FOXK1	AL450990.1	GNE-317	ACC
FOXK1	AL450990.1	Rapamycin	ACC
FOXK1	AL450990.1	Temsirolimus	ACC
FOXK1	AL035588.1	GNE-317	ACC
FOXK1	AL035588.1	Rapamycin	ACC
FOXK1	AL035588.1	Temsirolimus	ACC
FOXK1	AC002310.2	GNE-317	ACC
FOXK1	AC002310.2	Rapamycin	ACC
FOXK1	AC002310.2	Temsirolimus	ACC
FOXK1	AC005911.1	GNE-317	ACC
FOXK1	AC005911.1	Rapamycin	ACC
FOXK1	AC005911.1	Temsirolimus	ACC
FOXK1	RARA-AS1	GNE-317	ACC
FOXK1	RARA-AS1	Rapamycin	ACC
FOXK1	RARA-AS1	Temsirolimus	ACC
GATA3	NORAD	THZ1	ACC
GATA3	AC019211.1	THZ1	ACC
GATA3	AP001330.4	THZ1	ACC
GATA3	RASAL2-AS1	THZ1	ACC
GATA3	RARA-AS1	THZ1	ACC
GATA3	AC117453.1	THZ1	ACC
GATA3	AL450990.1	THZ1	ACC
GATA3	LINC02200	THZ1	ACC
GATA3	AL590617.2	THZ1	ACC
GATA3	LINC00892	THZ1	ACC
GATA3	NAALADL2-AS2	THZ1	ACC
GATA3	AC002310.2	THZ1	ACC
GATA3	AC096637.2	THZ1	ACC
GATA3	AC011468.3	THZ1	ACC
GATA3	AC103853.2	THZ1	ACC
GATA3	AL160408.4	THZ1	ACC
GATA3	LINC00336	THZ1	ACC
GATA3	AL035588.1	THZ1	ACC
GATA3	AP001094.2	THZ1	ACC
GATA3	SLC14A2-AS1	THZ1	ACC
GATA3	AC003101.2	THZ1	ACC
GATA3	AC006001.2	THZ1	ACC
GATA3	LINC00861	THZ1	ACC
GATA3	AL121820.2	THZ1	ACC
GATA3	NEXN-AS1	THZ1	ACC
GATA3	DARS-AS1	THZ1	ACC
GATA3	LINC01220	THZ1	ACC
GATA3	AC108134.3	THZ1	ACC
GATA3	AC023137.1	THZ1	ACC
GATA3	AC015849.2	THZ1	ACC
GATA3	AP001363.2	THZ1	ACC
GATA3	AP001189.3	THZ1	ACC
GATA3	AC005828.5	THZ1	ACC
GATA3	SREBF2-AS1	THZ1	ACC
GATA3	LINC01483	THZ1	ACC
GATA3	AC254633.1	THZ1	ACC
GATA3	AP003117.1	THZ1	ACC
GATA3	AC092953.2	THZ1	ACC
GATA3	AC135507.1	THZ1	ACC
GATA3	AL121895.2	THZ1	ACC
GATA3	MSC-AS1	THZ1	ACC
GATA3	ADAMTSL4-AS1	THZ1	ACC
GATA3	TMEM72-AS1	THZ1	ACC
GATA3	AL008721.1	THZ1	ACC
GATA3	NR2F1-AS1	THZ1	ACC
GATA3	AC004816.1	THZ1	ACC
GATA3	TMPO-AS1	THZ1	ACC
GATA3	OGFRP1	THZ1	ACC
GATA3	AF127577.4	THZ1	ACC
GATA3	AC019211.1	THZ1	ACC
GGT6	TMPO-AS1	ZM447439	ACC
GGT6	RARA-AS1	ZM447439	ACC
GGT6	HAGLROS	ZM447439	ACC
GGT6	AP001363.2	ZM447439	ACC
GGT6	NR2F1-AS1	ZM447439	ACC
GGT6	DARS-AS1	ZM447439	ACC
HAP1	HAGLROS	Poziotinib	ACC
HAP1	HAGLROS	Afatinib	ACC
HAP1	HAGLROS	Ibrutinib	ACC
HAP1	HAGLROS	Ibrutinib	ACC
HAP1	HAGLROS	PF-06747775	ACC
HAP1	NR2F1-AS1	Poziotinib	ACC
HAP1	NR2F1-AS1	Afatinib	ACC
HAP1	NR2F1-AS1	Ibrutinib	ACC
HAP1	NR2F1-AS1	Ibrutinib	ACC
HAP1	NR2F1-AS1	PF-06747775	ACC
HAP1	AP001363.2	Poziotinib	ACC
HAP1	AP001363.2	Afatinib	ACC
HAP1	AP001363.2	Ibrutinib	ACC
HAP1	AP001363.2	Ibrutinib	ACC
HAP1	AP001363.2	PF-06747775	ACC
HAP1	RARA-AS1	Poziotinib	ACC
HAP1	RARA-AS1	Afatinib	ACC
HAP1	RARA-AS1	Ibrutinib	ACC
HAP1	RARA-AS1	Ibrutinib	ACC
HAP1	RARA-AS1	PF-06747775	ACC
HAP1	TMPO-AS1	Poziotinib	ACC
HAP1	TMPO-AS1	Afatinib	ACC
HAP1	TMPO-AS1	Ibrutinib	ACC
HAP1	TMPO-AS1	Ibrutinib	ACC
HAP1	TMPO-AS1	PF-06747775	ACC
HDAC1	NEXN-AS1	Temsirolimus	ACC
HDAC1	TMEM72-AS1	Temsirolimus	ACC
HDAC1	AC103853.2	Temsirolimus	ACC
HDAC1	LINC02200	Temsirolimus	ACC
HDAC1	ADAMTSL4-AS1	Temsirolimus	ACC
HDAC1	MSC-AS1	Temsirolimus	ACC
HDAC1	NAALADL2-AS2	Temsirolimus	ACC
HDAC1	AP001094.2	Temsirolimus	ACC
HDAC1	AL121895.2	Temsirolimus	ACC
HDAC1	SREBF2-AS1	Temsirolimus	ACC
HDAC1	AP001363.2	Temsirolimus	ACC
HDAC1	AL008721.1	Temsirolimus	ACC
HDAC1	SLC14A2-AS1	Temsirolimus	ACC
HDAC1	HAGLROS	Temsirolimus	ACC
HDAC1	AL121820.2	Temsirolimus	ACC
HDAC1	AL590617.2	Temsirolimus	ACC
HDAC1	AC135507.1	Temsirolimus	ACC
HDAC1	AC096637.2	Temsirolimus	ACC
HDAC1	AC003101.2	Temsirolimus	ACC
HDAC1	AF127577.4	Temsirolimus	ACC
HDAC1	AC005911.1	Temsirolimus	ACC
HDAC1	AC006001.2	Temsirolimus	ACC
HDAC1	AL035588.1	Temsirolimus	ACC
HDAC1	LINC00861	Temsirolimus	ACC
HDAC1	NORAD	Temsirolimus	ACC
HDAC1	AP001189.3	Temsirolimus	ACC
HDAC1	TMPO-AS1	Temsirolimus	ACC
HDAC1	AP003117.1	Temsirolimus	ACC
HDAC1	AC254633.1	Temsirolimus	ACC
HDAC1	AC015849.2	Temsirolimus	ACC
HDAC1	LINC00892	Temsirolimus	ACC
HDAC1	LINC00336	Temsirolimus	ACC
HDAC1	RARA-AS1	Temsirolimus	ACC
HDAC1	NR2F1-AS1	Temsirolimus	ACC
HDAC1	LINC00924	Temsirolimus	ACC
HDAC1	AC005828.5	Temsirolimus	ACC
HDAC1	AL160408.4	Temsirolimus	ACC
HDAC1	AC004816.1	Temsirolimus	ACC
HDAC1	AC011468.3	Temsirolimus	ACC
HDAC1	LINC01220	Temsirolimus	ACC
HDAC1	AC092953.2	Temsirolimus	ACC
HDAC1	OGFRP1	Temsirolimus	ACC
HDAC1	DDX11-AS1	Temsirolimus	ACC
HDAC1	RASAL2-AS1	Temsirolimus	ACC
HDAC1	AC023137.1	Temsirolimus	ACC
HDAC1	DARS-AS1	Temsirolimus	ACC
HDAC1	AC002310.2	Temsirolimus	ACC
HDAC1	AC108134.3	Temsirolimus	ACC
HIPK3	TMPO-AS1	PD173074	ACC
HNF1A	TMPO-AS1	Luminespib	ACC
HOXD8	TMPO-AS1	AICA Ribonucleotide	ACC
HSP90B1	TMPO-AS1	AZD5363	ACC
HSP90B1	TMPO-AS1	Linsitinib	ACC
HSP90B1	TMPO-AS1	Ipatasertib	ACC
HSP90B1	NR2F1-AS1	AZD5363	ACC
HSP90B1	NR2F1-AS1	Linsitinib	ACC
HSP90B1	NR2F1-AS1	Ipatasertib	ACC
HSP90B1	RARA-AS1	AZD5363	ACC
HSP90B1	RARA-AS1	Linsitinib	ACC
HSP90B1	RARA-AS1	Ipatasertib	ACC
HSP90B1	AP001363.2	AZD5363	ACC
HSP90B1	AP001363.2	Linsitinib	ACC
HSP90B1	AP001363.2	Ipatasertib	ACC
IGF1R	DARS-AS1	Brigatinib	ACC
IGF1R	DARS-AS1	NVP-ADW742	ACC
IGF1R	DARS-AS1	IGF1R_3801	ACC
IGF1R	DARS-AS1	BMS-754807	ACC
IGF1R	DARS-AS1	Linsitinib	ACC
IGF1R	DARS-AS1	IGFR_3801	ACC
IGF1R	DARS-AS1	BMS-536924	ACC
IGF1R	DARS-AS1	BMS-536924	ACC
IGF1R	DARS-AS1	Linsitinib	ACC
IGF1R	DARS-AS1	BMS-754807	ACC
IGF1R	AP001363.2	Brigatinib	ACC
IGF1R	AP001363.2	NVP-ADW742	ACC
IGF1R	AP001363.2	IGF1R_3801	ACC
IGF1R	AP001363.2	BMS-754807	ACC
IGF1R	AP001363.2	Linsitinib	ACC
IGF1R	AP001363.2	IGFR_3801	ACC
IGF1R	AP001363.2	BMS-536924	ACC
IGF1R	AP001363.2	BMS-536924	ACC
IGF1R	AP001363.2	Linsitinib	ACC
IGF1R	AP001363.2	BMS-754807	ACC
IGF1R	TMPO-AS1	Brigatinib	ACC
IGF1R	TMPO-AS1	NVP-ADW742	ACC
IGF1R	TMPO-AS1	IGF1R_3801	ACC
IGF1R	TMPO-AS1	BMS-754807	ACC
IGF1R	TMPO-AS1	Linsitinib	ACC
IGF1R	TMPO-AS1	IGFR_3801	ACC
IGF1R	TMPO-AS1	BMS-536924	ACC
IGF1R	TMPO-AS1	BMS-536924	ACC
IGF1R	TMPO-AS1	Linsitinib	ACC
IGF1R	TMPO-AS1	BMS-754807	ACC
IGF1R	LINC01483	Brigatinib	ACC
IGF1R	LINC01483	NVP-ADW742	ACC
IGF1R	LINC01483	IGF1R_3801	ACC
IGF1R	LINC01483	BMS-754807	ACC
IGF1R	LINC01483	Linsitinib	ACC
IGF1R	LINC01483	IGFR_3801	ACC
IGF1R	LINC01483	BMS-536924	ACC
IGF1R	LINC01483	BMS-536924	ACC
IGF1R	LINC01483	Linsitinib	ACC
IGF1R	LINC01483	BMS-754807	ACC
IGF1R	RARA-AS1	Brigatinib	ACC
IGF1R	RARA-AS1	NVP-ADW742	ACC
IGF1R	RARA-AS1	IGF1R_3801	ACC
IGF1R	RARA-AS1	BMS-754807	ACC
IGF1R	RARA-AS1	Linsitinib	ACC
IGF1R	RARA-AS1	IGFR_3801	ACC
IGF1R	RARA-AS1	BMS-536924	ACC
IGF1R	RARA-AS1	BMS-536924	ACC
IGF1R	RARA-AS1	Linsitinib	ACC
IGF1R	RARA-AS1	BMS-754807	ACC
IGF1R	AC003101.2	Brigatinib	ACC
IGF1R	AC003101.2	NVP-ADW742	ACC
IGF1R	AC003101.2	IGF1R_3801	ACC
IGF1R	AC003101.2	BMS-754807	ACC
IGF1R	AC003101.2	Linsitinib	ACC
IGF1R	AC003101.2	IGFR_3801	ACC
IGF1R	AC003101.2	BMS-536924	ACC
IGF1R	AC003101.2	BMS-536924	ACC
IGF1R	AC003101.2	Linsitinib	ACC
IGF1R	AC003101.2	BMS-754807	ACC
IGF1R	AC006001.2	Brigatinib	ACC
IGF1R	AC006001.2	NVP-ADW742	ACC
IGF1R	AC006001.2	IGF1R_3801	ACC
IGF1R	AC006001.2	BMS-754807	ACC
IGF1R	AC006001.2	Linsitinib	ACC
IGF1R	AC006001.2	IGFR_3801	ACC
IGF1R	AC006001.2	BMS-536924	ACC
IGF1R	AC006001.2	BMS-536924	ACC
IGF1R	AC006001.2	Linsitinib	ACC
IGF1R	AC006001.2	BMS-754807	ACC
IGF1R	HAGLROS	Brigatinib	ACC
IGF1R	HAGLROS	NVP-ADW742	ACC
IGF1R	HAGLROS	IGF1R_3801	ACC
IGF1R	HAGLROS	BMS-754807	ACC
IGF1R	HAGLROS	Linsitinib	ACC
IGF1R	HAGLROS	IGFR_3801	ACC
IGF1R	HAGLROS	BMS-536924	ACC
IGF1R	HAGLROS	BMS-536924	ACC
IGF1R	HAGLROS	Linsitinib	ACC
IGF1R	HAGLROS	BMS-754807	ACC
IGF1R	AL121820.2	Brigatinib	ACC
IGF1R	AL121820.2	NVP-ADW742	ACC
IGF1R	AL121820.2	IGF1R_3801	ACC
IGF1R	AL121820.2	BMS-754807	ACC
IGF1R	AL121820.2	Linsitinib	ACC
IGF1R	AL121820.2	IGFR_3801	ACC
IGF1R	AL121820.2	BMS-536924	ACC
IGF1R	AL121820.2	BMS-536924	ACC
IGF1R	AL121820.2	Linsitinib	ACC
IGF1R	AL121820.2	BMS-754807	ACC
IGF1R	AC002310.2	Brigatinib	ACC
IGF1R	AC002310.2	NVP-ADW742	ACC
IGF1R	AC002310.2	IGF1R_3801	ACC
IGF1R	AC002310.2	BMS-754807	ACC
IGF1R	AC002310.2	Linsitinib	ACC
IGF1R	AC002310.2	IGFR_3801	ACC
IGF1R	AC002310.2	BMS-536924	ACC
IGF1R	AC002310.2	BMS-536924	ACC
IGF1R	AC002310.2	Linsitinib	ACC
IGF1R	AC002310.2	BMS-754807	ACC
IGF1R	NR2F1-AS1	Brigatinib	ACC
IGF1R	NR2F1-AS1	NVP-ADW742	ACC
IGF1R	NR2F1-AS1	IGF1R_3801	ACC
IGF1R	NR2F1-AS1	BMS-754807	ACC
IGF1R	NR2F1-AS1	Linsitinib	ACC
IGF1R	NR2F1-AS1	IGFR_3801	ACC
IGF1R	NR2F1-AS1	BMS-536924	ACC
IGF1R	NR2F1-AS1	BMS-536924	ACC
IGF1R	NR2F1-AS1	Linsitinib	ACC
IGF1R	NR2F1-AS1	BMS-754807	ACC
IGF1R	AL008721.1	Brigatinib	ACC
IGF1R	AL008721.1	NVP-ADW742	ACC
IGF1R	AL008721.1	IGF1R_3801	ACC
IGF1R	AL008721.1	BMS-754807	ACC
IGF1R	AL008721.1	Linsitinib	ACC
IGF1R	AL008721.1	IGFR_3801	ACC
IGF1R	AL008721.1	BMS-536924	ACC
IGF1R	AL008721.1	BMS-536924	ACC
IGF1R	AL008721.1	Linsitinib	ACC
IGF1R	AL008721.1	BMS-754807	ACC
IGF1R	MSC-AS1	Brigatinib	ACC
IGF1R	MSC-AS1	NVP-ADW742	ACC
IGF1R	MSC-AS1	IGF1R_3801	ACC
IGF1R	MSC-AS1	BMS-754807	ACC
IGF1R	MSC-AS1	Linsitinib	ACC
IGF1R	MSC-AS1	IGFR_3801	ACC
IGF1R	MSC-AS1	BMS-536924	ACC
IGF1R	MSC-AS1	BMS-536924	ACC
IGF1R	MSC-AS1	Linsitinib	ACC
IGF1R	MSC-AS1	BMS-754807	ACC
IGF1R	RASAL2-AS1	Brigatinib	ACC
IGF1R	RASAL2-AS1	NVP-ADW742	ACC
IGF1R	RASAL2-AS1	IGF1R_3801	ACC
IGF1R	RASAL2-AS1	BMS-754807	ACC
IGF1R	RASAL2-AS1	Linsitinib	ACC
IGF1R	RASAL2-AS1	IGFR_3801	ACC
IGF1R	RASAL2-AS1	BMS-536924	ACC
IGF1R	RASAL2-AS1	BMS-536924	ACC
IGF1R	RASAL2-AS1	Linsitinib	ACC
IGF1R	RASAL2-AS1	BMS-754807	ACC
IRS2	NR2F1-AS1	BMS-536924	ACC
IRS2	NR2F1-AS1	BMS-754807	ACC
IRS2	NR2F1-AS1	Linsitinib	ACC
IRS2	NR2F1-AS1	IGFR_3801	ACC
IRS2	NR2F1-AS1	Temsirolimus	ACC
IRS2	NR2F1-AS1	BMS-536924	ACC
IRS2	NR2F1-AS1	NVP-ADW742	ACC
IRS2	NR2F1-AS1	Linsitinib	ACC
IRS2	NR2F1-AS1	BMS-754807	ACC
IRS2	NR2F1-AS1	IGF1R_3801	ACC
IRS2	NR2F1-AS1	eCF309	ACC
IRS2	TMPO-AS1	BMS-536924	ACC
IRS2	TMPO-AS1	BMS-754807	ACC
IRS2	TMPO-AS1	Linsitinib	ACC
IRS2	TMPO-AS1	IGFR_3801	ACC
IRS2	TMPO-AS1	Temsirolimus	ACC
IRS2	TMPO-AS1	BMS-536924	ACC
IRS2	TMPO-AS1	NVP-ADW742	ACC
IRS2	TMPO-AS1	Linsitinib	ACC
IRS2	TMPO-AS1	BMS-754807	ACC
IRS2	TMPO-AS1	IGF1R_3801	ACC
IRS2	TMPO-AS1	eCF309	ACC
IRS2	RARA-AS1	BMS-536924	ACC
IRS2	RARA-AS1	BMS-754807	ACC
IRS2	RARA-AS1	Linsitinib	ACC
IRS2	RARA-AS1	IGFR_3801	ACC
IRS2	RARA-AS1	Temsirolimus	ACC
IRS2	RARA-AS1	BMS-536924	ACC
IRS2	RARA-AS1	NVP-ADW742	ACC
IRS2	RARA-AS1	Linsitinib	ACC
IRS2	RARA-AS1	BMS-754807	ACC
IRS2	RARA-AS1	IGF1R_3801	ACC
IRS2	RARA-AS1	eCF309	ACC
ISCA1	NR2F1-AS1	STAT3_2372	ACC
ISCA1	AP001363.2	STAT3_2372	ACC
ISCA1	TMPO-AS1	STAT3_2372	ACC
ISCA1	RARA-AS1	STAT3_2372	ACC
ISL1	AP001189.3	CDK12_8969	ACC
ISL1	AC011468.3	CDK12_8969	ACC
KAT5	SREBF2-AS1	ULK1_4989	ACC
KAT5	TMPO-AS1	ULK1_4989	ACC
KAT5	RARA-AS1	ULK1_4989	ACC
KAT5	ADAMTSL4-AS1	ULK1_4989	ACC
KAT5	AC254633.1	ULK1_4989	ACC
KAT5	OGFRP1	ULK1_4989	ACC
KAT5	AC006001.2	ULK1_4989	ACC
KAT5	AC005911.1	ULK1_4989	ACC
KAT5	LINC00336	ULK1_4989	ACC
KAT5	LINC01220	ULK1_4989	ACC
KAT5	NR2F1-AS1	ULK1_4989	ACC
KAT5	AC023137.1	ULK1_4989	ACC
KAT5	LINC00861	ULK1_4989	ACC
KAT5	AP001363.2	ULK1_4989	ACC
KAT5	AC015849.2	ULK1_4989	ACC
KAT5	DARS-AS1	ULK1_4989	ACC
KAT5	AC002310.2	ULK1_4989	ACC
KAT5	AC004816.1	ULK1_4989	ACC
KAT5	AC108134.3	ULK1_4989	ACC
KLF5	AC135507.1	AZD3759	ACC
KLF5	AL590617.2	AZD3759	ACC
KLF5	ADAMTSL4-AS1	AZD3759	ACC
KLF5	TMEM72-AS1	AZD3759	ACC
KLF5	MSC-AS1	AZD3759	ACC
KLF5	TMPO-AS1	AZD3759	ACC
KLF5	AL121895.2	AZD3759	ACC
KLF5	AC254633.1	AZD3759	ACC
KLF5	NR2F1-AS1	AZD3759	ACC
KLF5	SREBF2-AS1	AZD3759	ACC
KLF5	AL121820.2	AZD3759	ACC
KLF5	AC005828.5	AZD3759	ACC
KLF5	HAGLROS	AZD3759	ACC
KLF5	OGFRP1	AZD3759	ACC
KLF5	NORAD	AZD3759	ACC
KLF5	AC005911.1	AZD3759	ACC
KLF5	DDX11-AS1	AZD3759	ACC
KLF5	LINC00336	AZD3759	ACC
KLF5	AC011468.3	AZD3759	ACC
KLF5	AC096637.2	AZD3759	ACC
KLF5	DARS-AS1	AZD3759	ACC
KLF5	AC003101.2	AZD3759	ACC
KLF5	AC006001.2	AZD3759	ACC
KLF5	LINC01220	AZD3759	ACC
KLF5	AC015849.2	AZD3759	ACC
KLF5	RASAL2-AS1	AZD3759	ACC
KLF5	AC023137.1	AZD3759	ACC
KLF5	RARA-AS1	AZD3759	ACC
KLF5	AC108134.3	AZD3759	ACC
KLF5	AC004816.1	AZD3759	ACC
KLF5	AC092953.2	AZD3759	ACC
KLF5	AP001189.3	AZD3759	ACC
KLF5	AL160408.4	AZD3759	ACC
KLF5	AC002310.2	AZD3759	ACC
KLF5	AP001363.2	AZD3759	ACC
L3MBTL3	RARA-AS1	SYK_9721	ACC
L3MBTL3	RARA-AS1	Fenretinide	ACC
L3MBTL3	NR2F1-AS1	SYK_9721	ACC
L3MBTL3	NR2F1-AS1	Fenretinide	ACC
L3MBTL3	TMPO-AS1	SYK_9721	ACC
L3MBTL3	TMPO-AS1	Fenretinide	ACC
L3MBTL3	AP001363.2	SYK_9721	ACC
L3MBTL3	AP001363.2	Fenretinide	ACC
MAPRE3	LINC01483	AZ628	ACC
MDM2	TMPO-AS1	Nutlin-3a (-)	ACC
MDM2	TMPO-AS1	Nutlin-3a (-)	ACC
MDM2	NR2F1-AS1	Nutlin-3a (-)	ACC
MDM2	NR2F1-AS1	Nutlin-3a (-)	ACC
MEF2D	TMEM72-AS1	KIT_5808	ACC
MEF2D	TMEM72-AS1	VNLG/124	ACC
MEF2D	TMEM72-AS1	Linifanib	ACC
MET	HAGLROS	Tepotinib	ACC
MET	HAGLROS	ASLAN002	ACC
MET	HAGLROS	AZD6094	ACC
MET	HAGLROS	Merestinib	ACC
MET	HAGLROS	Capmatinib	ACC
MET	HAGLROS	Crizotinib	ACC
MET	HAGLROS	SGX-523	ACC
MET	HAGLROS	Savolitinib	ACC
MET	HAGLROS	Foretinib	ACC
MET	AP001363.2	Tepotinib	ACC
MET	AP001363.2	ASLAN002	ACC
MET	AP001363.2	AZD6094	ACC
MET	AP001363.2	Merestinib	ACC
MET	AP001363.2	Capmatinib	ACC
MET	AP001363.2	Crizotinib	ACC
MET	AP001363.2	SGX-523	ACC
MET	AP001363.2	Savolitinib	ACC
MET	AP001363.2	Foretinib	ACC
MET	RARA-AS1	Tepotinib	ACC
MET	RARA-AS1	ASLAN002	ACC
MET	RARA-AS1	AZD6094	ACC
MET	RARA-AS1	Merestinib	ACC
MET	RARA-AS1	Capmatinib	ACC
MET	RARA-AS1	Crizotinib	ACC
MET	RARA-AS1	SGX-523	ACC
MET	RARA-AS1	Savolitinib	ACC
MET	RARA-AS1	Foretinib	ACC
MET	TMPO-AS1	Tepotinib	ACC
MET	TMPO-AS1	ASLAN002	ACC
MET	TMPO-AS1	AZD6094	ACC
MET	TMPO-AS1	Merestinib	ACC
MET	TMPO-AS1	Capmatinib	ACC
MET	TMPO-AS1	Crizotinib	ACC
MET	TMPO-AS1	SGX-523	ACC
MET	TMPO-AS1	Savolitinib	ACC
MET	TMPO-AS1	Foretinib	ACC
MET	NR2F1-AS1	Tepotinib	ACC
MET	NR2F1-AS1	ASLAN002	ACC
MET	NR2F1-AS1	AZD6094	ACC
MET	NR2F1-AS1	Merestinib	ACC
MET	NR2F1-AS1	Capmatinib	ACC
MET	NR2F1-AS1	Crizotinib	ACC
MET	NR2F1-AS1	SGX-523	ACC
MET	NR2F1-AS1	Savolitinib	ACC
MET	NR2F1-AS1	Foretinib	ACC
MITF	DARS-AS1	PLX-4720	ACC
MITF	DARS-AS1	SB590885	ACC
MITF	ADAMTSL4-AS1	PLX-4720	ACC
MITF	ADAMTSL4-AS1	SB590885	ACC
MITF	AC006001.2	PLX-4720	ACC
MITF	AC006001.2	SB590885	ACC
MITF	AC023137.1	PLX-4720	ACC
MITF	AC023137.1	SB590885	ACC
MITF	AL121820.2	PLX-4720	ACC
MITF	AL121820.2	SB590885	ACC
MITF	DDX11-AS1	PLX-4720	ACC
MITF	DDX11-AS1	SB590885	ACC
MITF	AC135507.1	PLX-4720	ACC
MITF	AC135507.1	SB590885	ACC
MITF	NORAD	PLX-4720	ACC
MITF	NORAD	SB590885	ACC
MITF	AP001094.2	PLX-4720	ACC
MITF	AP001094.2	SB590885	ACC
MITF	LINC01220	PLX-4720	ACC
MITF	LINC01220	SB590885	ACC
MITF	SREBF2-AS1	PLX-4720	ACC
MITF	SREBF2-AS1	SB590885	ACC
MITF	LINC00336	PLX-4720	ACC
MITF	LINC00336	SB590885	ACC
MITF	MSC-AS1	PLX-4720	ACC
MITF	MSC-AS1	SB590885	ACC
MITF	AC003101.2	PLX-4720	ACC
MITF	AC003101.2	SB590885	ACC
MITF	AL035588.1	PLX-4720	ACC
MITF	AL035588.1	SB590885	ACC
MITF	AC015849.2	PLX-4720	ACC
MITF	AC015849.2	SB590885	ACC
MITF	AC011468.3	PLX-4720	ACC
MITF	AC011468.3	SB590885	ACC
MITF	LINC00924	PLX-4720	ACC
MITF	LINC00924	SB590885	ACC
MITF	AP001363.2	PLX-4720	ACC
MITF	AP001363.2	SB590885	ACC
MITF	AC002310.2	PLX-4720	ACC
MITF	AC002310.2	SB590885	ACC
MITF	AC005911.1	PLX-4720	ACC
MITF	AC005911.1	SB590885	ACC
MITF	AL160408.4	PLX-4720	ACC
MITF	AL160408.4	SB590885	ACC
MITF	RASAL2-AS1	PLX-4720	ACC
MITF	RASAL2-AS1	SB590885	ACC
MITF	AC004816.1	PLX-4720	ACC
MITF	AC004816.1	SB590885	ACC
MTOR	HAGLROS	AZD8055	ACC
MTOR	HAGLROS	Dactolisib	ACC
MTOR	HAGLROS	Dactolisib	ACC
MTOR	HAGLROS	AZD2014	ACC
MTOR	HAGLROS	eCF309	ACC
MTOR	HAGLROS	AZD8055	ACC
MTOR	HAGLROS	Temsirolimus	ACC
MTOR	HAGLROS	GNE-317	ACC
MTPAP	TMPO-AS1	Fulvestrant	ACC
NFE2L2	AC015849.2	(5Z)-7-Oxozeaenol	ACC
NFE2L2	AC015849.2	Piperlongumine	ACC
NFE2L2	AC015849.2	Shikonin	ACC
NFE2L2	RARA-AS1	(5Z)-7-Oxozeaenol	ACC
NFE2L2	RARA-AS1	Piperlongumine	ACC
NFE2L2	RARA-AS1	Shikonin	ACC
NFE2L2	AC006001.2	(5Z)-7-Oxozeaenol	ACC
NFE2L2	AC006001.2	Piperlongumine	ACC
NFE2L2	AC006001.2	Shikonin	ACC
NFE2L2	AC135507.1	(5Z)-7-Oxozeaenol	ACC
NFE2L2	AC135507.1	Piperlongumine	ACC
NFE2L2	AC135507.1	Shikonin	ACC
NFE2L2	NORAD	(5Z)-7-Oxozeaenol	ACC
NFE2L2	NORAD	Piperlongumine	ACC
NFE2L2	NORAD	Shikonin	ACC
NFE2L2	TMEM72-AS1	(5Z)-7-Oxozeaenol	ACC
NFE2L2	TMEM72-AS1	Piperlongumine	ACC
NFE2L2	TMEM72-AS1	Shikonin	ACC
NFE2L2	LINC00336	(5Z)-7-Oxozeaenol	ACC
NFE2L2	LINC00336	Piperlongumine	ACC
NFE2L2	LINC00336	Shikonin	ACC
NFE2L2	NR2F1-AS1	(5Z)-7-Oxozeaenol	ACC
NFE2L2	NR2F1-AS1	Piperlongumine	ACC
NFE2L2	NR2F1-AS1	Shikonin	ACC
NFE2L2	DARS-AS1	(5Z)-7-Oxozeaenol	ACC
NFE2L2	DARS-AS1	Piperlongumine	ACC
NFE2L2	DARS-AS1	Shikonin	ACC
NFE2L2	AC011468.3	(5Z)-7-Oxozeaenol	ACC
NFE2L2	AC011468.3	Piperlongumine	ACC
NFE2L2	AC011468.3	Shikonin	ACC
NFE2L2	AC254633.1	(5Z)-7-Oxozeaenol	ACC
NFE2L2	AC254633.1	Piperlongumine	ACC
NFE2L2	AC254633.1	Shikonin	ACC
NFE2L2	LINC01220	(5Z)-7-Oxozeaenol	ACC
NFE2L2	LINC01220	Piperlongumine	ACC
NFE2L2	LINC01220	Shikonin	ACC
NFE2L2	MSC-AS1	(5Z)-7-Oxozeaenol	ACC
NFE2L2	MSC-AS1	Piperlongumine	ACC
NFE2L2	MSC-AS1	Shikonin	ACC
NFE2L2	AL008721.1	(5Z)-7-Oxozeaenol	ACC
NFE2L2	AL008721.1	Piperlongumine	ACC
NFE2L2	AL008721.1	Shikonin	ACC
NFE2L2	AL160408.4	(5Z)-7-Oxozeaenol	ACC
NFE2L2	AL160408.4	Piperlongumine	ACC
NFE2L2	AL160408.4	Shikonin	ACC
NFE2L2	AC005828.5	(5Z)-7-Oxozeaenol	ACC
NFE2L2	AC005828.5	Piperlongumine	ACC
NFE2L2	AC005828.5	Shikonin	ACC
NFE2L2	AC108134.3	(5Z)-7-Oxozeaenol	ACC
NFE2L2	AC108134.3	Piperlongumine	ACC
NFE2L2	AC108134.3	Shikonin	ACC
NFE2L2	TMPO-AS1	(5Z)-7-Oxozeaenol	ACC
NFE2L2	TMPO-AS1	Piperlongumine	ACC
NFE2L2	TMPO-AS1	Shikonin	ACC
NFE2L2	AL590617.2	(5Z)-7-Oxozeaenol	ACC
NFE2L2	AL590617.2	Piperlongumine	ACC
NFE2L2	AL590617.2	Shikonin	ACC
NFE2L2	ADAMTSL4-AS1	(5Z)-7-Oxozeaenol	ACC
NFE2L2	ADAMTSL4-AS1	Piperlongumine	ACC
NFE2L2	ADAMTSL4-AS1	Shikonin	ACC
NFE2L2	AC003101.2	(5Z)-7-Oxozeaenol	ACC
NFE2L2	AC003101.2	Piperlongumine	ACC
NFE2L2	AC003101.2	Shikonin	ACC
NFE2L2	AP001363.2	(5Z)-7-Oxozeaenol	ACC
NFE2L2	AP001363.2	Piperlongumine	ACC
NFE2L2	AP001363.2	Shikonin	ACC
NFE2L2	SREBF2-AS1	(5Z)-7-Oxozeaenol	ACC
NFE2L2	SREBF2-AS1	Piperlongumine	ACC
NFE2L2	SREBF2-AS1	Shikonin	ACC
NFE2L2	AC023137.1	(5Z)-7-Oxozeaenol	ACC
NFE2L2	AC023137.1	Piperlongumine	ACC
NFE2L2	AC023137.1	Shikonin	ACC
NFE2L2	AC096637.2	(5Z)-7-Oxozeaenol	ACC
NFE2L2	AC096637.2	Piperlongumine	ACC
NFE2L2	AC096637.2	Shikonin	ACC
NFE2L2	AC002310.2	(5Z)-7-Oxozeaenol	ACC
NFE2L2	AC002310.2	Piperlongumine	ACC
NFE2L2	AC002310.2	Shikonin	ACC
NFE2L2	RASAL2-AS1	(5Z)-7-Oxozeaenol	ACC
NFE2L2	RASAL2-AS1	Piperlongumine	ACC
NFE2L2	RASAL2-AS1	Shikonin	ACC
NFE2L2	AC004816.1	(5Z)-7-Oxozeaenol	ACC
NFE2L2	AC004816.1	Piperlongumine	ACC
NFE2L2	AC004816.1	Shikonin	ACC
NFE2L2	AC005911.1	(5Z)-7-Oxozeaenol	ACC
NFE2L2	AC005911.1	Piperlongumine	ACC
NFE2L2	AC005911.1	Shikonin	ACC
NFE2L2	DDX11-AS1	(5Z)-7-Oxozeaenol	ACC
NFE2L2	DDX11-AS1	Piperlongumine	ACC
NFE2L2	DDX11-AS1	Shikonin	ACC
NR5A2	DARS-AS1	FGFR_0939	ACC
NR5A2	AC002310.2	FGFR_0939	ACC
NR5A2	NEXN-AS1	FGFR_0939	ACC
NR5A2	AC005828.5	FGFR_0939	ACC
NR5A2	AC003101.2	FGFR_0939	ACC
NR5A2	TMPO-AS1	FGFR_0939	ACC
NR5A2	AC096637.2	FGFR_0939	ACC
NR5A2	AC135507.1	FGFR_0939	ACC
NR5A2	AF127577.4	FGFR_0939	ACC
NRBP2	NORAD	Navitoclax	ACC
OCM	NORAD	Capmatinib	ACC
PARD3	RARA-AS1	A-1155463	ACC
PARD3	RARA-AS1	Idelalisib	ACC
PARD3	AP001363.2	A-1155463	ACC
PARD3	AP001363.2	Idelalisib	ACC
PARD3	TMPO-AS1	A-1155463	ACC
PARD3	TMPO-AS1	Idelalisib	ACC
PARD3	NR2F1-AS1	A-1155463	ACC
PARD3	NR2F1-AS1	Idelalisib	ACC
PBX2	AC023137.1	Nilotinib	ACC
PITX1	DDX11-AS1	LCL161	ACC
PLCG2	AC004816.1	KIT_5808	ACC
PLCG2	AC004816.1	KIT_7208	ACC
PLCG2	AC004816.1	Nilotinib	ACC
PLCG2	AC004816.1	Motesanib	ACC
PLCG2	RARA-AS1	KIT_5808	ACC
PLCG2	RARA-AS1	KIT_7208	ACC
PLCG2	RARA-AS1	Nilotinib	ACC
PLCG2	RARA-AS1	Motesanib	ACC
PLCG2	NR2F1-AS1	KIT_5808	ACC
PLCG2	NR2F1-AS1	KIT_7208	ACC
PLCG2	NR2F1-AS1	Nilotinib	ACC
PLCG2	NR2F1-AS1	Motesanib	ACC
PLCG2	TMPO-AS1	KIT_5808	ACC
PLCG2	TMPO-AS1	KIT_7208	ACC
PLCG2	TMPO-AS1	Nilotinib	ACC
PLCG2	TMPO-AS1	Motesanib	ACC
PNPT1	NORAD	Fulvestrant	ACC
PTPN11	TMPO-AS1	Merestinib	ACC
PTPN11	TMPO-AS1	Cediranib	ACC
PTPN11	TMPO-AS1	Foretinib	ACC
PTPN11	TMPO-AS1	Savolitinib	ACC
PTPRC	NR2F1-AS1	Linifanib	ACC
PTPRC	RARA-AS1	Linifanib	ACC
PTPRC	TMPO-AS1	Linifanib	ACC
RAD17	RARA-AS1	VE821	ACC
RAD17	RARA-AS1	AZD6738	ACC
RAD17	RARA-AS1	MK-8776	ACC
RAD17	RARA-AS1	CCT244747	ACC
RAD17	RARA-AS1	AZD6738	ACC
RAD17	RARA-AS1	AZD6738	ACC
RAD17	NR2F1-AS1	VE821	ACC
RAD17	NR2F1-AS1	AZD6738	ACC
RAD17	NR2F1-AS1	MK-8776	ACC
RAD17	NR2F1-AS1	CCT244747	ACC
RAD17	NR2F1-AS1	AZD6738	ACC
RAD17	NR2F1-AS1	AZD6738	ACC
RAD17	AP001363.2	VE821	ACC
RAD17	AP001363.2	AZD6738	ACC
RAD17	AP001363.2	MK-8776	ACC
RAD17	AP001363.2	CCT244747	ACC
RAD17	AP001363.2	AZD6738	ACC
RAD17	AP001363.2	AZD6738	ACC
RAD17	TMPO-AS1	VE821	ACC
RAD17	TMPO-AS1	AZD6738	ACC
RAD17	TMPO-AS1	MK-8776	ACC
RAD17	TMPO-AS1	CCT244747	ACC
RAD17	TMPO-AS1	AZD6738	ACC
RAD17	TMPO-AS1	AZD6738	ACC
RBM17	NR2F1-AS1	Selumetinib	ACC
RBM17	AP001363.2	Selumetinib	ACC
RBM17	RARA-AS1	Selumetinib	ACC
RBM17	TMPO-AS1	Selumetinib	ACC
RCOR1	AP001330.4	Motesanib	ACC
RCOR1	NORAD	Motesanib	ACC
RCOR1	LINC00336	Motesanib	ACC
RCOR1	AC005911.1	Motesanib	ACC
RCOR1	SREBF2-AS1	Motesanib	ACC
RCOR1	AC092953.2	Motesanib	ACC
RCOR1	AL121895.2	Motesanib	ACC
RCOR1	AC103853.2	Motesanib	ACC
RCOR1	AC015849.2	Motesanib	ACC
RCOR1	AC005828.5	Motesanib	ACC
RCOR1	AL008721.1	Motesanib	ACC
RCOR1	AC006001.2	Motesanib	ACC
RCOR1	LINC01220	Motesanib	ACC
RCOR1	LINC02200	Motesanib	ACC
RCOR1	MSC-AS1	Motesanib	ACC
RCOR1	TMPO-AS1	Motesanib	ACC
RCOR1	AL121820.2	Motesanib	ACC
RCOR1	NEXN-AS1	Motesanib	ACC
RCOR1	AC108134.3	Motesanib	ACC
RCOR1	LINC00861	Motesanib	ACC
RCOR1	AF127577.4	Motesanib	ACC
RCOR1	NR2F1-AS1	Motesanib	ACC
RCOR1	AC003101.2	Motesanib	ACC
RCOR1	ADAMTSL4-AS1	Motesanib	ACC
RCOR1	LINC01483	Motesanib	ACC
RCOR1	HAGLROS	Motesanib	ACC
RCOR1	AC135507.1	Motesanib	ACC
RCOR1	AC002310.2	Motesanib	ACC
RCOR1	DARS-AS1	Motesanib	ACC
RCOR1	TMEM72-AS1	Motesanib	ACC
RCOR1	AP001094.2	Motesanib	ACC
RCOR1	AC254633.1	Motesanib	ACC
RCOR1	AC019211.1	Motesanib	ACC
RCOR1	AC011468.3	Motesanib	ACC
RCOR1	AC117453.1	Motesanib	ACC
RCOR1	NAALADL2-AS2	Motesanib	ACC
RCOR1	OGFRP1	Motesanib	ACC
RCOR1	AC023137.1	Motesanib	ACC
RCOR1	AL590617.2	Motesanib	ACC
RCOR1	AL160408.4	Motesanib	ACC
RCOR1	AP001363.2	Motesanib	ACC
RCOR1	AL035588.1	Motesanib	ACC
RCOR1	AP001189.3	Motesanib	ACC
RCOR1	RASAL2-AS1	Motesanib	ACC
RCOR1	RARA-AS1	Motesanib	ACC
RCOR1	AC004816.1	Motesanib	ACC
RCOR1	DDX11-AS1	Motesanib	ACC
RCOR1	AC096637.2	Motesanib	ACC
RICTOR	RARA-AS1	GNE-317	ACC
RICTOR	RARA-AS1	Uprosertib	ACC
RICTOR	RARA-AS1	Buparlisib	ACC
RICTOR	RARA-AS1	Capivasertib	ACC
RICTOR	RARA-AS1	GSK2292767	ACC
RICTOR	RARA-AS1	AZD8835	ACC
RICTOR	RARA-AS1	Taselisib	ACC
RICTOR	RARA-AS1	Capivasertib	ACC
RICTOR	RARA-AS1	Serabelisib	ACC
RICTOR	RARA-AS1	MK-2206	ACC
[truncated: 181,650 more rows]

## Sheet: DNAsi_interaction_links
Supplementary Table 5. Predicted interactions among lncRNAs, proteins, and drugs across cancer stemness networks.
protein	lncRNA	drug	cancer
ATOH1	MYO16-AS1	PD173074	ACC
ATOH1	MYO16-AS1	IGFR_3801	ACC
ATOH1	MYO16-AS1	AZD1332	ACC
ATOH1	MYO16-AS1	FGFR_3831	ACC
ATOH1	MYO16-AS1	FGFR_0939	ACC
ATOH1	MYO16-AS1	AZD4547	ACC
ATOH1	MYO16-AS1	Cediranib	ACC
ATOH1	MYO16-AS1	BMS-536924	ACC
ATOH1	MYO16-AS1	Shikonin	ACC
ATOH1	MYO16-AS1	AZD4547	ACC
ATOH1	MYO16-AS1	AZD4547	ACC
ATOH1	MYO16-AS1	PD173074	ACC
ATOH1	MYO16-AS1	AZD1480	ACC
ATOH1	AC078883.2	PD173074	ACC
ATOH1	AC078883.2	IGFR_3801	ACC
ATOH1	AC078883.2	AZD1332	ACC
ATOH1	AC078883.2	FGFR_3831	ACC
ATOH1	AC078883.2	FGFR_0939	ACC
ATOH1	AC078883.2	AZD4547	ACC
ATOH1	AC078883.2	Cediranib	ACC
ATOH1	AC078883.2	BMS-536924	ACC
ATOH1	AC078883.2	Shikonin	ACC
ATOH1	AC078883.2	AZD4547	ACC
ATOH1	AC078883.2	AZD4547	ACC
ATOH1	AC078883.2	PD173074	ACC
ATOH1	AC078883.2	AZD1480	ACC
ATOH1	AL157932.1	PD173074	ACC
ATOH1	AL157932.1	IGFR_3801	ACC
ATOH1	AL157932.1	AZD1332	ACC
ATOH1	AL157932.1	FGFR_3831	ACC
ATOH1	AL157932.1	FGFR_0939	ACC
ATOH1	AL157932.1	AZD4547	ACC
ATOH1	AL157932.1	Cediranib	ACC
ATOH1	AL157932.1	BMS-536924	ACC
ATOH1	AL157932.1	Shikonin	ACC
ATOH1	AL157932.1	AZD4547	ACC
ATOH1	AL157932.1	AZD4547	ACC
ATOH1	AL157932.1	PD173074	ACC
ATOH1	AL157932.1	AZD1480	ACC
ATOH1	LINC01300	PD173074	ACC
ATOH1	LINC01300	IGFR_3801	ACC
ATOH1	LINC01300	AZD1332	ACC
ATOH1	LINC01300	FGFR_3831	ACC
ATOH1	LINC01300	FGFR_0939	ACC
ATOH1	LINC01300	AZD4547	ACC
ATOH1	LINC01300	Cediranib	ACC
ATOH1	LINC01300	BMS-536924	ACC
ATOH1	LINC01300	Shikonin	ACC
ATOH1	LINC01300	AZD4547	ACC
ATOH1	LINC01300	AZD4547	ACC
ATOH1	LINC01300	PD173074	ACC
ATOH1	LINC01300	AZD1480	ACC
ATOH1	DLX2-DT	PD173074	ACC
ATOH1	DLX2-DT	IGFR_3801	ACC
ATOH1	DLX2-DT	AZD1332	ACC
ATOH1	DLX2-DT	FGFR_3831	ACC
ATOH1	DLX2-DT	FGFR_0939	ACC
ATOH1	DLX2-DT	AZD4547	ACC
ATOH1	DLX2-DT	Cediranib	ACC
ATOH1	DLX2-DT	BMS-536924	ACC
ATOH1	DLX2-DT	Shikonin	ACC
ATOH1	DLX2-DT	AZD4547	ACC
ATOH1	DLX2-DT	AZD4547	ACC
ATOH1	DLX2-DT	PD173074	ACC
ATOH1	DLX2-DT	AZD1480	ACC
ATOH1	AC010894.2	PD173074	ACC
ATOH1	AC010894.2	IGFR_3801	ACC
ATOH1	AC010894.2	AZD1332	ACC
ATOH1	AC010894.2	FGFR_3831	ACC
ATOH1	AC010894.2	FGFR_0939	ACC
ATOH1	AC010894.2	AZD4547	ACC
ATOH1	AC010894.2	Cediranib	ACC
ATOH1	AC010894.2	BMS-536924	ACC
ATOH1	AC010894.2	Shikonin	ACC
ATOH1	AC010894.2	AZD4547	ACC
ATOH1	AC010894.2	AZD4547	ACC
ATOH1	AC010894.2	PD173074	ACC
ATOH1	AC010894.2	AZD1480	ACC
ATOH1	AL133153.2	PD173074	ACC
ATOH1	AL133153.2	IGFR_3801	ACC
ATOH1	AL133153.2	AZD1332	ACC
ATOH1	AL133153.2	FGFR_3831	ACC
ATOH1	AL133153.2	FGFR_0939	ACC
ATOH1	AL133153.2	AZD4547	ACC
ATOH1	AL133153.2	Cediranib	ACC
ATOH1	AL133153.2	BMS-536924	ACC
ATOH1	AL133153.2	Shikonin	ACC
ATOH1	AL133153.2	AZD4547	ACC
ATOH1	AL133153.2	AZD4547	ACC
ATOH1	AL133153.2	PD173074	ACC
ATOH1	AL133153.2	AZD1480	ACC
ATOH1	AC009120.5	PD173074	ACC
ATOH1	AC009120.5	IGFR_3801	ACC
ATOH1	AC009120.5	AZD1332	ACC
ATOH1	AC009120.5	FGFR_3831	ACC
ATOH1	AC009120.5	FGFR_0939	ACC
ATOH1	AC009120.5	AZD4547	ACC
ATOH1	AC009120.5	Cediranib	ACC
ATOH1	AC009120.5	BMS-536924	ACC
ATOH1	AC009120.5	Shikonin	ACC
ATOH1	AC009120.5	AZD4547	ACC
ATOH1	AC009120.5	AZD4547	ACC
ATOH1	AC009120.5	PD173074	ACC
ATOH1	AC009120.5	AZD1480	ACC
ATOH1	NDUFB2-AS1	PD173074	ACC
ATOH1	NDUFB2-AS1	IGFR_3801	ACC
ATOH1	NDUFB2-AS1	AZD1332	ACC
ATOH1	NDUFB2-AS1	FGFR_3831	ACC
ATOH1	NDUFB2-AS1	FGFR_0939	ACC
ATOH1	NDUFB2-AS1	AZD4547	ACC
ATOH1	NDUFB2-AS1	Cediranib	ACC
ATOH1	NDUFB2-AS1	BMS-536924	ACC
ATOH1	NDUFB2-AS1	Shikonin	ACC
ATOH1	NDUFB2-AS1	AZD4547	ACC
ATOH1	NDUFB2-AS1	AZD4547	ACC
ATOH1	NDUFB2-AS1	PD173074	ACC
ATOH1	NDUFB2-AS1	AZD1480	ACC
ATOH1	AC133550.2	PD173074	ACC
ATOH1	AC133550.2	IGFR_3801	ACC
ATOH1	AC133550.2	AZD1332	ACC
ATOH1	AC133550.2	FGFR_3831	ACC
ATOH1	AC133550.2	FGFR_0939	ACC
ATOH1	AC133550.2	AZD4547	ACC
ATOH1	AC133550.2	Cediranib	ACC
ATOH1	AC133550.2	BMS-536924	ACC
ATOH1	AC133550.2	Shikonin	ACC
ATOH1	AC133550.2	AZD4547	ACC
ATOH1	AC133550.2	AZD4547	ACC
ATOH1	AC133550.2	PD173074	ACC
ATOH1	AC133550.2	AZD1480	ACC
ATOH1	AC007834.1	PD173074	ACC
ATOH1	AC007834.1	IGFR_3801	ACC
ATOH1	AC007834.1	AZD1332	ACC
ATOH1	AC007834.1	FGFR_3831	ACC
ATOH1	AC007834.1	FGFR_0939	ACC
ATOH1	AC007834.1	AZD4547	ACC
ATOH1	AC007834.1	Cediranib	ACC
ATOH1	AC007834.1	BMS-536924	ACC
ATOH1	AC007834.1	Shikonin	ACC
ATOH1	AC007834.1	AZD4547	ACC
ATOH1	AC007834.1	AZD4547	ACC
ATOH1	AC007834.1	PD173074	ACC
ATOH1	AC007834.1	AZD1480	ACC
ATOH1	AC009053.2	PD173074	ACC
ATOH1	AC009053.2	IGFR_3801	ACC
ATOH1	AC009053.2	AZD1332	ACC
ATOH1	AC009053.2	FGFR_3831	ACC
ATOH1	AC009053.2	FGFR_0939	ACC
ATOH1	AC009053.2	AZD4547	ACC
ATOH1	AC009053.2	Cediranib	ACC
ATOH1	AC009053.2	BMS-536924	ACC
ATOH1	AC009053.2	Shikonin	ACC
ATOH1	AC009053.2	AZD4547	ACC
ATOH1	AC009053.2	AZD4547	ACC
ATOH1	AC009053.2	PD173074	ACC
ATOH1	AC009053.2	AZD1480	ACC
ATOH1	AC002401.2	PD173074	ACC
ATOH1	AC002401.2	IGFR_3801	ACC
ATOH1	AC002401.2	AZD1332	ACC
ATOH1	AC002401.2	FGFR_3831	ACC
ATOH1	AC002401.2	FGFR_0939	ACC
ATOH1	AC002401.2	AZD4547	ACC
ATOH1	AC002401.2	Cediranib	ACC
ATOH1	AC002401.2	BMS-536924	ACC
ATOH1	AC002401.2	Shikonin	ACC
ATOH1	AC002401.2	AZD4547	ACC
ATOH1	AC002401.2	AZD4547	ACC
ATOH1	AC002401.2	PD173074	ACC
ATOH1	AC002401.2	AZD1480	ACC
BACH1	AC005616.1	AMG900	ACC
BACH1	LINC02286	AMG900	ACC
BACH1	AL590705.1	AMG900	ACC
BACH1	NDUFB2-AS1	AMG900	ACC
BACH1	AC009053.2	AMG900	ACC
BACH1	CPNE8-AS1	AMG900	ACC
BACH1	AL157932.1	AMG900	ACC
BACH1	MYO16-AS1	AMG900	ACC
BACH1	AC009120.5	AMG900	ACC
BACH1	AP005205.2	AMG900	ACC
BACH1	AC002401.2	AMG900	ACC
BACH1	DLX2-DT	AMG900	ACC
BACH1	AC023403.1	AMG900	ACC
BACH1	AC010894.2	AMG900	ACC
BACH1	AC007998.4	AMG900	ACC
BACH1	AC078883.2	AMG900	ACC
BACH1	AC133550.2	AMG900	ACC
BACH1	AL133153.2	AMG900	ACC
BACH1	LINC01300	AMG900	ACC
BACH1	AC007834.1	AMG900	ACC
BCL11A	LINC01300	Motesanib	ACC
BCL11A	LINC01300	KIT_5808	ACC
BCL11A	LINC01300	Nilotinib	ACC
BCL11A	AL133153.2	Motesanib	ACC
BCL11A	AL133153.2	KIT_5808	ACC
BCL11A	AL133153.2	Nilotinib	ACC
BCL11A	AP005205.2	Motesanib	ACC
BCL11A	AP005205.2	KIT_5808	ACC
BCL11A	AP005205.2	Nilotinib	ACC
BCL11A	AC007834.1	Motesanib	ACC
BCL11A	AC007834.1	KIT_5808	ACC
BCL11A	AC007834.1	Nilotinib	ACC
BCL11A	AL353997.2	Motesanib	ACC
BCL11A	AL353997.2	KIT_5808	ACC
BCL11A	AL353997.2	Nilotinib	ACC
BCL11A	CPNE8-AS1	Motesanib	ACC
BCL11A	CPNE8-AS1	KIT_5808	ACC
BCL11A	CPNE8-AS1	Nilotinib	ACC
BCL11A	AC090589.2	Motesanib	ACC
BCL11A	AC090589.2	KIT_5808	ACC
BCL11A	AC090589.2	Nilotinib	ACC
BCL11A	AL157932.1	Motesanib	ACC
BCL11A	AL157932.1	KIT_5808	ACC
BCL11A	AL157932.1	Nilotinib	ACC
BCL11A	AC126755.1	Motesanib	ACC
BCL11A	AC126755.1	KIT_5808	ACC
BCL11A	AC126755.1	Nilotinib	ACC
BRD2	AP005205.2	SMYD2_2391	ACC
BRD2	AC034102.7	SMYD2_2391	ACC
BRD2	AL133153.2	SMYD2_2391	ACC
BRD2	AC078883.2	SMYD2_2391	ACC
CAMSAP1	AC034102.7	Linifanib	ACC
CAMSAP1	AC104417.2	Linifanib	ACC
CAMSAP1	AP005205.2	Linifanib	ACC
CAMSAP1	AC007834.1	Linifanib	ACC
CHD1	MYO16-AS1	BVD523	ACC
CHD1	MYO16-AS1	PD0325901	ACC
CHD1	MYO16-AS1	AZ628	ACC
CHD1	MYO16-AS1	ERK_2440	ACC
CHD1	MYO16-AS1	RAF_9304	ACC
CHD1	MAGI1-AS1	BVD523	ACC
CHD1	MAGI1-AS1	PD0325901	ACC
CHD1	MAGI1-AS1	AZ628	ACC
CHD1	MAGI1-AS1	ERK_2440	ACC
CHD1	MAGI1-AS1	RAF_9304	ACC
CHD1	AP003059.1	BVD523	ACC
CHD1	AP003059.1	PD0325901	ACC
CHD1	AP003059.1	AZ628	ACC
CHD1	AP003059.1	ERK_2440	ACC
CHD1	AP003059.1	RAF_9304	ACC
CHD1	AC090589.2	BVD523	ACC
CHD1	AC090589.2	PD0325901	ACC
CHD1	AC090589.2	AZ628	ACC
CHD1	AC090589.2	ERK_2440	ACC
CHD1	AC090589.2	RAF_9304	ACC
CHD1	DLX2-DT	BVD523	ACC
CHD1	DLX2-DT	PD0325901	ACC
CHD1	DLX2-DT	AZ628	ACC
CHD1	DLX2-DT	ERK_2440	ACC
CHD1	DLX2-DT	RAF_9304	ACC
CHD1	MIR99AHG	BVD523	ACC
CHD1	MIR99AHG	PD0325901	ACC
CHD1	MIR99AHG	AZ628	ACC
CHD1	MIR99AHG	ERK_2440	ACC
CHD1	MIR99AHG	RAF_9304	ACC
CHD1	NDUFB2-AS1	BVD523	ACC
CHD1	NDUFB2-AS1	PD0325901	ACC
CHD1	NDUFB2-AS1	AZ628	ACC
CHD1	NDUFB2-AS1	ERK_2440	ACC
CHD1	NDUFB2-AS1	RAF_9304	ACC
CHD1	AC022148.1	BVD523	ACC
CHD1	AC022148.1	PD0325901	ACC
CHD1	AC022148.1	AZ628	ACC
CHD1	AC022148.1	ERK_2440	ACC
CHD1	AC022148.1	RAF_9304	ACC
CHD1	AC005616.1	BVD523	ACC
CHD1	AC005616.1	PD0325901	ACC
CHD1	AC005616.1	AZ628	ACC
CHD1	AC005616.1	ERK_2440	ACC
CHD1	AC005616.1	RAF_9304	ACC
CHD1	AC063926.1	BVD523	ACC
CHD1	AC063926.1	PD0325901	ACC
CHD1	AC063926.1	AZ628	ACC
CHD1	AC063926.1	ERK_2440	ACC
CHD1	AC063926.1	RAF_9304	ACC
CHD1	AL157932.1	BVD523	ACC
CHD1	AL157932.1	PD0325901	ACC
CHD1	AL157932.1	AZ628	ACC
CHD1	AL157932.1	ERK_2440	ACC
CHD1	AL157932.1	RAF_9304	ACC
CHD1	AC139718.2	BVD523	ACC
CHD1	AC139718.2	PD0325901	ACC
CHD1	AC139718.2	AZ628	ACC
CHD1	AC139718.2	ERK_2440	ACC
CHD1	AC139718.2	RAF_9304	ACC
CHD1	LINC02286	BVD523	ACC
CHD1	LINC02286	PD0325901	ACC
CHD1	LINC02286	AZ628	ACC
CHD1	LINC02286	ERK_2440	ACC
CHD1	LINC02286	RAF_9304	ACC
CHD1	AL590705.1	BVD523	ACC
CHD1	AL590705.1	PD0325901	ACC
CHD1	AL590705.1	AZ628	ACC
CHD1	AL590705.1	ERK_2440	ACC
CHD1	AL590705.1	RAF_9304	ACC
CHD1	AL049812.2	BVD523	ACC
CHD1	AL049812.2	PD0325901	ACC
CHD1	AL049812.2	AZ628	ACC
CHD1	AL049812.2	ERK_2440	ACC
CHD1	AL049812.2	RAF_9304	ACC
CHD1	AC104417.2	BVD523	ACC
CHD1	AC104417.2	PD0325901	ACC
CHD1	AC104417.2	AZ628	ACC
CHD1	AC104417.2	ERK_2440	ACC
CHD1	AC104417.2	RAF_9304	ACC
CHD1	AC133550.2	BVD523	ACC
CHD1	AC133550.2	PD0325901	ACC
CHD1	AC133550.2	AZ628	ACC
CHD1	AC133550.2	ERK_2440	ACC
CHD1	AC133550.2	RAF_9304	ACC
CHD1	AC007998.4	BVD523	ACC
CHD1	AC007998.4	PD0325901	ACC
CHD1	AC007998.4	AZ628	ACC
CHD1	AC007998.4	ERK_2440	ACC
CHD1	AC007998.4	RAF_9304	ACC
CHD1	AC023403.1	BVD523	ACC
CHD1	AC023403.1	PD0325901	ACC
CHD1	AC023403.1	AZ628	ACC
CHD1	AC023403.1	ERK_2440	ACC
CHD1	AC023403.1	RAF_9304	ACC
CHD1	AC092818.1	BVD523	ACC
CHD1	AC092818.1	PD0325901	ACC
CHD1	AC092818.1	AZ628	ACC
CHD1	AC092818.1	ERK_2440	ACC
CHD1	AC092818.1	RAF_9304	ACC
CHD1	AC078883.2	BVD523	ACC
CHD1	AC078883.2	PD0325901	ACC
CHD1	AC078883.2	AZ628	ACC
CHD1	AC078883.2	ERK_2440	ACC
CHD1	AC078883.2	RAF_9304	ACC
CHD1	LINC01300	BVD523	ACC
CHD1	LINC01300	PD0325901	ACC
CHD1	LINC01300	AZ628	ACC
CHD1	LINC01300	ERK_2440	ACC
CHD1	LINC01300	RAF_9304	ACC
CHD1	AP005205.2	BVD523	ACC
CHD1	AP005205.2	PD0325901	ACC
CHD1	AP005205.2	AZ628	ACC
CHD1	AP005205.2	ERK_2440	ACC
CHD1	AP005205.2	RAF_9304	ACC
CHD1	AL450332.1	BVD523	ACC
CHD1	AL450332.1	PD0325901	ACC
CHD1	AL450332.1	AZ628	ACC
CHD1	AL450332.1	ERK_2440	ACC
CHD1	AL450332.1	RAF_9304	ACC
CHD1	AC087501.2	BVD523	ACC
CHD1	AC087501.2	PD0325901	ACC
CHD1	AC087501.2	AZ628	ACC
CHD1	AC087501.2	ERK_2440	ACC
CHD1	AC087501.2	RAF_9304	ACC
CHD1	AC009053.2	BVD523	ACC
CHD1	AC009053.2	PD0325901	ACC
CHD1	AC009053.2	AZ628	ACC
CHD1	AC009053.2	ERK_2440	ACC
CHD1	AC009053.2	RAF_9304	ACC
CHD1	AC007834.1	BVD523	ACC
CHD1	AC007834.1	PD0325901	ACC
CHD1	AC007834.1	AZ628	ACC
CHD1	AC007834.1	ERK_2440	ACC
CHD1	AC007834.1	RAF_9304	ACC
CHD1	AC006960.2	BVD523	ACC
CHD1	AC006960.2	PD0325901	ACC
CHD1	AC006960.2	AZ628	ACC
CHD1	AC006960.2	ERK_2440	ACC
CHD1	AC006960.2	RAF_9304	ACC
CHD1	AC009120.5	BVD523	ACC
CHD1	AC009120.5	PD0325901	ACC
CHD1	AC009120.5	AZ628	ACC
CHD1	AC009120.5	ERK_2440	ACC
CHD1	AC009120.5	RAF_9304	ACC
CHD1	AC104257.1	BVD523	ACC
CHD1	AC104257.1	PD0325901	ACC
CHD1	AC104257.1	AZ628	ACC
CHD1	AC104257.1	ERK_2440	ACC
CHD1	AC104257.1	RAF_9304	ACC
CHD1	AC010894.2	BVD523	ACC
CHD1	AC010894.2	PD0325901	ACC
CHD1	AC010894.2	AZ628	ACC
CHD1	AC010894.2	ERK_2440	ACC
CHD1	AC010894.2	RAF_9304	ACC
CHD1	PWRN4	BVD523	ACC
CHD1	PWRN4	PD0325901	ACC
CHD1	PWRN4	AZ628	ACC
CHD1	PWRN4	ERK_2440	ACC
CHD1	PWRN4	RAF_9304	ACC
CHD1	AC002401.2	BVD523	ACC
CHD1	AC002401.2	PD0325901	ACC
CHD1	AC002401.2	AZ628	ACC
CHD1	AC002401.2	ERK_2440	ACC
CHD1	AC002401.2	RAF_9304	ACC
CHD1	AL133153.2	BVD523	ACC
CHD1	AL133153.2	PD0325901	ACC
CHD1	AL133153.2	AZ628	ACC
CHD1	AL133153.2	ERK_2440	ACC
CHD1	AL133153.2	RAF_9304	ACC
CHD1	CPNE8-AS1	BVD523	ACC
CHD1	CPNE8-AS1	PD0325901	ACC
CHD1	CPNE8-AS1	AZ628	ACC
CHD1	CPNE8-AS1	ERK_2440	ACC
CHD1	CPNE8-AS1	RAF_9304	ACC
CHD1	AL353997.2	BVD523	ACC
CHD1	AL353997.2	PD0325901	ACC
CHD1	AL353997.2	AZ628	ACC
CHD1	AL353997.2	ERK_2440	ACC
CHD1	AL353997.2	RAF_9304	ACC
CPD	AP005205.2	Linsitinib	ACC
CPD	AP005205.2	BMS-754807	ACC
CPD	AP005205.2	UNC-2025	ACC
CPD	AP005205.2	Linsitinib	ACC
CPD	AP005205.2	BMS-754807	ACC
CPD	AP005205.2	UNC2025	ACC
CPD	AC034102.7	Linsitinib	ACC
CPD	AC034102.7	BMS-754807	ACC
CPD	AC034102.7	UNC-2025	ACC
CPD	AC034102.7	Linsitinib	ACC
CPD	AC034102.7	BMS-754807	ACC
CPD	AC034102.7	UNC2025	ACC
CRKL	AP005205.2	EphB4_9721	ACC
CRKL	AC034102.7	EphB4_9721	ACC
CTNNB1	AC133550.2	VX-11e	ACC
CTNNB1	AC133550.2	BVD523	ACC
CTNNB1	AL157932.1	VX-11e	ACC
CTNNB1	AL157932.1	BVD523	ACC
CTNNB1	DLX2-DT	VX-11e	ACC
CTNNB1	DLX2-DT	BVD523	ACC
CTNNB1	AC078883.2	VX-11e	ACC
CTNNB1	AC078883.2	BVD523	ACC
CTNNB1	AL133153.2	VX-11e	ACC
CTNNB1	AL133153.2	BVD523	ACC
CTNNB1	AL049812.2	VX-11e	ACC
CTNNB1	AL049812.2	BVD523	ACC
CTNNB1	AC002401.2	VX-11e	ACC
CTNNB1	AC002401.2	BVD523	ACC
CTNNB1	AC104417.2	VX-11e	ACC
CTNNB1	AC104417.2	BVD523	ACC
EFR3A	AC104417.2	TANK_1366	ACC
ELAVL1	AC139718.2	PLX-4720	ACC
ELAVL1	AC006960.2	PLX-4720	ACC
ELAVL1	AC106875.1	PLX-4720	ACC
ELAVL1	AL049812.2	PLX-4720	ACC
ELAVL1	AC034102.7	PLX-4720	ACC
ELAVL1	CPNE8-AS1	PLX-4720	ACC
ELAVL1	AC138356.1	PLX-4720	ACC
ELAVL1	NDUFB2-AS1	PLX-4720	ACC
ELAVL1	AC097537.1	PLX-4720	ACC
ELAVL1	AC005616.1	PLX-4720	ACC
ELAVL1	AL450332.1	PLX-4720	ACC
ELAVL1	AC078883.2	PLX-4720	ACC
ELAVL1	MIR99AHG	PLX-4720	ACC
ELAVL1	MYO16-AS1	PLX-4720	ACC
ELAVL1	AC023403.1	PLX-4720	ACC
ELAVL1	AC090589.2	PLX-4720	ACC
ELAVL1	AC009053.2	PLX-4720	ACC
ELAVL1	AC009120.5	PLX-4720	ACC
ELAVL1	AL133153.2	PLX-4720	ACC
ELAVL1	AC007834.1	PLX-4720	ACC
ELAVL1	AL590705.1	PLX-4720	ACC
ERBB3	AP005205.2	Afatinib	ACC
ERBB3	AP005205.2	Poziotinib	ACC
ERBB3	AP005205.2	AZD8835	ACC
ERBB3	AP005205.2	EGFR_8897	ACC
ERBB3	AP005205.2	Ibrutinib	ACC
ERBB3	AP005205.2	CP-724714	ACC
ERBB3	AP005205.2	EGFRM_5104	ACC
ERBB3	AC034102.7	Afatinib	ACC
ERBB3	AC034102.7	Poziotinib	ACC
ERBB3	AC034102.7	AZD8835	ACC
ERBB3	AC034102.7	EGFR_8897	ACC
ERBB3	AC034102.7	Ibrutinib	ACC
ERBB3	AC034102.7	CP-724714	ACC
ERBB3	AC034102.7	EGFRM_5104	ACC
ESR1	AL590705.1	Fulvestrant	ACC
ESR1	MAGI1-AS1	Fulvestrant	ACC
ESR1	AP003059.1	Fulvestrant	ACC
ESR1	AC139718.2	Fulvestrant	ACC
ESR1	AC007998.4	Fulvestrant	ACC
ESR1	LINC02286	Fulvestrant	ACC
ESR1	AC005616.1	Fulvestrant	ACC
ESR1	AC022148.1	Fulvestrant	ACC
ESR1	MYO16-AS1	Fulvestrant	ACC
ESR1	MIR99AHG	Fulvestrant	ACC
ESR1	AC007834.1	Fulvestrant	ACC
ESR1	AC092818.1	Fulvestrant	ACC
ESR1	AL450332.1	Fulvestrant	ACC
ESR1	AC126755.1	Fulvestrant	ACC
ESR1	NDUFB2-AS1	Fulvestrant	ACC
ESR1	AC010894.2	Fulvestrant	ACC
ESR1	AC006960.2	Fulvestrant	ACC
ESR1	AC090589.2	Fulvestrant	ACC
ESR1	AC092268.1	Fulvestrant	ACC
ESR1	AC002401.2	Fulvestrant	ACC
ESR1	AC023403.1	Fulvestrant	ACC
ESR1	AC009120.5	Fulvestrant	ACC
ESR1	AC078883.2	Fulvestrant	ACC
ESR1	LINC01300	Fulvestrant	ACC
ESR1	AC063926.1	Fulvestrant	ACC
ESR1	AL133153.2	Fulvestrant	ACC
ESR1	AL157932.1	Fulvestrant	ACC
ESR1	AC009053.2	Fulvestrant	ACC
ESR1	AP005205.2	Fulvestrant	ACC
ESR1	AL049812.2	Fulvestrant	ACC
ESR1	AC133550.2	Fulvestrant	ACC
ESR1	AC104417.2	Fulvestrant	ACC
ESR1	DLX2-DT	Fulvestrant	ACC
ESR1	PWRN4	Fulvestrant	ACC
ESR1	AL353997.2	Fulvestrant	ACC
ESR1	AC087501.2	Fulvestrant	ACC
ESR1	AC104257.1	Fulvestrant	ACC
ESR1	CPNE8-AS1	Fulvestrant	ACC
FOXA1	AC007998.4	Uprosertib	ACC
FOXA1	AC007998.4	Selumetinib	ACC
FOXA1	AC007998.4	PD0325901	ACC
FOXA1	AC090589.2	Uprosertib	ACC
FOXA1	AC090589.2	Selumetinib	ACC
FOXA1	AC090589.2	PD0325901	ACC
FOXA1	MYO16-AS1	Uprosertib	ACC
FOXA1	MYO16-AS1	Selumetinib	ACC
FOXA1	MYO16-AS1	PD0325901	ACC
FOXA1	AC139718.2	Uprosertib	ACC
FOXA1	AC139718.2	Selumetinib	ACC
FOXA1	AC139718.2	PD0325901	ACC
FOXA1	MAGI1-AS1	Uprosertib	ACC
FOXA1	MAGI1-AS1	Selumetinib	ACC
FOXA1	MAGI1-AS1	PD0325901	ACC
FOXA1	AC022148.1	Uprosertib	ACC
FOXA1	AC022148.1	Selumetinib	ACC
FOXA1	AC022148.1	PD0325901	ACC
FOXA1	AL450332.1	Uprosertib	ACC
FOXA1	AL450332.1	Selumetinib	ACC
FOXA1	AL450332.1	PD0325901	ACC
FOXA1	AC005616.1	Uprosertib	ACC
FOXA1	AC005616.1	Selumetinib	ACC
FOXA1	AC005616.1	PD0325901	ACC
FOXA1	NDUFB2-AS1	Uprosertib	ACC
FOXA1	NDUFB2-AS1	Selumetinib	ACC
FOXA1	NDUFB2-AS1	PD0325901	ACC
FOXA1	AC007834.1	Uprosertib	ACC
FOXA1	AC007834.1	Selumetinib	ACC
FOXA1	AC007834.1	PD0325901	ACC
FOXA1	AL133153.2	Uprosertib	ACC
FOXA1	AL133153.2	Selumetinib	ACC
FOXA1	AL133153.2	PD0325901	ACC
FOXA1	LINC01300	Uprosertib	ACC
FOXA1	LINC01300	Selumetinib	ACC
FOXA1	LINC01300	PD0325901	ACC
FOXA1	LINC02286	Uprosertib	ACC
FOXA1	LINC02286	Selumetinib	ACC
FOXA1	LINC02286	PD0325901	ACC
FOXA1	MIR99AHG	Uprosertib	ACC
FOXA1	MIR99AHG	Selumetinib	ACC
FOXA1	MIR99AHG	PD0325901	ACC
FOXA1	AL157932.1	Uprosertib	ACC
FOXA1	AL157932.1	Selumetinib	ACC
FOXA1	AL157932.1	PD0325901	ACC
FOXA1	AC092268.1	Uprosertib	ACC
FOXA1	AC092268.1	Selumetinib	ACC
FOXA1	AC092268.1	PD0325901	ACC
FOXA1	AC078883.2	Uprosertib	ACC
FOXA1	AC078883.2	Selumetinib	ACC
FOXA1	AC078883.2	PD0325901	ACC
FOXA1	AC010894.2	Uprosertib	ACC
FOXA1	AC010894.2	Selumetinib	ACC
FOXA1	AC010894.2	PD0325901	ACC
FOXA1	AC092818.1	Uprosertib	ACC
FOXA1	AC092818.1	Selumetinib	ACC
FOXA1	AC092818.1	PD0325901	ACC
FOXA1	AC133550.2	Uprosertib	ACC
FOXA1	AC133550.2	Selumetinib	ACC
FOXA1	AC133550.2	PD0325901	ACC
FOXA1	AC087501.2	Uprosertib	ACC
FOXA1	AC087501.2	Selumetinib	ACC
FOXA1	AC087501.2	PD0325901	ACC
FOXA1	AL049812.2	Uprosertib	ACC
FOXA1	AL049812.2	Selumetinib	ACC
FOXA1	AL049812.2	PD0325901	ACC
FOXA1	AC006960.2	Uprosertib	ACC
FOXA1	AC006960.2	Selumetinib	ACC
FOXA1	AC006960.2	PD0325901	ACC
FOXA1	AL590705.1	Uprosertib	ACC
FOXA1	AL590705.1	Selumetinib	ACC
FOXA1	AL590705.1	PD0325901	ACC
FOXA1	AC126755.1	Uprosertib	ACC
FOXA1	AC126755.1	Selumetinib	ACC
FOXA1	AC126755.1	PD0325901	ACC
FOXA1	AP003059.1	Uprosertib	ACC
FOXA1	AP003059.1	Selumetinib	ACC
FOXA1	AP003059.1	PD0325901	ACC
FOXA1	AC104257.1	Uprosertib	ACC
FOXA1	AC104257.1	Selumetinib	ACC
FOXA1	AC104257.1	PD0325901	ACC
FOXA1	AC002401.2	Uprosertib	ACC
FOXA1	AC002401.2	Selumetinib	ACC
FOXA1	AC002401.2	PD0325901	ACC
FOXA1	AL353997.2	Uprosertib	ACC
FOXA1	AL353997.2	Selumetinib	ACC
FOXA1	AL353997.2	PD0325901	ACC
FOXA1	AC009120.5	Uprosertib	ACC
FOXA1	AC009120.5	Selumetinib	ACC
FOXA1	AC009120.5	PD0325901	ACC
FOXA1	PWRN4	Uprosertib	ACC
FOXA1	PWRN4	Selumetinib	ACC
FOXA1	PWRN4	PD0325901	ACC
FOXA1	AC023403.1	Uprosertib	ACC
FOXA1	AC023403.1	Selumetinib	ACC
FOXA1	AC023403.1	PD0325901	ACC
FOXA1	AP005205.2	Uprosertib	ACC
FOXA1	AP005205.2	Selumetinib	ACC
FOXA1	AP005205.2	PD0325901	ACC
FOXA1	DLX2-DT	Uprosertib	ACC
FOXA1	DLX2-DT	Selumetinib	ACC
FOXA1	DLX2-DT	PD0325901	ACC
FOXA1	AC104417.2	Uprosertib	ACC
FOXA1	AC104417.2	Selumetinib	ACC
FOXA1	AC104417.2	PD0325901	ACC
FOXA1	AC009053.2	Uprosertib	ACC
FOXA1	AC009053.2	Selumetinib	ACC
FOXA1	AC009053.2	PD0325901	ACC
FOXA1	CPNE8-AS1	Uprosertib	ACC
FOXA1	CPNE8-AS1	Selumetinib	ACC
FOXA1	CPNE8-AS1	PD0325901	ACC
FOXK1	NDUFB2-AS1	Temsirolimus	ACC
FOXK1	NDUFB2-AS1	GNE-317	ACC
FOXK1	NDUFB2-AS1	Rapamycin	ACC
FOXK1	DLX2-DT	Temsirolimus	ACC
FOXK1	DLX2-DT	GNE-317	ACC
FOXK1	DLX2-DT	Rapamycin	ACC
FOXK1	AP005205.2	Temsirolimus	ACC
FOXK1	AP005205.2	GNE-317	ACC
FOXK1	AP005205.2	Rapamycin	ACC
FOXK1	AL450332.1	Temsirolimus	ACC
FOXK1	AL450332.1	GNE-317	ACC
FOXK1	AL450332.1	Rapamycin	ACC
FOXK1	AC034102.7	Temsirolimus	ACC
FOXK1	AC034102.7	GNE-317	ACC
FOXK1	AC034102.7	Rapamycin	ACC
FOXK1	LINC01300	Temsirolimus	ACC
FOXK1	LINC01300	GNE-317	ACC
FOXK1	LINC01300	Rapamycin	ACC
GATA3	LINC02286	THZ1	ACC
GATA3	AC007998.4	THZ1	ACC
GATA3	AC002401.2	THZ1	ACC
GATA3	AC133550.2	THZ1	ACC
GATA3	AC092268.1	THZ1	ACC
GATA3	AL590705.1	THZ1	ACC
GATA3	AL133153.2	THZ1	ACC
GATA3	AL157932.1	THZ1	ACC
GATA3	AP005205.2	THZ1	ACC
GATA3	AL353997.2	THZ1	ACC
GATA3	AC090589.2	THZ1	ACC
GATA3	AC006960.2	THZ1	ACC
GATA3	AC022148.1	THZ1	ACC
GATA3	MAGI1-AS1	THZ1	ACC
GATA3	AC087501.2	THZ1	ACC
GATA3	AC023403.1	THZ1	ACC
GATA3	AC007834.1	THZ1	ACC
GATA3	AC104257.1	THZ1	ACC
GATA3	NDUFB2-AS1	THZ1	ACC
GATA3	LINC01300	THZ1	ACC
GATA3	AC009120.5	THZ1	ACC
GATA3	AC139718.2	THZ1	ACC
GATA3	AC009053.2	THZ1	ACC
GATA3	CPNE8-AS1	THZ1	ACC
GATA3	AC092818.1	THZ1	ACC
GATA3	AC063926.1	THZ1	ACC
GATA3	AC078883.2	THZ1	ACC
GATA3	AP003059.1	THZ1	ACC
GATA3	DLX2-DT	THZ1	ACC
GATA3	AL450332.1	THZ1	ACC
GATA3	AC104417.2	THZ1	ACC
GATA3	AL049812.2	THZ1	ACC
GGT6	AC034102.7	ZM447439	ACC
GGT6	AP005205.2	ZM447439	ACC
GGT6	AC007834.1	ZM447439	ACC
GGT6	AC104417.2	ZM447439	ACC
HAP1	AP005205.2	Poziotinib	ACC
HAP1	AP005205.2	PF-06747775	ACC
HAP1	AP005205.2	Ibrutinib	ACC
HAP1	AP005205.2	Ibrutinib	ACC
HAP1	AP005205.2	Afatinib	ACC
HAP1	AC034102.7	Poziotinib	ACC
HAP1	AC034102.7	PF-06747775	ACC
HAP1	AC034102.7	Ibrutinib	ACC
HAP1	AC034102.7	Ibrutinib	ACC
HAP1	AC034102.7	Afatinib	ACC
HDAC1	AC090589.2	Temsirolimus	ACC
HDAC1	AC007998.4	Temsirolimus	ACC
HDAC1	AL157932.1	Temsirolimus	ACC
HDAC1	AC010894.2	Temsirolimus	ACC
HDAC1	NDUFB2-AS1	Temsirolimus	ACC
HDAC1	AC078883.2	Temsirolimus	ACC
HDAC1	AP003059.1	Temsirolimus	ACC
HDAC1	AC005616.1	Temsirolimus	ACC
HDAC1	AP005205.2	Temsirolimus	ACC
HDAC1	DLX2-DT	Temsirolimus	ACC
HDAC1	AC063926.1	Temsirolimus	ACC
HDAC1	AL133153.2	Temsirolimus	ACC
HDAC1	AC002401.2	Temsirolimus	ACC
HDAC1	AL590705.1	Temsirolimus	ACC
HDAC1	AC133550.2	Temsirolimus	ACC
HDAC1	AL049812.2	Temsirolimus	ACC
HDAC1	AC023403.1	Temsirolimus	ACC
HDAC1	CPNE8-AS1	Temsirolimus	ACC
HDAC1	AC022148.1	Temsirolimus	ACC
HDAC1	AC009120.5	Temsirolimus	ACC
HDAC1	AC007834.1	Temsirolimus	ACC
HDAC1	AC104417.2	Temsirolimus	ACC
HDAC1	MYO16-AS1	Temsirolimus	ACC
HDAC1	AC092818.1	Temsirolimus	ACC
HDAC1	PWRN4	Temsirolimus	ACC
HDAC1	AC009053.2	Temsirolimus	ACC
HDAC1	AC087501.2	Temsirolimus	ACC
HDAC1	LINC01300	Temsirolimus	ACC
IGF1R	AC034102.7	Brigatinib	ACC
IGF1R	AC034102.7	BMS-536924	ACC
IGF1R	AC034102.7	BMS-754807	ACC
IGF1R	AC034102.7	NVP-ADW742	ACC
IGF1R	AC034102.7	IGF1R_3801	ACC
IGF1R	AC034102.7	BMS-754807	ACC
IGF1R	AC034102.7	Linsitinib	ACC
IGF1R	AC034102.7	BMS-536924	ACC
IGF1R	AC034102.7	IGFR_3801	ACC
IGF1R	AC034102.7	Linsitinib	ACC
IGF1R	AC104417.2	Brigatinib	ACC
IGF1R	AC104417.2	BMS-536924	ACC
IGF1R	AC104417.2	BMS-754807	ACC
IGF1R	AC104417.2	NVP-ADW742	ACC
IGF1R	AC104417.2	IGF1R_3801	ACC
IGF1R	AC104417.2	BMS-754807	ACC
IGF1R	AC104417.2	Linsitinib	ACC
IGF1R	AC104417.2	BMS-536924	ACC
IGF1R	AC104417.2	IGFR_3801	ACC
IGF1R	AC104417.2	Linsitinib	ACC
IGF1R	NDUFB2-AS1	Brigatinib	ACC
IGF1R	NDUFB2-AS1	BMS-536924	ACC
IGF1R	NDUFB2-AS1	BMS-754807	ACC
IGF1R	NDUFB2-AS1	NVP-ADW742	ACC
IGF1R	NDUFB2-AS1	IGF1R_3801	ACC
IGF1R	NDUFB2-AS1	BMS-754807	ACC
IGF1R	NDUFB2-AS1	Linsitinib	ACC
IGF1R	NDUFB2-AS1	BMS-536924	ACC
IGF1R	NDUFB2-AS1	IGFR_3801	ACC
IGF1R	NDUFB2-AS1	Linsitinib	ACC
IGF1R	AC007834.1	Brigatinib	ACC
IGF1R	AC007834.1	BMS-536924	ACC
IGF1R	AC007834.1	BMS-754807	ACC
IGF1R	AC007834.1	NVP-ADW742	ACC
IGF1R	AC007834.1	IGF1R_3801	ACC
IGF1R	AC007834.1	BMS-754807	ACC
IGF1R	AC007834.1	Linsitinib	ACC
IGF1R	AC007834.1	BMS-536924	ACC
IGF1R	AC007834.1	IGFR_3801	ACC
IGF1R	AC007834.1	Linsitinib	ACC
IGF1R	AP005205.2	Brigatinib	ACC
IGF1R	AP005205.2	BMS-536924	ACC
IGF1R	AP005205.2	BMS-754807	ACC
IGF1R	AP005205.2	NVP-ADW742	ACC
IGF1R	AP005205.2	IGF1R_3801	ACC
IGF1R	AP005205.2	BMS-754807	ACC
IGF1R	AP005205.2	Linsitinib	ACC
IGF1R	AP005205.2	BMS-536924	ACC
IGF1R	AP005205.2	IGFR_3801	ACC
IGF1R	AP005205.2	Linsitinib	ACC
IGF1R	AC078883.2	Brigatinib	ACC
IGF1R	AC078883.2	BMS-536924	ACC
IGF1R	AC078883.2	BMS-754807	ACC
IGF1R	AC078883.2	NVP-ADW742	ACC
IGF1R	AC078883.2	IGF1R_3801	ACC
IGF1R	AC078883.2	BMS-754807	ACC
IGF1R	AC078883.2	Linsitinib	ACC
IGF1R	AC078883.2	BMS-536924	ACC
IGF1R	AC078883.2	IGFR_3801	ACC
IGF1R	AC078883.2	Linsitinib	ACC
IGF1R	DLX2-DT	Brigatinib	ACC
IGF1R	DLX2-DT	BMS-536924	ACC
IGF1R	DLX2-DT	BMS-754807	ACC
IGF1R	DLX2-DT	NVP-ADW742	ACC
IGF1R	DLX2-DT	IGF1R_3801	ACC
IGF1R	DLX2-DT	BMS-754807	ACC
IGF1R	DLX2-DT	Linsitinib	ACC
IGF1R	DLX2-DT	BMS-536924	ACC
IGF1R	DLX2-DT	IGFR_3801	ACC
IGF1R	DLX2-DT	Linsitinib	ACC
KAT5	DLX2-DT	ULK1_4989	ACC
KAT5	AL157932.1	ULK1_4989	ACC
KAT5	AC002401.2	ULK1_4989	ACC
KAT5	AC078883.2	ULK1_4989	ACC
KAT5	AC133550.2	ULK1_4989	ACC
KAT5	AL133153.2	ULK1_4989	ACC
KLF5	AL157932.1	AZD3759	ACC
KLF5	AC010894.2	AZD3759	ACC
KLF5	NDUFB2-AS1	AZD3759	ACC
KLF5	MAGI1-AS1	AZD3759	ACC
KLF5	AC007998.4	AZD3759	ACC
KLF5	AL049812.2	AZD3759	ACC
KLF5	AC078883.2	AZD3759	ACC
KLF5	AL590705.1	AZD3759	ACC
KLF5	LINC01300	AZD3759	ACC
KLF5	MIR99AHG	AZD3759	ACC
KLF5	AC104417.2	AZD3759	ACC
KLF5	AC009053.2	AZD3759	ACC
KLF5	AP003059.1	AZD3759	ACC
KLF5	AC133550.2	AZD3759	ACC
KLF5	AC002401.2	AZD3759	ACC
KLF5	AC007834.1	AZD3759	ACC
KLF5	AC126755.1	AZD3759	ACC
KLF5	AC009120.5	AZD3759	ACC
KLF5	AL133153.2	AZD3759	ACC
KLF5	AC104257.1	AZD3759	ACC
KLF5	AC063926.1	AZD3759	ACC
KLF5	DLX2-DT	AZD3759	ACC
MEF2D	AC007834.1	Linifanib	ACC
MEF2D	AC007834.1	KIT_5808	ACC
MEF2D	AC007834.1	VNLG/124	ACC
MET	AP005205.2	SGX-523	ACC
MET	AP005205.2	Capmatinib	ACC
MET	AP005205.2	Crizotinib	ACC
MET	AP005205.2	AZD6094	ACC
MET	AP005205.2	Tepotinib	ACC
MET	AP005205.2	Savolitinib	ACC
MET	AP005205.2	Foretinib	ACC
MET	AP005205.2	Merestinib	ACC
MET	AP005205.2	ASLAN002	ACC
MET	AC034102.7	SGX-523	ACC
MET	AC034102.7	Capmatinib	ACC
MET	AC034102.7	Crizotinib	ACC
MET	AC034102.7	AZD6094	ACC
MET	AC034102.7	Tepotinib	ACC
MET	AC034102.7	Savolitinib	ACC
MET	AC034102.7	Foretinib	ACC
MET	AC034102.7	Merestinib	ACC
MET	AC034102.7	ASLAN002	ACC
MITF	AC006960.2	PLX-4720	ACC
MITF	AC006960.2	SB590885	ACC
MITF	LINC02286	PLX-4720	ACC
MITF	LINC02286	SB590885	ACC
MITF	NDUFB2-AS1	PLX-4720	ACC
MITF	NDUFB2-AS1	SB590885	ACC
MITF	AC010894.2	PLX-4720	ACC
MITF	AC010894.2	SB590885	ACC
MITF	AP005205.2	PLX-4720	ACC
MITF	AP005205.2	SB590885	ACC
MITF	AL590705.1	PLX-4720	ACC
MITF	AL590705.1	SB590885	ACC
MITF	DLX2-DT	PLX-4720	ACC
MITF	DLX2-DT	SB590885	ACC
MITF	AC078883.2	PLX-4720	ACC
MITF	AC078883.2	SB590885	ACC
MITF	AC090589.2	PLX-4720	ACC
MITF	AC090589.2	SB590885	ACC
MITF	AC007998.4	PLX-4720	ACC
MITF	AC007998.4	SB590885	ACC
MITF	AC009120.5	PLX-4720	ACC
MITF	AC009120.5	SB590885	ACC
MITF	AL157932.1	PLX-4720	ACC
MITF	AL157932.1	SB590885	ACC
MITF	AC104257.1	PLX-4720	ACC
MITF	AC104257.1	SB590885	ACC
MITF	CPNE8-AS1	PLX-4720	ACC
MITF	CPNE8-AS1	SB590885	ACC
MITF	AC133550.2	PLX-4720	ACC
MITF	AC133550.2	SB590885	ACC
MITF	AC009053.2	PLX-4720	ACC
MITF	AC009053.2	SB590885	ACC
MTPAP	NDUFB2-AS1	Fulvestrant	ACC
NFE2L2	AC078883.2	Piperlongumine	ACC
NFE2L2	AC078883.2	Shikonin	ACC
NFE2L2	AC078883.2	(5Z)-7-Oxozeaenol	ACC
NFE2L2	AC009120.5	Piperlongumine	ACC
NFE2L2	AC009120.5	Shikonin	ACC
NFE2L2	AC009120.5	(5Z)-7-Oxozeaenol	ACC
NFE2L2	NDUFB2-AS1	Piperlongumine	ACC
NFE2L2	NDUFB2-AS1	Shikonin	ACC
NFE2L2	NDUFB2-AS1	(5Z)-7-Oxozeaenol	ACC
NFE2L2	AC007834.1	Piperlongumine	ACC
NFE2L2	AC007834.1	Shikonin	ACC
NFE2L2	AC007834.1	(5Z)-7-Oxozeaenol	ACC
NFE2L2	AL157932.1	Piperlongumine	ACC
NFE2L2	AL157932.1	Shikonin	ACC
NFE2L2	AL157932.1	(5Z)-7-Oxozeaenol	ACC
NFE2L2	AP005205.2	Piperlongumine	ACC
NFE2L2	AP005205.2	Shikonin	ACC
NFE2L2	AP005205.2	(5Z)-7-Oxozeaenol	ACC
NFE2L2	AC002401.2	Piperlongumine	ACC
NFE2L2	AC002401.2	Shikonin	ACC
NFE2L2	AC002401.2	(5Z)-7-Oxozeaenol	ACC
NFE2L2	AC009053.2	Piperlongumine	ACC
NFE2L2	AC009053.2	Shikonin	ACC
NFE2L2	AC009053.2	(5Z)-7-Oxozeaenol	ACC
NFE2L2	AP003059.1	Piperlongumine	ACC
NFE2L2	AP003059.1	Shikonin	ACC
NFE2L2	AP003059.1	(5Z)-7-Oxozeaenol	ACC
NFE2L2	DLX2-DT	Piperlongumine	ACC
NFE2L2	DLX2-DT	Shikonin	ACC
NFE2L2	DLX2-DT	(5Z)-7-Oxozeaenol	ACC
NFE2L2	AC090589.2	Piperlongumine	ACC
NFE2L2	AC090589.2	Shikonin	ACC
NFE2L2	AC090589.2	(5Z)-7-Oxozeaenol	ACC
NFE2L2	MYO16-AS1	Piperlongumine	ACC
NFE2L2	MYO16-AS1	Shikonin	ACC
NFE2L2	MYO16-AS1	(5Z)-7-Oxozeaenol	ACC
NFE2L2	AC133550.2	Piperlongumine	ACC
NFE2L2	AC133550.2	Shikonin	ACC
NFE2L2	AC133550.2	(5Z)-7-Oxozeaenol	ACC
NR5A2	AC078883.2	FGFR_0939	ACC
NR5A2	AL133153.2	FGFR_0939	ACC
NR5A2	AP005205.2	FGFR_0939	ACC
NR5A2	AC034102.7	FGFR_0939	ACC
NR5A2	DLX2-DT	FGFR_0939	ACC
NR5A2	AC007834.1	FGFR_0939	ACC
NR5A2	NDUFB2-AS1	FGFR_0939	ACC
NR5A2	AC133550.2	FGFR_0939	ACC
PARD3	AC034102.7	Idelalisib	ACC
PARD3	AC034102.7	A-1155463	ACC
PARD3	AP005205.2	Idelalisib	ACC
PARD3	AP005205.2	A-1155463	ACC
PITX1	LINC01300	LCL161	ACC
PTK2	AC104417.2	EphB4_9721	ACC
RCOR1	AC022148.1	Motesanib	ACC
RCOR1	AC104417.2	Motesanib	ACC
RCOR1	AP005205.2	Motesanib	ACC
RCOR1	AL133153.2	Motesanib	ACC
RCOR1	AC005616.1	Motesanib	ACC
RCOR1	AL353997.2	Motesanib	ACC
RCOR1	DLX2-DT	Motesanib	ACC
RCOR1	AC090589.2	Motesanib	ACC
RCOR1	AC006960.2	Motesanib	ACC
RCOR1	AL590705.1	Motesanib	ACC
RCOR1	AP003059.1	Motesanib	ACC
RCOR1	AC092268.1	Motesanib	ACC
RCOR1	AC002401.2	Motesanib	ACC
RCOR1	AL157932.1	Motesanib	ACC
RCOR1	AC139718.2	Motesanib	ACC
RCOR1	AC023403.1	Motesanib	ACC
RCOR1	AC078883.2	Motesanib	ACC
RCOR1	MYO16-AS1	Motesanib	ACC
RCOR1	NDUFB2-AS1	Motesanib	ACC
RCOR1	LINC01300	Motesanib	ACC
RCOR1	AC133550.2	Motesanib	ACC
RCOR1	AC009120.5	Motesanib	ACC
RCOR1	MAGI1-AS1	Motesanib	ACC
RCOR1	CPNE8-AS1	Motesanib	ACC
RCOR1	AC007834.1	Motesanib	ACC
RCOR1	AC087501.2	Motesanib	ACC
RCOR1	AC007998.4	Motesanib	ACC
RCOR1	AC063926.1	Motesanib	ACC
RCOR1	AC092818.1	Motesanib	ACC
RCOR1	AC009053.2	Motesanib	ACC
RCOR1	LINC02286	Motesanib	ACC
RCOR1	AC010894.2	Motesanib	ACC
RICTOR	AP005205.2	AZD8835	ACC
RICTOR	AP005205.2	Pictilisib	ACC
RICTOR	AP005205.2	AZD5363	ACC
RICTOR	AP005205.2	GSK690693	ACC
RICTOR	AP005205.2	AZD8055	ACC
RICTOR	AP005205.2	Dactolisib	ACC
RICTOR	AP005205.2	Serabelisib	ACC
RICTOR	AP005205.2	Uprosertib	ACC
RICTOR	AP005205.2	Afuresertib	ACC
RICTOR	AP005205.2	AZD8186	ACC
RICTOR	AP005205.2	MK-2206	ACC
RICTOR	AP005205.2	GNE-317	ACC
RICTOR	AP005205.2	Taselisib	ACC
RICTOR	AP005205.2	PI3Ka_4409	ACC
RICTOR	AP005205.2	Ipatasertib	ACC
RICTOR	AP005205.2	Capivasertib	ACC
RICTOR	AP005205.2	ZSTK474	ACC
RICTOR	AP005205.2	AKT inhibitor VIII	ACC
RICTOR	AP005205.2	Capivasertib	ACC
RICTOR	AP005205.2	MK-2206	ACC
RICTOR	AP005205.2	AZD8186	ACC
RICTOR	AP005205.2	Taselisib	ACC
RICTOR	AP005205.2	Pictilisib	ACC
RICTOR	AP005205.2	Buparlisib	ACC
RICTOR	AP005205.2	GSK2292767	ACC
RICTOR	AP005205.2	AZD8835	ACC
RICTOR	AP005205.2	Alpelisib	ACC
RICTOR	AC007834.1	AZD8835	ACC
RICTOR	AC007834.1	Pictilisib	ACC
RICTOR	AC007834.1	AZD5363	ACC
RICTOR	AC007834.1	GSK690693	ACC
RICTOR	AC007834.1	AZD8055	ACC
RICTOR	AC007834.1	Dactolisib	ACC
RICTOR	AC007834.1	Serabelisib	ACC
RICTOR	AC007834.1	Uprosertib	ACC
RICTOR	AC007834.1	Afuresertib	ACC
RICTOR	AC007834.1	AZD8186	ACC
RICTOR	AC007834.1	MK-2206	ACC
RICTOR	AC007834.1	GNE-317	ACC
RICTOR	AC007834.1	Taselisib	ACC
RICTOR	AC007834.1	PI3Ka_4409	ACC
RICTOR	AC007834.1	Ipatasertib	ACC
RICTOR	AC007834.1	Capivasertib	ACC
RICTOR	AC007834.1	ZSTK474	ACC
RICTOR	AC007834.1	AKT inhibitor VIII	ACC
RICTOR	AC007834.1	Capivasertib	ACC
RICTOR	AC007834.1	MK-2206	ACC
RICTOR	AC007834.1	AZD8186	ACC
RICTOR	AC007834.1	Taselisib	ACC
RICTOR	AC007834.1	Pictilisib	ACC
RICTOR	AC007834.1	Buparlisib	ACC
RICTOR	AC007834.1	GSK2292767	ACC
RICTOR	AC007834.1	AZD8835	ACC
RICTOR	AC007834.1	Alpelisib	ACC
RICTOR	AC034102.7	AZD8835	ACC
RICTOR	AC034102.7	Pictilisib	ACC
RICTOR	AC034102.7	AZD5363	ACC
RICTOR	AC034102.7	GSK690693	ACC
RICTOR	AC034102.7	AZD8055	ACC
RICTOR	AC034102.7	Dactolisib	ACC
RICTOR	AC034102.7	Serabelisib	ACC
RICTOR	AC034102.7	Uprosertib	ACC
RICTOR	AC034102.7	Afuresertib	ACC
RICTOR	AC034102.7	AZD8186	ACC
RICTOR	AC034102.7	MK-2206	ACC
RICTOR	AC034102.7	GNE-317	ACC
RICTOR	AC034102.7	Taselisib	ACC
RICTOR	AC034102.7	PI3Ka_4409	ACC
RICTOR	AC034102.7	Ipatasertib	ACC
RICTOR	AC034102.7	Capivasertib	ACC
RICTOR	AC034102.7	ZSTK474	ACC
RICTOR	AC034102.7	AKT inhibitor VIII	ACC
RICTOR	AC034102.7	Capivasertib	ACC
RICTOR	AC034102.7	MK-2206	ACC
RICTOR	AC034102.7	AZD8186	ACC
RICTOR	AC034102.7	Taselisib	ACC
RICTOR	AC034102.7	Pictilisib	ACC
RICTOR	AC034102.7	Buparlisib	ACC
RICTOR	AC034102.7	GSK2292767	ACC
RICTOR	AC034102.7	AZD8835	ACC
RICTOR	AC034102.7	Alpelisib	ACC
RICTOR	AC104417.2	AZD8835	ACC
RICTOR	AC104417.2	Pictilisib	ACC
RICTOR	AC104417.2	AZD5363	ACC
RICTOR	AC104417.2	GSK690693	ACC
RICTOR	AC104417.2	AZD8055	ACC
RICTOR	AC104417.2	Dactolisib	ACC
RICTOR	AC104417.2	Serabelisib	ACC
RICTOR	AC104417.2	Uprosertib	ACC
RICTOR	AC104417.2	Afuresertib	ACC
RICTOR	AC104417.2	AZD8186	ACC
RICTOR	AC104417.2	MK-2206	ACC
RICTOR	AC104417.2	GNE-317	ACC
RICTOR	AC104417.2	Taselisib	ACC
RICTOR	AC104417.2	PI3Ka_4409	ACC
RICTOR	AC104417.2	Ipatasertib	ACC
RICTOR	AC104417.2	Capivasertib	ACC
RICTOR	AC104417.2	ZSTK474	ACC
RICTOR	AC104417.2	AKT inhibitor VIII	ACC
RICTOR	AC104417.2	Capivasertib	ACC
RICTOR	AC104417.2	MK-2206	ACC
RICTOR	AC104417.2	AZD8186	ACC
RICTOR	AC104417.2	Taselisib	ACC
RICTOR	AC104417.2	Pictilisib	ACC
RICTOR	AC104417.2	Buparlisib	ACC
RICTOR	AC104417.2	GSK2292767	ACC
RICTOR	AC104417.2	AZD8835	ACC
RICTOR	AC104417.2	Alpelisib	ACC
SETBP1	AC009053.2	AZD8055	ACC
SETBP1	AC104417.2	AZD8055	ACC
SETBP1	AP005205.2	AZD8055	ACC
SETBP1	AC034102.7	AZD8055	ACC
SOS1	AC009053.2	Motesanib	ACC
SOS1	AC009053.2	Pexidartinib	ACC
SOS1	AC009053.2	GSK2606414	ACC
SOS1	AC009053.2	Nilotinib	ACC
SOS1	AC009053.2	KIT_7208	ACC
SOS1	AC034102.7	Motesanib	ACC
SOS1	AC034102.7	Pexidartinib	ACC
SOS1	AC034102.7	GSK2606414	ACC
SOS1	AC034102.7	Nilotinib	ACC
SOS1	AC034102.7	KIT_7208	ACC
SOS1	AP005205.2	Motesanib	ACC
SOS1	AP005205.2	Pexidartinib	ACC
SOS1	AP005205.2	GSK2606414	ACC
SOS1	AP005205.2	Nilotinib	ACC
SOS1	AP005205.2	KIT_7208	ACC
SPDEF	AC090589.2	IAP_5620	ACC
SPDEF	AC090589.2	LCL161	ACC
SPDEF	LINC01300	IAP_5620	ACC
SPDEF	LINC01300	LCL161	ACC
SPDEF	AC104417.2	IAP_5620	ACC
SPDEF	AC104417.2	LCL161	ACC
SPDEF	DLX2-DT	IAP_5620	ACC
SPDEF	DLX2-DT	LCL161	ACC
SPDEF	AC022148.1	IAP_5620	ACC
SPDEF	AC022148.1	LCL161	ACC
SPDEF	AC007834.1	IAP_5620	ACC
SPDEF	AC007834.1	LCL161	ACC
SPDEF	AC092268.1	IAP_5620	ACC
SPDEF	AC092268.1	LCL161	ACC
SPDEF	AC009120.5	IAP_5620	ACC
SPDEF	AC009120.5	LCL161	ACC
SPDEF	AL133153.2	IAP_5620	ACC
SPDEF	AL133153.2	LCL161	ACC
SPDEF	AC063926.1	IAP_5620	ACC
SPDEF	AC063926.1	LCL161	ACC
SPDEF	AC078883.2	IAP_5620	ACC
SPDEF	AC078883.2	LCL161	ACC
SPDEF	AC010894.2	IAP_5620	ACC
SPDEF	AC010894.2	LCL161	ACC
SPDEF	MIR99AHG	IAP_5620	ACC
SPDEF	MIR99AHG	LCL161	ACC
SPDEF	AC002401.2	IAP_5620	ACC
SPDEF	AC002401.2	LCL161	ACC
SPDEF	AL157932.1	IAP_5620	ACC
SPDEF	AL157932.1	LCL161	ACC
SPDEF	AC133550.2	IAP_5620	ACC
SPDEF	AC133550.2	LCL161	ACC
SPDEF	LINC02286	IAP_5620	ACC
SPDEF	LINC02286	LCL161	ACC
SPDEF	AL590705.1	IAP_5620	ACC
SPDEF	AL590705.1	LCL161	ACC
SPDEF	MAGI1-AS1	IAP_5620	ACC
SPDEF	MAGI1-AS1	LCL161	ACC
SPDEF	CPNE8-AS1	IAP_5620	ACC
SPDEF	CPNE8-AS1	LCL161	ACC
SPDEF	AC087501.2	IAP_5620	ACC
SPDEF	AC087501.2	LCL161	ACC
SPDEF	AC007998.4	IAP_5620	ACC
SPDEF	AC007998.4	LCL161	ACC
SPDEF	AC009053.2	IAP_5620	ACC
SPDEF	AC009053.2	LCL161	ACC
SPDEF	AC005616.1	IAP_5620	ACC
SPDEF	AC005616.1	LCL161	ACC
SPDEF	NDUFB2-AS1	IAP_5620	ACC
SPDEF	NDUFB2-AS1	LCL161	ACC
SPDEF	AP003059.1	IAP_5620	ACC
SPDEF	AP003059.1	LCL161	ACC
SPDEF	AL049812.2	IAP_5620	ACC
SPDEF	AL049812.2	LCL161	ACC
SPDEF	AC104257.1	IAP_5620	ACC
SPDEF	AC104257.1	LCL161	ACC
STAG1	AC022148.1	Olaparib	ACC
STAG1	MIR99AHG	Olaparib	ACC
STAG1	AP005205.2	Olaparib	ACC
STAG1	DLX2-DT	Olaparib	ACC
STAG1	NDUFB2-AS1	Olaparib	ACC
STAG1	AC133550.2	Olaparib	ACC
STAG1	AC007834.1	Olaparib	ACC
STAG1	AC104417.2	Olaparib	ACC
STAG1	MYO16-AS1	Olaparib	ACC
STAG1	AC139718.2	Olaparib	ACC
STAG1	CPNE8-AS1	Olaparib	ACC
STAG1	AC006960.2	Olaparib	ACC
STAG1	AC002401.2	Olaparib	ACC
STAG1	AL353997.2	Olaparib	ACC
STAG1	AC090589.2	Olaparib	ACC
STAG1	AL590705.1	Olaparib	ACC
STAG1	AC009053.2	Olaparib	ACC
STAG1	AC092818.1	Olaparib	ACC
STAG1	AC104257.1	Olaparib	ACC
STAG1	AL450332.1	Olaparib	ACC
STAG1	AL133153.2	Olaparib	ACC
STAG1	AC005616.1	Olaparib	ACC
STAG1	AC023403.1	Olaparib	ACC
STAG1	AC078883.2	Olaparib	ACC
STAG1	AL157932.1	Olaparib	ACC
STAG1	AC009120.5	Olaparib	ACC
STAG1	AC007998.4	Olaparib	ACC
STAG1	AC087501.2	Olaparib	ACC
STAG1	AC063926.1	Olaparib	ACC
STAG1	LINC02286	Olaparib	ACC
STAG1	MAGI1-AS1	Olaparib	ACC
STAG1	AL049812.2	Olaparib	ACC
STAG1	AC010894.2	Olaparib	ACC
STAG1	LINC01300	Olaparib	ACC
STAG1	AP003059.1	Olaparib	ACC
TFAP2A	MYO16-AS1	MK-1775	ACC
TFAP2A	AL157932.1	MK-1775	ACC
TFAP2A	AC002401.2	MK-1775	ACC
TFAP2A	AC009120.5	MK-1775	ACC
TFAP2A	AC092818.1	MK-1775	ACC
TFAP2A	AC078883.2	MK-1775	ACC
TFAP2A	DLX2-DT	MK-1775	ACC
TFAP2A	PWRN4	MK-1775	ACC
TFAP2A	AL133153.2	MK-1775	ACC
TFAP2A	NDUFB2-AS1	MK-1775	ACC
TFAP2C	MAGI1-AS1	IGF1R_3801	ACC
TFAP2C	AC078883.2	IGF1R_3801	ACC
TFAP2C	AC092268.1	IGF1R_3801	ACC
TFAP2C	AC092818.1	IGF1R_3801	ACC
TFAP2C	AC007834.1	IGF1R_3801	ACC
TFAP2C	AC009120.5	IGF1R_3801	ACC
TFAP2C	DLX2-DT	IGF1R_3801	ACC
TFAP2C	AL049812.2	IGF1R_3801	ACC
TFAP2C	AP003059.1	IGF1R_3801	ACC
TFAP2C	MYO16-AS1	IGF1R_3801	ACC
TFAP2C	CPNE8-AS1	IGF1R_3801	ACC
TFAP2C	AL590705.1	IGF1R_3801	ACC
TFAP2C	LINC01300	IGF1R_3801	ACC
TFAP2C	AC090589.2	IGF1R_3801	ACC
TFAP2C	AC010894.2	IGF1R_3801	ACC
TFAP2C	AC002401.2	IGF1R_3801	ACC
TFAP2C	AL133153.2	IGF1R_3801	ACC
TFAP2C	AC133550.2	IGF1R_3801	ACC
TFAP2C	AL353997.2	IGF1R_3801	ACC
TFAP2C	AL157932.1	IGF1R_3801	ACC
TFAP2C	NDUFB2-AS1	IGF1R_3801	ACC
TFAP2C	AC009053.2	IGF1R_3801	ACC
TP53	MAGI1-AS1	Nutlin-3a (-)	ACC
TP53	MAGI1-AS1	Nutlin-3a (-)	ACC
TP53	LINC02286	Nutlin-3a (-)	ACC
TP53	LINC02286	Nutlin-3a (-)	ACC
TP53	AC009120.5	Nutlin-3a (-)	ACC
TP53	AC009120.5	Nutlin-3a (-)	ACC
TP53	AL590705.1	Nutlin-3a (-)	ACC
TP53	AL590705.1	Nutlin-3a (-)	ACC
TP53	AC092818.1	Nutlin-3a (-)	ACC
TP53	AC092818.1	Nutlin-3a (-)	ACC
TP53	AC022148.1	Nutlin-3a (-)	ACC
TP53	AC022148.1	Nutlin-3a (-)	ACC
TP53	AC126755.1	Nutlin-3a (-)	ACC
TP53	AC126755.1	Nutlin-3a (-)	ACC
TP53	LINC01300	Nutlin-3a (-)	ACC
TP53	LINC01300	Nutlin-3a (-)	ACC
TP53	AC133550.2	Nutlin-3a (-)	ACC
TP53	AC133550.2	Nutlin-3a (-)	ACC
TP53	AC087501.2	Nutlin-3a (-)	ACC
TP53	AC087501.2	Nutlin-3a (-)	ACC
TP53	AC063926.1	Nutlin-3a (-)	ACC
TP53	AC063926.1	Nutlin-3a (-)	ACC
TP53	AL133153.2	Nutlin-3a (-)	ACC
TP53	AL133153.2	Nutlin-3a (-)	ACC
TP53	AC007834.1	Nutlin-3a (-)	ACC
TP53	AC007834.1	Nutlin-3a (-)	ACC
TP53	AC078883.2	Nutlin-3a (-)	ACC
TP53	AC078883.2	Nutlin-3a (-)	ACC
TP53	AC090589.2	Nutlin-3a (-)	ACC
TP53	AC090589.2	Nutlin-3a (-)	ACC
TP53	AC006960.2	Nutlin-3a (-)	ACC
TP53	AC006960.2	Nutlin-3a (-)	ACC
TP53	AC139718.2	Nutlin-3a (-)	ACC
TP53	AC139718.2	Nutlin-3a (-)	ACC
TP53	AC023403.1	Nutlin-3a (-)	ACC
TP53	AC023403.1	Nutlin-3a (-)	ACC
TP53	AC104417.2	Nutlin-3a (-)	ACC
TP53	AC104417.2	Nutlin-3a (-)	ACC
TP53	DLX2-DT	Nutlin-3a (-)	ACC
TP53	DLX2-DT	Nutlin-3a (-)	ACC
TP53	AC092268.1	Nutlin-3a (-)	ACC
TP53	AC092268.1	Nutlin-3a (-)	ACC
TP53	AL450332.1	Nutlin-3a (-)	ACC
TP53	AL450332.1	Nutlin-3a (-)	ACC
TP53	PWRN4	Nutlin-3a (-)	ACC
TP53	PWRN4	Nutlin-3a (-)	ACC
TP53	AP003059.1	Nutlin-3a (-)	ACC
TP53	AP003059.1	Nutlin-3a (-)	ACC
TP53	CPNE8-AS1	Nutlin-3a (-)	ACC
TP53	CPNE8-AS1	Nutlin-3a (-)	ACC
TP53	NDUFB2-AS1	Nutlin-3a (-)	ACC
TP53	NDUFB2-AS1	Nutlin-3a (-)	ACC
TP53	AC007998.4	Nutlin-3a (-)	ACC
TP53	AC007998.4	Nutlin-3a (-)	ACC
TP53	MIR99AHG	Nutlin-3a (-)	ACC
TP53	MIR99AHG	Nutlin-3a (-)	ACC
TP53	AC009053.2	Nutlin-3a (-)	ACC
TP53	AC009053.2	Nutlin-3a (-)	ACC
TP53	AL049812.2	Nutlin-3a (-)	ACC
TP53	AL049812.2	Nutlin-3a (-)	ACC
TP53	AL157932.1	Nutlin-3a (-)	ACC
TP53	AL157932.1	Nutlin-3a (-)	ACC
TP53	MYO16-AS1	Nutlin-3a (-)	ACC
TP53	MYO16-AS1	Nutlin-3a (-)	ACC
TP53	AP005205.2	Nutlin-3a (-)	ACC
TP53	AP005205.2	Nutlin-3a (-)	ACC
TP53	AC010894.2	Nutlin-3a (-)	ACC
TP53	AC010894.2	Nutlin-3a (-)	ACC
TP53	AC002401.2	Nutlin-3a (-)	ACC
TP53	AC002401.2	Nutlin-3a (-)	ACC
TP53	AC005616.1	Nutlin-3a (-)	ACC
TP53	AC005616.1	Nutlin-3a (-)	ACC
TP53	AL353997.2	Nutlin-3a (-)	ACC
TP53	AL353997.2	Nutlin-3a (-)	ACC
TP53	AC104257.1	Nutlin-3a (-)	ACC
TP53	AC104257.1	Nutlin-3a (-)	ACC
TP63	DLX2-DT	Gefitinib	ACC
TP63	DLX2-DT	Afatinib	ACC
TP63	DLX2-DT	Cetuximab	ACC
TP63	AL590705.1	Gefitinib	ACC
TP63	AL590705.1	Afatinib	ACC
TP63	AL590705.1	Cetuximab	ACC
TP63	NDUFB2-AS1	Gefitinib	ACC
TP63	NDUFB2-AS1	Afatinib	ACC
TP63	NDUFB2-AS1	Cetuximab	ACC
TP63	MAGI1-AS1	Gefitinib	ACC
TP63	MAGI1-AS1	Afatinib	ACC
TP63	MAGI1-AS1	Cetuximab	ACC
TP63	AC092818.1	Gefitinib	ACC
TP63	AC092818.1	Afatinib	ACC
TP63	AC092818.1	Cetuximab	ACC
TP63	MIR99AHG	Gefitinib	ACC
TP63	MIR99AHG	Afatinib	ACC
TP63	MIR99AHG	Cetuximab	ACC
TP63	LINC02286	Gefitinib	ACC
TP63	LINC02286	Afatinib	ACC
TP63	LINC02286	Cetuximab	ACC
TP63	MYO16-AS1	Gefitinib	ACC
TP63	MYO16-AS1	Afatinib	ACC
TP63	MYO16-AS1	Cetuximab	ACC
TP63	AC133550.2	Gefitinib	ACC
TP63	AC133550.2	Afatinib	ACC
TP63	AC133550.2	Cetuximab	ACC
TP63	AC009120.5	Gefitinib	ACC
TP63	AC009120.5	Afatinib	ACC
TP63	AC009120.5	Cetuximab	ACC
TP63	AC002401.2	Gefitinib	ACC
TP63	AC002401.2	Afatinib	ACC
TP63	AC002401.2	Cetuximab	ACC
TP63	AL133153.2	Gefitinib	ACC
TP63	AL133153.2	Afatinib	ACC
TP63	AL133153.2	Cetuximab	ACC
TP63	AC007834.1	Gefitinib	ACC
TP63	AC007834.1	Afatinib	ACC
TP63	AC007834.1	Cetuximab	ACC
TP63	AC090589.2	Gefitinib	ACC
TP63	AC090589.2	Afatinib	ACC
TP63	AC090589.2	Cetuximab	ACC
TP63	CPNE8-AS1	Gefitinib	ACC
TP63	CPNE8-AS1	Afatinib	ACC
TP63	CPNE8-AS1	Cetuximab	ACC
TP63	AC007998.4	Gefitinib	ACC
TP63	AC007998.4	Afatinib	ACC
TP63	AC007998.4	Cetuximab	ACC
TP63	AC126755.1	Gefitinib	ACC
TP63	AC126755.1	Afatinib	ACC
TP63	AC126755.1	Cetuximab	ACC
TP63	AC006960.2	Gefitinib	ACC
TP63	AC006960.2	Afatinib	ACC
TP63	AC006960.2	Cetuximab	ACC
TP63	AC009053.2	Gefitinib	ACC
TP63	AC009053.2	Afatinib	ACC
TP63	AC009053.2	Cetuximab	ACC
TP63	AC023403.1	Gefitinib	ACC
TP63	AC023403.1	Afatinib	ACC
TP63	AC023403.1	Cetuximab	ACC
TP63	AC005616.1	Gefitinib	ACC
TP63	AC005616.1	Afatinib	ACC
TP63	AC005616.1	Cetuximab	ACC
TP63	AC104417.2	Gefitinib	ACC
TP63	AC104417.2	Afatinib	ACC
TP63	AC104417.2	Cetuximab	ACC
TP63	AC087501.2	Gefitinib	ACC
TP63	AC087501.2	Afatinib	ACC
TP63	AC087501.2	Cetuximab	ACC
TP63	AC010894.2	Gefitinib	ACC
TP63	AC010894.2	Afatinib	ACC
TP63	AC010894.2	Cetuximab	ACC
TP63	AP003059.1	Gefitinib	ACC
TP63	AP003059.1	Afatinib	ACC
TP63	AP003059.1	Cetuximab	ACC
TP63	AP005205.2	Gefitinib	ACC
TP63	AP005205.2	Afatinib	ACC
TP63	AP005205.2	Cetuximab	ACC
TP63	AC063926.1	Gefitinib	ACC
TP63	AC063926.1	Afatinib	ACC
TP63	AC063926.1	Cetuximab	ACC
TP63	AL157932.1	Gefitinib	ACC
TP63	AL157932.1	Afatinib	ACC
TP63	AL157932.1	Cetuximab	ACC
TP63	LINC01300	Gefitinib	ACC
TP63	LINC01300	Afatinib	ACC
TP63	LINC01300	Cetuximab	ACC
TP63	AC078883.2	Gefitinib	ACC
TP63	AC078883.2	Afatinib	ACC
TP63	AC078883.2	Cetuximab	ACC
TP63	AC104257.1	Gefitinib	ACC
TP63	AC104257.1	Afatinib	ACC
TP63	AC104257.1	Cetuximab	ACC
TSHZ1	MIR99AHG	Savolitinib	ACC
TTC21A	AP005205.2	Nilotinib	ACC
TTC21A	AC034102.7	Nilotinib	ACC
ZBTB10	AC009053.2	ZM447439	ACC
ZBTB10	AC007834.1	ZM447439	ACC
ZBTB10	AL353997.2	ZM447439	ACC
ZBTB10	AC104257.1	ZM447439	ACC
ZBTB10	NDUFB2-AS1	ZM447439	ACC
ZBTB10	AC090589.2	ZM447439	ACC
ZBTB10	AP003059.1	ZM447439	ACC
ZBTB10	AL157932.1	ZM447439	ACC
ZBTB10	AC104417.2	ZM447439	ACC
ZBTB10	AC078883.2	ZM447439	ACC
ZBTB10	AC009120.5	ZM447439	ACC
ZBTB10	AC133550.2	ZM447439	ACC
ZBTB10	DLX2-DT	ZM447439	ACC
ARHGAP10	LINC02476	PARP_9495	BLCA
ATOH1	AC079834.1	AZD1480	BLCA
ATOH1	AC079834.1	PD173074	BLCA
ATOH1	AC079834.1	AZD4547	BLCA
ATOH1	AC079834.1	FGFR_0939	BLCA
ATOH1	AC079834.1	IGFR_3801	BLCA
ATOH1	AC079834.1	FGFR_3831	BLCA
ATOH1	AC079834.1	Cediranib	BLCA
ATOH1	AC079834.1	AZD1332	BLCA
ATOH1	AC079834.1	Shikonin	BLCA
ATOH1	AC079834.1	AZD4547	BLCA
ATOH1	AC079834.1	BMS-536924	BLCA
ATOH1	AC079834.1	AZD4547	BLCA
ATOH1	AC079834.1	PD173074	BLCA
ATOH1	AC116348.2	AZD1480	BLCA
ATOH1	AC116348.2	PD173074	BLCA
ATOH1	AC116348.2	AZD4547	BLCA
ATOH1	AC116348.2	FGFR_0939	BLCA
ATOH1	AC116348.2	IGFR_3801	BLCA
ATOH1	AC116348.2	FGFR_3831	BLCA
ATOH1	AC116348.2	Cediranib	BLCA
ATOH1	AC116348.2	AZD1332	BLCA
ATOH1	AC116348.2	Shikonin	BLCA
ATOH1	AC116348.2	AZD4547	BLCA
ATOH1	AC116348.2	BMS-536924	BLCA
ATOH1	AC116348.2	AZD4547	BLCA
ATOH1	AC116348.2	PD173074	BLCA
ATOH1	AC147067.1	AZD1480	BLCA
ATOH1	AC147067.1	PD173074	BLCA
ATOH1	AC147067.1	AZD4547	BLCA
ATOH1	AC147067.1	FGFR_0939	BLCA
ATOH1	AC147067.1	IGFR_3801	BLCA
ATOH1	AC147067.1	FGFR_3831	BLCA
ATOH1	AC147067.1	Cediranib	BLCA
ATOH1	AC147067.1	AZD1332	BLCA
ATOH1	AC147067.1	Shikonin	BLCA
ATOH1	AC147067.1	AZD4547	BLCA
ATOH1	AC147067.1	BMS-536924	BLCA
ATOH1	AC147067.1	AZD4547	BLCA
ATOH1	AC147067.1	PD173074	BLCA
ATOH1	AC093627.5	AZD1480	BLCA
ATOH1	AC093627.5	PD173074	BLCA
ATOH1	AC093627.5	AZD4547	BLCA
ATOH1	AC093627.5	FGFR_0939	BLCA
ATOH1	AC093627.5	IGFR_3801	BLCA
ATOH1	AC093627.5	FGFR_3831	BLCA
ATOH1	AC093627.5	Cediranib	BLCA
ATOH1	AC093627.5	AZD1332	BLCA
ATOH1	AC093627.5	Shikonin	BLCA
ATOH1	AC093627.5	AZD4547	BLCA
ATOH1	AC093627.5	BMS-536924	BLCA
ATOH1	AC093627.5	AZD4547	BLCA
ATOH1	AC093627.5	PD173074	BLCA
ATOH1	AC008906.2	AZD1480	BLCA
ATOH1	AC008906.2	PD173074	BLCA
ATOH1	AC008906.2	AZD4547	BLCA
ATOH1	AC008906.2	FGFR_0939	BLCA
ATOH1	AC008906.2	IGFR_3801	BLCA
ATOH1	AC008906.2	FGFR_3831	BLCA
ATOH1	AC008906.2	Cediranib	BLCA
ATOH1	AC008906.2	AZD1332	BLCA
ATOH1	AC008906.2	Shikonin	BLCA
ATOH1	AC008906.2	AZD4547	BLCA
ATOH1	AC008906.2	BMS-536924	BLCA
ATOH1	AC008906.2	AZD4547	BLCA
ATOH1	AC008906.2	PD173074	BLCA
ATOH1	AL049795.1	AZD1480	BLCA
ATOH1	AL049795.1	PD173074	BLCA
ATOH1	AL049795.1	AZD4547	BLCA
ATOH1	AL049795.1	FGFR_0939	BLCA
ATOH1	AL049795.1	IGFR_3801	BLCA
ATOH1	AL049795.1	FGFR_3831	BLCA
ATOH1	AL049795.1	Cediranib	BLCA
ATOH1	AL049795.1	AZD1332	BLCA
ATOH1	AL049795.1	Shikonin	BLCA
ATOH1	AL049795.1	AZD4547	BLCA
ATOH1	AL049795.1	BMS-536924	BLCA
ATOH1	AL049795.1	AZD4547	BLCA
ATOH1	AL049795.1	PD173074	BLCA
ATOH1	AL357033.4	AZD1480	BLCA
ATOH1	AL357033.4	PD173074	BLCA
ATOH1	AL357033.4	AZD4547	BLCA
ATOH1	AL357033.4	FGFR_0939	BLCA
ATOH1	AL357033.4	IGFR_3801	BLCA
ATOH1	AL357033.4	FGFR_3831	BLCA
ATOH1	AL357033.4	Cediranib	BLCA
ATOH1	AL357033.4	AZD1332	BLCA
ATOH1	AL357033.4	Shikonin	BLCA
ATOH1	AL357033.4	AZD4547	BLCA
ATOH1	AL357033.4	BMS-536924	BLCA
ATOH1	AL357033.4	AZD4547	BLCA
ATOH1	AL357033.4	PD173074	BLCA
ATOH1	AC091271.1	AZD1480	BLCA
ATOH1	AC091271.1	PD173074	BLCA
ATOH1	AC091271.1	AZD4547	BLCA
ATOH1	AC091271.1	FGFR_0939	BLCA
ATOH1	AC091271.1	IGFR_3801	BLCA
ATOH1	AC091271.1	FGFR_3831	BLCA
ATOH1	AC091271.1	Cediranib	BLCA
ATOH1	AC091271.1	AZD1332	BLCA
ATOH1	AC091271.1	Shikonin	BLCA
ATOH1	AC091271.1	AZD4547	BLCA
ATOH1	AC091271.1	BMS-536924	BLCA
ATOH1	AC091271.1	AZD4547	BLCA
ATOH1	AC091271.1	PD173074	BLCA
ATOH1	CNNM3-DT	AZD1480	BLCA
ATOH1	CNNM3-DT	PD173074	BLCA
ATOH1	CNNM3-DT	AZD4547	BLCA
ATOH1	CNNM3-DT	FGFR_0939	BLCA
ATOH1	CNNM3-DT	IGFR_3801	BLCA
ATOH1	CNNM3-DT	FGFR_3831	BLCA
ATOH1	CNNM3-DT	Cediranib	BLCA
ATOH1	CNNM3-DT	AZD1332	BLCA
ATOH1	CNNM3-DT	Shikonin	BLCA
ATOH1	CNNM3-DT	AZD4547	BLCA
ATOH1	CNNM3-DT	BMS-536924	BLCA
ATOH1	CNNM3-DT	AZD4547	BLCA
ATOH1	CNNM3-DT	PD173074	BLCA
ATOH1	LINC00963	AZD1480	BLCA
ATOH1	LINC00963	PD173074	BLCA
ATOH1	LINC00963	AZD4547	BLCA
ATOH1	LINC00963	FGFR_0939	BLCA
ATOH1	LINC00963	IGFR_3801	BLCA
ATOH1	LINC00963	FGFR_3831	BLCA
ATOH1	LINC00963	Cediranib	BLCA
ATOH1	LINC00963	AZD1332	BLCA
ATOH1	LINC00963	Shikonin	BLCA
ATOH1	LINC00963	AZD4547	BLCA
ATOH1	LINC00963	BMS-536924	BLCA
ATOH1	LINC00963	AZD4547	BLCA
ATOH1	LINC00963	PD173074	BLCA
ATOH1	DIO3OS	AZD1480	BLCA
ATOH1	DIO3OS	PD173074	BLCA
ATOH1	DIO3OS	AZD4547	BLCA
ATOH1	DIO3OS	FGFR_0939	BLCA
ATOH1	DIO3OS	IGFR_3801	BLCA
ATOH1	DIO3OS	FGFR_3831	BLCA
ATOH1	DIO3OS	Cediranib	BLCA
ATOH1	DIO3OS	AZD1332	BLCA
ATOH1	DIO3OS	Shikonin	BLCA
ATOH1	DIO3OS	AZD4547	BLCA
ATOH1	DIO3OS	BMS-536924	BLCA
ATOH1	DIO3OS	AZD4547	BLCA
ATOH1	DIO3OS	PD173074	BLCA
ATOH1	AC093627.4	AZD1480	BLCA
ATOH1	AC093627.4	PD173074	BLCA
ATOH1	AC093627.4	AZD4547	BLCA
ATOH1	AC093627.4	FGFR_0939	BLCA
ATOH1	AC093627.4	IGFR_3801	BLCA
ATOH1	AC093627.4	FGFR_3831	BLCA
ATOH1	AC093627.4	Cediranib	BLCA
ATOH1	AC093627.4	AZD1332	BLCA
ATOH1	AC093627.4	Shikonin	BLCA
ATOH1	AC093627.4	AZD4547	BLCA
ATOH1	AC093627.4	BMS-536924	BLCA
ATOH1	AC093627.4	AZD4547	BLCA
ATOH1	AC093627.4	PD173074	BLCA
ATOH1	AC068631.1	AZD1480	BLCA
ATOH1	AC068631.1	PD173074	BLCA
ATOH1	AC068631.1	AZD4547	BLCA
ATOH1	AC068631.1	FGFR_0939	BLCA
ATOH1	AC068631.1	IGFR_3801	BLCA
ATOH1	AC068631.1	FGFR_3831	BLCA
ATOH1	AC068631.1	Cediranib	BLCA
ATOH1	AC068631.1	AZD1332	BLCA
ATOH1	AC068631.1	Shikonin	BLCA
ATOH1	AC068631.1	AZD4547	BLCA
ATOH1	AC068631.1	BMS-536924	BLCA
ATOH1	AC068631.1	AZD4547	BLCA
ATOH1	AC068631.1	PD173074	BLCA
ATOH1	AC009093.6	AZD1480	BLCA
ATOH1	AC009093.6	PD173074	BLCA
ATOH1	AC009093.6	AZD4547	BLCA
ATOH1	AC009093.6	FGFR_0939	BLCA
ATOH1	AC009093.6	IGFR_3801	BLCA
ATOH1	AC009093.6	FGFR_3831	BLCA
ATOH1	AC009093.6	Cediranib	BLCA
ATOH1	AC009093.6	AZD1332	BLCA
ATOH1	AC009093.6	Shikonin	BLCA
ATOH1	AC009093.6	AZD4547	BLCA
ATOH1	AC009093.6	BMS-536924	BLCA
ATOH1	AC009093.6	AZD4547	BLCA
ATOH1	AC009093.6	PD173074	BLCA
ATOH1	AC139795.2	AZD1480	BLCA
ATOH1	AC139795.2	PD173074	BLCA
ATOH1	AC139795.2	AZD4547	BLCA
ATOH1	AC139795.2	FGFR_0939	BLCA
ATOH1	AC139795.2	IGFR_3801	BLCA
ATOH1	AC139795.2	FGFR_3831	BLCA
ATOH1	AC139795.2	Cediranib	BLCA
ATOH1	AC139795.2	AZD1332	BLCA
ATOH1	AC139795.2	Shikonin	BLCA
ATOH1	AC139795.2	AZD4547	BLCA
ATOH1	AC139795.2	BMS-536924	BLCA
ATOH1	AC139795.2	AZD4547	BLCA
ATOH1	AC139795.2	PD173074	BLCA
ATOH1	PITPNA-AS1	AZD1480	BLCA
ATOH1	PITPNA-AS1	PD173074	BLCA
ATOH1	PITPNA-AS1	AZD4547	BLCA
ATOH1	PITPNA-AS1	FGFR_0939	BLCA
ATOH1	PITPNA-AS1	IGFR_3801	BLCA
ATOH1	PITPNA-AS1	FGFR_3831	BLCA
ATOH1	PITPNA-AS1	Cediranib	BLCA
ATOH1	PITPNA-AS1	AZD1332	BLCA
ATOH1	PITPNA-AS1	Shikonin	BLCA
ATOH1	PITPNA-AS1	AZD4547	BLCA
ATOH1	PITPNA-AS1	BMS-536924	BLCA
ATOH1	PITPNA-AS1	AZD4547	BLCA
ATOH1	PITPNA-AS1	PD173074	BLCA
ATOH1	SUCLA2-AS1	AZD1480	BLCA
ATOH1	SUCLA2-AS1	PD173074	BLCA
ATOH1	SUCLA2-AS1	AZD4547	BLCA
ATOH1	SUCLA2-AS1	FGFR_0939	BLCA
ATOH1	SUCLA2-AS1	IGFR_3801	BLCA
ATOH1	SUCLA2-AS1	FGFR_3831	BLCA
ATOH1	SUCLA2-AS1	Cediranib	BLCA
ATOH1	SUCLA2-AS1	AZD1332	BLCA
ATOH1	SUCLA2-AS1	Shikonin	BLCA
ATOH1	SUCLA2-AS1	AZD4547	BLCA
ATOH1	SUCLA2-AS1	BMS-536924	BLCA
ATOH1	SUCLA2-AS1	AZD4547	BLCA
ATOH1	SUCLA2-AS1	PD173074	BLCA
ATOH1	AC005224.2	AZD1480	BLCA
ATOH1	AC005224.2	PD173074	BLCA
ATOH1	AC005224.2	AZD4547	BLCA
ATOH1	AC005224.2	FGFR_0939	BLCA
ATOH1	AC005224.2	IGFR_3801	BLCA
ATOH1	AC005224.2	FGFR_3831	BLCA
ATOH1	AC005224.2	Cediranib	BLCA
ATOH1	AC005224.2	AZD1332	BLCA
ATOH1	AC005224.2	Shikonin	BLCA
ATOH1	AC005224.2	AZD4547	BLCA
ATOH1	AC005224.2	BMS-536924	BLCA
ATOH1	AC005224.2	AZD4547	BLCA
ATOH1	AC005224.2	PD173074	BLCA
ATOH1	LINC01376	AZD1480	BLCA
ATOH1	LINC01376	PD173074	BLCA
ATOH1	LINC01376	AZD4547	BLCA
ATOH1	LINC01376	FGFR_0939	BLCA
ATOH1	LINC01376	IGFR_3801	BLCA
ATOH1	LINC01376	FGFR_3831	BLCA
ATOH1	LINC01376	Cediranib	BLCA
ATOH1	LINC01376	AZD1332	BLCA
ATOH1	LINC01376	Shikonin	BLCA
ATOH1	LINC01376	AZD4547	BLCA
ATOH1	LINC01376	BMS-536924	BLCA
ATOH1	LINC01376	AZD4547	BLCA
ATOH1	LINC01376	PD173074	BLCA
ATOH1	LINC00476	AZD1480	BLCA
ATOH1	LINC00476	PD173074	BLCA
ATOH1	LINC00476	AZD4547	BLCA
ATOH1	LINC00476	FGFR_0939	BLCA
ATOH1	LINC00476	IGFR_3801	BLCA
ATOH1	LINC00476	FGFR_3831	BLCA
ATOH1	LINC00476	Cediranib	BLCA
ATOH1	LINC00476	AZD1332	BLCA
ATOH1	LINC00476	Shikonin	BLCA
ATOH1	LINC00476	AZD4547	BLCA
ATOH1	LINC00476	BMS-536924	BLCA
ATOH1	LINC00476	AZD4547	BLCA
ATOH1	LINC00476	PD173074	BLCA
ATOH1	LINC01842	AZD1480	BLCA
ATOH1	LINC01842	PD173074	BLCA
ATOH1	LINC01842	AZD4547	BLCA
ATOH1	LINC01842	FGFR_0939	BLCA
ATOH1	LINC01842	IGFR_3801	BLCA
ATOH1	LINC01842	FGFR_3831	BLCA
ATOH1	LINC01842	Cediranib	BLCA
ATOH1	LINC01842	AZD1332	BLCA
ATOH1	LINC01842	Shikonin	BLCA
ATOH1	LINC01842	AZD4547	BLCA
ATOH1	LINC01842	BMS-536924	BLCA
ATOH1	LINC01842	AZD4547	BLCA
ATOH1	LINC01842	PD173074	BLCA
BACH1	LINC00686	AMG900	BLCA
BACH1	LINC00945	AMG900	BLCA
BACH1	AC019068.1	AMG900	BLCA
BACH1	AC079834.1	AMG900	BLCA
BACH1	AP003352.1	AMG900	BLCA
BACH1	AC093627.4	AMG900	BLCA
BACH1	AC064805.1	AMG900	BLCA
BACH1	AC092957.1	AMG900	BLCA
BACH1	CNNM3-DT	AMG900	BLCA
BACH1	AC068631.1	AMG900	BLCA
BACH1	AC243960.3	AMG900	BLCA
BACH1	AC093627.5	AMG900	BLCA
BACH1	AC116348.2	AMG900	BLCA
BACH1	LINC00963	AMG900	BLCA
BACH1	LINC01694	AMG900	BLCA
BACH1	AC008906.2	AMG900	BLCA
BACH1	LINC01376	AMG900	BLCA
BACH1	AC091271.1	AMG900	BLCA
BACH1	AC010226.1	AMG900	BLCA
BACH1	AC046130.2	AMG900	BLCA
BACH1	AL121655.1	AMG900	BLCA
BACH1	AC147067.1	AMG900	BLCA
BACH1	AC139795.2	AMG900	BLCA
BACH1	AP003071.4	AMG900	BLCA
BACH1	AC106795.5	AMG900	BLCA
BACH1	AC010655.2	AMG900	BLCA
BACH1	AC079921.1	AMG900	BLCA
BACH1	CADM3-AS1	AMG900	BLCA
BACH1	AC099520.1	AMG900	BLCA
BACH1	LINC00476	AMG900	BLCA
BACH1	AL049795.1	AMG900	BLCA
BACH1	AC009498.1	AMG900	BLCA
BACH1	PITPNA-AS1	AMG900	BLCA
BACH1	FAM181A-AS1	AMG900	BLCA
BACH1	AC087521.1	AMG900	BLCA
BACH1	AL591501.1	AMG900	BLCA
BACH1	AL357033.4	AMG900	BLCA
BACH1	AC005224.2	AMG900	BLCA
BACH1	DIO3OS	AMG900	BLCA
BACH1	LINC02525	AMG900	BLCA
BCL11A	AC068631.1	KIT_5808	BLCA
BCL11A	AC068631.1	Motesanib	BLCA
BCL11A	AC068631.1	Nilotinib	BLCA
BCL11A	LINC01666	KIT_5808	BLCA
BCL11A	LINC01666	Motesanib	BLCA
BCL11A	LINC01666	Nilotinib	BLCA
BCL11A	AL049795.1	KIT_5808	BLCA
BCL11A	AL049795.1	Motesanib	BLCA
BCL11A	AL049795.1	Nilotinib	BLCA
BCL11A	AC106795.5	KIT_5808	BLCA
BCL11A	AC106795.5	Motesanib	BLCA
BCL11A	AC106795.5	Nilotinib	BLCA
BCL11A	AL121655.1	KIT_5808	BLCA
BCL11A	AL121655.1	Motesanib	BLCA
BCL11A	AL121655.1	Nilotinib	BLCA
BCL11A	LINC00211	KIT_5808	BLCA
BCL11A	LINC00211	Motesanib	BLCA
BCL11A	LINC00211	Nilotinib	BLCA
BCL11A	AP003071.4	KIT_5808	BLCA
BCL11A	AP003071.4	Motesanib	BLCA
BCL11A	AP003071.4	Nilotinib	BLCA
BCL11A	AC009093.6	KIT_5808	BLCA
BCL11A	AC009093.6	Motesanib	BLCA
BCL11A	AC009093.6	Nilotinib	BLCA
BCL11A	LINC02525	KIT_5808	BLCA
BCL11A	LINC02525	Motesanib	BLCA
BCL11A	LINC02525	Nilotinib	BLCA
BCL11A	AL357033.4	KIT_5808	BLCA
BCL11A	AL357033.4	Motesanib	BLCA
BCL11A	AL357033.4	Nilotinib	BLCA
BCL11A	AC243960.3	KIT_5808	BLCA
BCL11A	AC243960.3	Motesanib	BLCA
BCL11A	AC243960.3	Nilotinib	BLCA
BCL11A	AC091271.1	KIT_5808	BLCA
BCL11A	AC091271.1	Motesanib	BLCA
BCL11A	AC091271.1	Nilotinib	BLCA
BCL11A	AC046130.2	KIT_5808	BLCA
BCL11A	AC046130.2	Motesanib	BLCA
BCL11A	AC046130.2	Nilotinib	BLCA
BCL11A	AC064805.1	KIT_5808	BLCA
BCL11A	AC064805.1	Motesanib	BLCA
BCL11A	AC064805.1	Nilotinib	BLCA
BCL11A	LINC01842	KIT_5808	BLCA
BCL11A	LINC01842	Motesanib	BLCA
BCL11A	LINC01842	Nilotinib	BLCA
BCL11A	AC010226.1	KIT_5808	BLCA
BCL11A	AC010226.1	Motesanib	BLCA
BCL11A	AC010226.1	Nilotinib	BLCA
BCL11A	LINC00476	KIT_5808	BLCA
BCL11A	LINC00476	Motesanib	BLCA
BCL11A	LINC00476	Nilotinib	BLCA
BCL11A	AC116348.2	KIT_5808	BLCA
BCL11A	AC116348.2	Motesanib	BLCA
BCL11A	AC116348.2	Nilotinib	BLCA
BCL11A	AC010655.2	KIT_5808	BLCA
BCL11A	AC010655.2	Motesanib	BLCA
BCL11A	AC010655.2	Nilotinib	BLCA
BRD2	AC117386.1	SMYD2_2391	BLCA
BRD2	AC008906.2	SMYD2_2391	BLCA
BRD2	LINC00963	SMYD2_2391	BLCA
CAMSAP1	AL049795.1	Linifanib	BLCA
CAMSAP1	AP003071.4	Linifanib	BLCA
CAMSAP1	AC093627.4	Linifanib	BLCA
CAMSAP1	AC019068.1	Linifanib	BLCA
CAMSAP1	AC010226.1	Linifanib	BLCA
CAMSAP1	PITPNA-AS1	Linifanib	BLCA
CAMSAP1	AL357033.4	Linifanib	BLCA
CCDC126	AC064805.1	PD173074	BLCA
CCND1	AC064805.1	Palbociclib	BLCA
CCNE1	LINC01361	Palbociclib	BLCA
CHD1	AC002563.1	ERK_2440	BLCA
CHD1	AC002563.1	BVD523	BLCA
CHD1	AC002563.1	AZ628	BLCA
CHD1	AC002563.1	PD0325901	BLCA
CHD1	AC002563.1	RAF_9304	BLCA
CHD1	AC106795.5	ERK_2440	BLCA
CHD1	AC106795.5	BVD523	BLCA
CHD1	AC106795.5	AZ628	BLCA
CHD1	AC106795.5	PD0325901	BLCA
CHD1	AC106795.5	RAF_9304	BLCA
CHD1	AC099520.1	ERK_2440	BLCA
CHD1	AC099520.1	BVD523	BLCA
CHD1	AC099520.1	AZ628	BLCA
CHD1	AC099520.1	PD0325901	BLCA
CHD1	AC099520.1	RAF_9304	BLCA
CHD1	AC010226.1	ERK_2440	BLCA
CHD1	AC010226.1	BVD523	BLCA
CHD1	AC010226.1	AZ628	BLCA
CHD1	AC010226.1	PD0325901	BLCA
CHD1	AC010226.1	RAF_9304	BLCA
CHD1	AL121655.1	ERK_2440	BLCA
CHD1	AL121655.1	BVD523	BLCA
CHD1	AL121655.1	AZ628	BLCA
CHD1	AL121655.1	PD0325901	BLCA
CHD1	AL121655.1	RAF_9304	BLCA
CHD1	AC243960.3	ERK_2440	BLCA
CHD1	AC243960.3	BVD523	BLCA
CHD1	AC243960.3	AZ628	BLCA
CHD1	AC243960.3	PD0325901	BLCA
CHD1	AC243960.3	RAF_9304	BLCA
CHD1	AC026367.2	ERK_2440	BLCA
CHD1	AC026367.2	BVD523	BLCA
CHD1	AC026367.2	AZ628	BLCA
CHD1	AC026367.2	PD0325901	BLCA
CHD1	AC026367.2	RAF_9304	BLCA
CHD1	AC019068.1	ERK_2440	BLCA
CHD1	AC019068.1	BVD523	BLCA
CHD1	AC019068.1	AZ628	BLCA
CHD1	AC019068.1	PD0325901	BLCA
CHD1	AC019068.1	RAF_9304	BLCA
CHD1	LINC01694	ERK_2440	BLCA
CHD1	LINC01694	BVD523	BLCA
CHD1	LINC01694	AZ628	BLCA
CHD1	LINC01694	PD0325901	BLCA
CHD1	LINC01694	RAF_9304	BLCA
CHD1	AC079921.1	ERK_2440	BLCA
CHD1	AC079921.1	BVD523	BLCA
CHD1	AC079921.1	AZ628	BLCA
CHD1	AC079921.1	PD0325901	BLCA
CHD1	AC079921.1	RAF_9304	BLCA
CHD1	PITPNA-AS1	ERK_2440	BLCA
CHD1	PITPNA-AS1	BVD523	BLCA
CHD1	PITPNA-AS1	AZ628	BLCA
CHD1	PITPNA-AS1	PD0325901	BLCA
CHD1	PITPNA-AS1	RAF_9304	BLCA
CHD1	Z93403.1	ERK_2440	BLCA
CHD1	Z93403.1	BVD523	BLCA
CHD1	Z93403.1	AZ628	BLCA
CHD1	Z93403.1	PD0325901	BLCA
CHD1	Z93403.1	RAF_9304	BLCA
CHD1	CADM3-AS1	ERK_2440	BLCA
CHD1	CADM3-AS1	BVD523	BLCA
CHD1	CADM3-AS1	AZ628	BLCA
CHD1	CADM3-AS1	PD0325901	BLCA
CHD1	CADM3-AS1	RAF_9304	BLCA
CHD1	AC092354.2	ERK_2440	BLCA
CHD1	AC092354.2	BVD523	BLCA
CHD1	AC092354.2	AZ628	BLCA
CHD1	AC092354.2	PD0325901	BLCA
CHD1	AC092354.2	RAF_9304	BLCA
CHD1	FAM181A-AS1	ERK_2440	BLCA
CHD1	FAM181A-AS1	BVD523	BLCA
CHD1	FAM181A-AS1	AZ628	BLCA
CHD1	FAM181A-AS1	PD0325901	BLCA
CHD1	FAM181A-AS1	RAF_9304	BLCA
CHD1	AC117386.1	ERK_2440	BLCA
CHD1	AC117386.1	BVD523	BLCA
CHD1	AC117386.1	AZ628	BLCA
CHD1	AC117386.1	PD0325901	BLCA
CHD1	AC117386.1	RAF_9304	BLCA
CHD1	AC005224.2	ERK_2440	BLCA
CHD1	AC005224.2	BVD523	BLCA
CHD1	AC005224.2	AZ628	BLCA
CHD1	AC005224.2	PD0325901	BLCA
CHD1	AC005224.2	RAF_9304	BLCA
CHD1	AC009093.6	ERK_2440	BLCA
CHD1	AC009093.6	BVD523	BLCA
CHD1	AC009093.6	AZ628	BLCA
CHD1	AC009093.6	PD0325901	BLCA
CHD1	AC009093.6	RAF_9304	BLCA
CHD1	LINC02476	ERK_2440	BLCA
CHD1	LINC02476	BVD523	BLCA
CHD1	LINC02476	AZ628	BLCA
CHD1	LINC02476	PD0325901	BLCA
CHD1	LINC02476	RAF_9304	BLCA
CHD1	LINC01147	ERK_2440	BLCA
CHD1	LINC01147	BVD523	BLCA
CHD1	LINC01147	AZ628	BLCA
CHD1	LINC01147	PD0325901	BLCA
CHD1	LINC01147	RAF_9304	BLCA
CHD1	AC046130.2	ERK_2440	BLCA
CHD1	AC046130.2	BVD523	BLCA
CHD1	AC046130.2	AZ628	BLCA
CHD1	AC046130.2	PD0325901	BLCA
CHD1	AC046130.2	RAF_9304	BLCA
CHD1	AC087521.1	ERK_2440	BLCA
CHD1	AC087521.1	BVD523	BLCA
CHD1	AC087521.1	AZ628	BLCA
CHD1	AC087521.1	PD0325901	BLCA
CHD1	AC087521.1	RAF_9304	BLCA
CHD1	AL049795.1	ERK_2440	BLCA
CHD1	AL049795.1	BVD523	BLCA
CHD1	AL049795.1	AZ628	BLCA
CHD1	AL049795.1	PD0325901	BLCA
CHD1	AL049795.1	RAF_9304	BLCA
CHD1	LINC00945	ERK_2440	BLCA
CHD1	LINC00945	BVD523	BLCA
CHD1	LINC00945	AZ628	BLCA
CHD1	LINC00945	PD0325901	BLCA
CHD1	LINC00945	RAF_9304	BLCA
CHD1	AC091271.1	ERK_2440	BLCA
CHD1	AC091271.1	BVD523	BLCA
CHD1	AC091271.1	AZ628	BLCA
CHD1	AC091271.1	PD0325901	BLCA
CHD1	AC091271.1	RAF_9304	BLCA
CHD1	AC010789.1	ERK_2440	BLCA
CHD1	AC010789.1	BVD523	BLCA
CHD1	AC010789.1	AZ628	BLCA
CHD1	AC010789.1	PD0325901	BLCA
CHD1	AC010789.1	RAF_9304	BLCA
CHD1	AC092957.1	ERK_2440	BLCA
CHD1	AC092957.1	BVD523	BLCA
CHD1	AC092957.1	AZ628	BLCA
CHD1	AC092957.1	PD0325901	BLCA
CHD1	AC092957.1	RAF_9304	BLCA
CHD1	AC147067.1	ERK_2440	BLCA
CHD1	AC147067.1	BVD523	BLCA
CHD1	AC147067.1	AZ628	BLCA
CHD1	AC147067.1	PD0325901	BLCA
CHD1	AC147067.1	RAF_9304	BLCA
CHD1	AP003071.4	ERK_2440	BLCA
CHD1	AP003071.4	BVD523	BLCA
CHD1	AP003071.4	AZ628	BLCA
CHD1	AP003071.4	PD0325901	BLCA
CHD1	AP003071.4	RAF_9304	BLCA
CHD1	LINC00476	ERK_2440	BLCA
CHD1	LINC00476	BVD523	BLCA
CHD1	LINC00476	AZ628	BLCA
CHD1	LINC00476	PD0325901	BLCA
CHD1	LINC00476	RAF_9304	BLCA
CHD1	LINC01229	ERK_2440	BLCA
CHD1	LINC01229	BVD523	BLCA
CHD1	LINC01229	AZ628	BLCA
CHD1	LINC01229	PD0325901	BLCA
CHD1	LINC01229	RAF_9304	BLCA
CHD1	LINC01805	ERK_2440	BLCA
CHD1	LINC01805	BVD523	BLCA
CHD1	LINC01805	AZ628	BLCA
CHD1	LINC01805	PD0325901	BLCA
CHD1	LINC01805	RAF_9304	BLCA
CHD1	LINC01842	ERK_2440	BLCA
CHD1	LINC01842	BVD523	BLCA
CHD1	LINC01842	AZ628	BLCA
CHD1	LINC01842	PD0325901	BLCA
CHD1	LINC01842	RAF_9304	BLCA
CHD1	LINC01496	ERK_2440	BLCA
CHD1	LINC01496	BVD523	BLCA
CHD1	LINC01496	AZ628	BLCA
CHD1	LINC01496	PD0325901	BLCA
CHD1	LINC01496	RAF_9304	BLCA
CHD1	LINC00963	ERK_2440	BLCA
CHD1	LINC00963	BVD523	BLCA
CHD1	LINC00963	AZ628	BLCA
CHD1	LINC00963	PD0325901	BLCA
CHD1	LINC00963	RAF_9304	BLCA
CHD1	LINC00686	ERK_2440	BLCA
CHD1	LINC00686	BVD523	BLCA
CHD1	LINC00686	AZ628	BLCA
CHD1	LINC00686	PD0325901	BLCA
CHD1	LINC00686	RAF_9304	BLCA
CHD1	AC008906.2	ERK_2440	BLCA
CHD1	AC008906.2	BVD523	BLCA
CHD1	AC008906.2	AZ628	BLCA
CHD1	AC008906.2	PD0325901	BLCA
CHD1	AC008906.2	RAF_9304	BLCA
CHD1	AP003352.1	ERK_2440	BLCA
CHD1	AP003352.1	BVD523	BLCA
CHD1	AP003352.1	AZ628	BLCA
CHD1	AP003352.1	PD0325901	BLCA
CHD1	AP003352.1	RAF_9304	BLCA
CHD1	AC068631.1	ERK_2440	BLCA
CHD1	AC068631.1	BVD523	BLCA
CHD1	AC068631.1	AZ628	BLCA
CHD1	AC068631.1	PD0325901	BLCA
CHD1	AC068631.1	RAF_9304	BLCA
CHD1	CNNM3-DT	ERK_2440	BLCA
CHD1	CNNM3-DT	BVD523	BLCA
CHD1	CNNM3-DT	AZ628	BLCA
CHD1	CNNM3-DT	PD0325901	BLCA
CHD1	CNNM3-DT	RAF_9304	BLCA
CHD1	AC064805.1	ERK_2440	BLCA
CHD1	AC064805.1	BVD523	BLCA
CHD1	AC064805.1	AZ628	BLCA
CHD1	AC064805.1	PD0325901	BLCA
CHD1	AC064805.1	RAF_9304	BLCA
CHD1	AC093627.4	ERK_2440	BLCA
CHD1	AC093627.4	BVD523	BLCA
CHD1	AC093627.4	AZ628	BLCA
CHD1	AC093627.4	PD0325901	BLCA
CHD1	AC093627.4	RAF_9304	BLCA
CHD1	AL513164.1	ERK_2440	BLCA
CHD1	AL513164.1	BVD523	BLCA
CHD1	AL513164.1	AZ628	BLCA
CHD1	AL513164.1	PD0325901	BLCA
CHD1	AL513164.1	RAF_9304	BLCA
CHD1	AL591501.1	ERK_2440	BLCA
CHD1	AL591501.1	BVD523	BLCA
CHD1	AL591501.1	AZ628	BLCA
CHD1	AL591501.1	PD0325901	BLCA
CHD1	AL591501.1	RAF_9304	BLCA
CHD1	LINC01361	ERK_2440	BLCA
CHD1	LINC01361	BVD523	BLCA
CHD1	LINC01361	AZ628	BLCA
CHD1	LINC01361	PD0325901	BLCA
CHD1	LINC01361	RAF_9304	BLCA
CHD1	AC009498.1	ERK_2440	BLCA
CHD1	AC009498.1	BVD523	BLCA
CHD1	AC009498.1	AZ628	BLCA
CHD1	AC009498.1	PD0325901	BLCA
CHD1	AC009498.1	RAF_9304	BLCA
CHD1	AL357033.4	ERK_2440	BLCA
[truncated: 79,463 more rows]
