# Supplementary material for: Targeting Pan-Cancer Stemness: Core Regulatory lncRNAs as Novel Therapeutic Vulnerabilities
Source: Int J Mol Sci. 2025 Dec 2;26(23):11684. doi: 10.3390/ijms262311684 (PMC12692698; doi:10.3390/ijms262311684)
Supplement: Supplementary file 1 [file ijms-26-11684-s001.zip › Supplementary Table 6. Stemness-associated lncRNAs identified by single-cell LASSO regression analysis..xlsx]

## Sheet: sc_CytoTRACE_sig_lncRNAs
Supplementary Table 6. Stemness-associated lncRNAs identified by single-cell LASSO regression analysis.
X	rho.cor	p_value	gene	q_value	project
13	0.599906	3.28865e-17	SNHG15	1.15103e-15	STAD
2	0.593111	9.09975e-17	CRNDE	1.59246e-15	STAD
1	0.584889	3.02101e-16	ATP2A1-AS1	3.52451e-15	STAD
12	0.571113	2.09469e-15	PAXIP1-AS1	1.83285e-14	STAD
14	0.537985	1.55151e-13	SNHG19	1.08605e-12	STAD
11	-0.532671	2.96461e-13	NEAT1	1.72936e-12	STAD
10	0.526132	6.47653e-13	LINC01315	3.23826e-12	STAD
3	0.49818	1.52405e-11	DHRS4-AS1	6.66774e-11	STAD
33	0.476271	1.49438e-10	AL356652.1	5.81149e-10	STAD
5	0.472117	2.26277e-10	EBLN3P	7.91968e-10	STAD
31	0.456262	1.04871e-09	AC091153.3	3.33681e-09	STAD
18	0.449725	1.92973e-09	KIAA1614-AS1	5.62838e-09	STAD
8	0.427099	1.44565e-08	HOXA-AS3	3.89213e-08	STAD
9	-0.409209	6.42016e-08	LINC01133	1.60504e-07	STAD
4	0.39547	1.90423e-07	DLEU2	4.44321e-07	STAD
16	0.386018	3.91183e-07	UGDH-AS1	8.55713e-07	STAD
17	0.37059	1.20819e-06	HOTAIR	2.48746e-06	STAD
6	0.350518	4.81378e-06	ENTPD1-AS1	9.36013e-06	STAD
27	0.339669	9.77934e-06	CU638689.5	1.80146e-05	STAD
28	0.336586	1.19042e-05	AL513314.2	2.08323e-05	STAD
21	0.329673	1.83616e-05	LINC01675	3.06026e-05	STAD
20	0.326086	2.28961e-05	AF131216.5	3.64256e-05	STAD
32	0.319803	3.34833e-05	AC005775.1	5.09528e-05	STAD
30	0.317165	3.91773e-05	SOD2-OT1	5.71336e-05	STAD
25	0.294331	0.00014366	AC022211.2	0.000201125	STAD
34	0.275159	0.000394491	AC005013.1	0.000531046	STAD
19	0.265677	0.000633259	SRRM2-AS1	0.000791574	STAD
23	0.266027	0.000622506	CTBP1-DT	0.000791574	STAD
26	0.262464	0.000740549	AC011815.2	0.000893766	STAD
24	-0.256882	0.00096751	SPINT1-AS1	0.00112876	STAD
22	0.255581	0.00102882	LINC01963	0.00116158	STAD
7	0.241936	0.00192404	EXOC3-AS1	0.00210442	STAD
15	0.235342	0.00257249	UBL7-AS1	0.0027284	STAD
29	0.19511	0.0128437	AC007405.1	0.0132215	STAD
5	-0.649764	1.0615e-16	MIR4435-2HG	1.2738e-15	BRCA
6	-0.498461	2.13016e-09	PRR34-AS1	1.2781e-08	BRCA
9	0.488763	4.81702e-09	ZBED5-AS1	1.92681e-08	BRCA
12	0.465647	3.0504e-08	SPATA42	9.1512e-08	BRCA
3	-0.390192	5.2879e-06	LINC-PINT	1.19983e-05	BRCA
4	-0.388094	5.99913e-06	LINC00482	1.19983e-05	BRCA
1	0.38101	9.12678e-06	CARMN	1.56459e-05	BRCA
2	0.375217	1.27715e-05	ITGB2-AS1	1.88059e-05	BRCA
11	0.373484	1.41044e-05	LINC01411	1.88059e-05	BRCA
8	-0.343083	7.35567e-05	TPT1-AS1	8.82681e-05	BRCA
7	-0.305999	0.000443623	SNHG9	0.000483952	BRCA
10	-0.273987	0.00175095	NEBL-AS1	0.00175095	BRCA
2	0.643792	4.2559e-16	FBXL19-AS1	5.95825e-15	COAD
1	0.636972	1.07682e-15	AP003774.1	7.53774e-15	COAD
11	0.55837	1.09479e-11	AC005523.2	3.83176e-11	COAD
13	0.559117	1.01409e-11	FOXP4-AS1	3.83176e-11	COAD
3	0.509592	1.10071e-09	LINC00526	3.08199e-09	COAD
10	-0.496748	3.29743e-09	UNC5B-AS1	7.694e-09	COAD
8	-0.474094	2.05193e-08	MIR4435-2HG	4.10387e-08	COAD
5	-0.46602	3.81523e-08	LINC01133	6.67666e-08	COAD
12	0.44137	2.30194e-07	MAFTRR	3.5808e-07	COAD
9	0.436929	3.13541e-07	CAHM	4.38958e-07	COAD
6	0.428356	5.62341e-07	LINC01224	6.76042e-07	COAD
7	-0.42791	5.79465e-07	MIR210HG	6.76042e-07	COAD
14	0.423863	7.58981e-07	PRR29-AS1	8.17365e-07	COAD
4	0.370171	1.9873e-05	LINC00665	1.9873e-05	COAD
24	0.709961	9.19733e-25	AC245041.2	3.49499e-23	LIHC
6	-0.665227	6.68626e-21	LINC00342	1.27039e-19	LIHC
35	-0.636459	9.45116e-19	ELF3-AS1	1.19715e-17	LIHC
30	0.586764	1.58372e-15	AC103702.2	1.50453e-14	LIHC
23	0.556122	8.47521e-14	LINP1	6.44116e-13	LIHC
26	-0.534476	1.11318e-12	SPINT1-AS1	7.05013e-12	LIHC
18	-0.525804	2.96989e-12	LINC01705	1.61222e-11	LIHC
17	-0.517233	7.62489e-12	AL139246.5	3.62182e-11	LIHC
19	-0.511856	1.35936e-11	AL391832.2	5.73954e-11	LIHC
12	0.498434	5.51236e-11	VPS9D1-AS1	2.0947e-10	LIHC
8	0.48963	1.33669e-10	PRR34-AS1	4.61766e-10	LIHC
37	-0.429721	2.97067e-08	AP002498.1	9.40712e-08	LIHC
9	0.402429	2.51383e-07	PRRT3-AS1	7.34811e-07	LIHC
28	0.367542	2.95958e-06	AC026401.3	8.03314e-06	LIHC
7	-0.363465	3.87693e-06	LINC01133	9.82155e-06	LIHC
3	0.34932	9.61524e-06	FRMD6-AS1	2.04643e-05	LIHC
20	0.350138	9.13397e-06	AL033397.1	2.04643e-05	LIHC
32	-0.349191	9.69362e-06	AL035661.1	2.04643e-05	LIHC
38	-0.346375	1.15539e-05	AC129507.4	2.31079e-05	LIHC
21	0.34495	1.262e-05	AC009275.1	2.3978e-05	LIHC
1	-0.336385	2.12539e-05	AC023590.1	3.84594e-05	LIHC
36	0.327351	3.62319e-05	MYOSLID	6.25823e-05	LIHC
27	0.326489	3.80906e-05	AC007613.1	6.29322e-05	LIHC
5	0.324292	4.32386e-05	KDM4A-AS1	6.84611e-05	LIHC
14	0.321141	5.17764e-05	FOXP4-AS1	7.87002e-05	LIHC
33	0.312346	8.47236e-05	LINC01836	0.000123827	LIHC
25	0.302905	0.00014134	AL355338.1	0.000198922	LIHC
16	-0.294552	0.000219137	LMO7DN	0.0002974	LIHC
29	0.280543	0.00044395	AC002310.1	0.000581727	LIHC
15	0.279836	0.000459622	SLC2A1-AS1	0.000582188	LIHC
11	0.273233	0.000632581	STX18-AS1	0.000775422	LIHC
22	0.269845	0.000742928	MAN1B1-DT	0.000882226	LIHC
4	0.235813	0.00334162	GABPB1-AS1	0.00384793	LIHC
2	0.218673	0.00661547	DGUOK-AS1	0.00739376	LIHC
31	0.216103	0.00729867	AC091271.1	0.00792427	LIHC
13	-0.20439	0.011269	CASC8	0.011895	LIHC
10	0.196358	0.0149897	RNF139-AS1	0.0153948	LIHC
34	-0.176592	0.0289914	NUP50-DT	0.0289914	LIHC
24	0.762471	1.22771e-124	LINC01503	9.33056e-123	LUAD
73	0.710648	4.89823e-101	AC004158.1	1.86133e-99	LUAD
38	0.690842	2.398e-93	DSCR8	6.07494e-92	LUAD
3	0.6527	3.66198e-80	FOXD3-AS1	6.95776e-79	LUAD
57	0.639273	5.78462e-76	AC103702.2	8.79262e-75	LUAD
62	0.635342	8.95444e-75	AC025154.2	1.13423e-73	LUAD
23	0.625896	5.52027e-72	HOTAIR	5.99343e-71	LUAD
43	0.605548	2.73297e-66	AL445524.1	2.59632e-65	LUAD
21	0.533993	3.40905e-49	AC140912.1	2.72239e-48	LUAD
69	0.533891	3.58209e-49	AL033530.1	2.72239e-48	LUAD
37	0.532941	5.6785e-49	KCNMB2-AS1	3.92333e-48	LUAD
6	0.516168	1.5293e-45	LINC00665	9.68554e-45	LUAD
35	0.506451	1.21867e-43	STARD4-AS1	7.12452e-43	LUAD
13	0.470608	3.92578e-37	PVT1	2.13114e-36	LUAD
48	0.463474	6.30603e-36	BX890604.1	3.19505e-35	LUAD
45	0.461699	1.24531e-35	CYTOR	5.91521e-35	LUAD
25	0.460369	2.06887e-35	TEX41	9.24908e-35	LUAD
22	0.422063	1.83017e-29	BVES-AS1	7.72737e-29	LUAD
56	0.39649	6.73399e-26	LINC02076	2.6936e-25	LUAD
58	0.393957	1.46173e-25	AC009005.1	5.55457e-25	LUAD
11	0.369389	1.91347e-22	NNT-AS1	6.92492e-22	LUAD
42	0.363271	1.04094e-21	AC092803.2	3.59596e-21	LUAD
1	0.345757	1.08923e-19	DLEU2	3.59918e-19	LUAD
52	0.318141	9.38309e-17	AL355338.1	2.97131e-16	LUAD
31	-0.315333	1.79585e-16	LINC01426	5.45937e-16	LUAD
27	0.313034	3.04021e-16	BBOX1-AS1	8.88677e-16	LUAD
2	0.312062	3.79236e-16	EPB41L4A-AS1	1.06748e-15	LUAD
15	0.306597	1.29559e-15	SLC16A1-AS1	3.5166e-15	LUAD
51	0.305974	1.4881e-15	AL359513.1	3.89985e-15	LUAD
74	0.305763	1.5591e-15	AL162413.1	3.94972e-15	LUAD
65	0.302435	3.24573e-15	CEBPA-DT	7.95728e-15	LUAD
20	0.300133	5.36086e-15	ZFAS1	1.2732e-14	LUAD
44	0.29396	2.01335e-14	AC017083.1	4.63681e-14	LUAD
75	0.289515	5.11978e-14	AL139023.1	1.14442e-13	LUAD
32	0.285989	1.06088e-13	ZNF503-AS2	2.30363e-13	LUAD
63	0.278083	5.23855e-13	AC032011.1	1.10592e-12	LUAD
39	0.256558	3.14041e-11	LINC00237	6.45058e-11	LUAD
34	0.253164	5.79283e-11	LINC00885	1.15857e-10	LUAD
64	-0.252769	6.21674e-11	AC129507.4	1.21147e-10	LUAD
47	0.240567	5.20011e-10	AC072061.1	9.88021e-10	LUAD
72	-0.238175	7.78197e-10	AC120498.8	1.44251e-09	LUAD
8	0.233521	1.68398e-09	MCF2L-AS1	3.0472e-09	LUAD
19	0.233139	1.79282e-09	TRAF3IP2-AS1	3.1687e-09	LUAD
4	-0.22991	3.03098e-09	ITGB2-AS1	5.23533e-09	LUAD
30	0.229407	3.28685e-09	LINC01549	5.55113e-09	LUAD
5	0.221564	1.13626e-08	KDM4A-AS1	1.8773e-08	LUAD
18	0.220619	1.31545e-08	TMPO-AS1	2.12711e-08	LUAD
71	0.220336	1.3741e-08	AC006305.1	2.17565e-08	LUAD
67	-0.218366	1.85982e-08	AL139280.1	2.88463e-08	LUAD
26	0.211896	4.92564e-08	UNC5B-AS1	7.48697e-08	LUAD
41	-0.194471	5.84468e-07	Z98257.1	8.70971e-07	LUAD
7	0.191739	8.44626e-07	LINC01063	1.23445e-06	LUAD
49	-0.191272	8.99066e-07	AC090204.1	1.28923e-06	LUAD
9	-0.190464	1.00129e-06	MIR210HG	1.3894e-06	LUAD
33	0.190432	1.00549e-06	LINC00092	1.3894e-06	LUAD
54	0.187193	1.54085e-06	AL136038.3	2.09116e-06	LUAD
10	-0.179515	4.11657e-06	NEAT1	5.48876e-06	LUAD
36	0.172007	1.0346e-05	LINC00958	1.35568e-05	LUAD
55	0.165244	2.29628e-05	AC026401.3	2.95792e-05	LUAD
50	-0.161941	3.35143e-05	POC1B-AS1	4.24515e-05	LUAD
70	0.156057	6.45502e-05	AC105460.2	8.04232e-05	LUAD
40	0.151623	0.000104174	LINC00392	0.000127698	LUAD
16	0.14807	0.000151434	SNHG15	0.000182682	LUAD
66	0.146343	0.000181101	AC122685.1	0.000215057	LUAD
29	0.141069	0.000308908	HOXD-AS2	0.000361185	LUAD
61	0.112184	0.00418749	AC069542.1	0.00482196	LUAD
59	0.102844	0.00869222	AL662797.1	0.00985983	LUAD
46	0.0954843	0.014881	AL021807.1	0.0166317	LUAD
17	0.0925364	0.0182873	TBX2-AS1	0.0201425	LUAD
60	0.090607	0.0208693	AC007938.3	0.0226581	LUAD
53	0.0895407	0.0224278	AL355916.1	0.0240073	LUAD
14	0.0846263	0.0309842	SENCR	0.0327056	LUAD
76	0.0795441	0.0426322	LINC02418	0.0443842	LUAD
9	-0.685753	1.79741e-21	LUCAT1	2.33663e-20	OV
5	-0.562934	1.70875e-13	SAP30L-AS1	1.11069e-12	OV
7	-0.544064	1.52128e-12	ZFAS1	6.59222e-12	OV
6	-0.520119	2.01824e-11	TRPC7-AS1	6.55929e-11	OV
12	0.48055	9.52682e-10	FAM215B	2.47697e-09	OV
11	-0.472514	1.96587e-09	ELFN2	4.25938e-09	OV
2	0.447228	1.70667e-08	FGD5-AS1	3.16952e-08	OV
4	0.433074	5.31077e-08	NR2F1-AS1	8.63e-08	OV
3	0.411891	2.64325e-07	FRMD6-AS1	3.81803e-07	OV
13	-0.40836	3.41767e-07	OSTM1-AS1	4.44297e-07	OV
8	0.40295	5.03804e-07	RASSF8-AS1	5.95405e-07	OV
1	0.355588	1.13814e-05	DLEU2	1.23299e-05	OV
10	-0.238037	0.00393781	AP001626.1	0.00393781	OV
8	0.431613	6.81237e-11	ZFAS1	8.17484e-10	PRAD
5	0.421109	2.16567e-10	SNHG19	1.2994e-09	PRAD
9	-0.411717	5.89155e-10	PART1	2.35662e-09	PRAD
4	0.388374	6.22133e-09	PARD6G-AS1	1.79507e-08	PRAD
6	0.386471	7.47946e-09	SNHG8	1.79507e-08	PRAD
10	-0.374855	2.24534e-08	ST8SIA6-AS1	4.49067e-08	PRAD
1	-0.37174	2.99309e-08	FLJ20021	5.13101e-08	PRAD
7	-0.315321	3.31313e-06	TP53TG1	4.96969e-06	PRAD
12	0.303808	7.75221e-06	PRC1-AS1	1.03363e-05	PRAD
11	-0.296351	1.31936e-05	LINC00964	1.58324e-05	PRAD
3	-0.27393	5.98373e-05	MIRLET7BHG	6.5277e-05	PRAD
2	0.257278	0.000169489	MIR99AHG	0.000169489	PRAD
19	0.481386	5.50839e-48	LINC00958	3.74571e-46	BLCA
51	-0.398746	4.11077e-32	AL118508.1	1.39766e-30	BLCA
2	0.364105	1.13306e-26	LINC01088	2.56826e-25	BLCA
57	-0.32728	1.41336e-21	ELF3-AS1	2.4027e-20	BLCA
5	0.326481	1.79187e-21	PVT1	2.43695e-20	BLCA
16	-0.32083	9.42203e-21	EMX2OS	1.06783e-19	BLCA
29	0.315417	4.47039e-20	CYTOR	4.34267e-19	BLCA
66	-0.314218	6.28471e-20	AC010329.1	5.342e-19	BLCA
8	-0.306304	5.72555e-19	SNHG18	3.89337e-18	BLCA
35	-0.306351	5.65206e-19	AL121944.1	3.89337e-18	BLCA
25	-0.304801	8.64344e-19	AL139246.5	5.34321e-18	BLCA
17	0.299637	3.4973e-18	LINC01615	1.9818e-17	BLCA
13	-0.297384	6.37772e-18	GATA3-AS1	3.33604e-17	BLCA
15	0.290683	3.69282e-17	RASSF8-AS1	1.79366e-16	BLCA
42	0.288463	6.54038e-17	LINC02551	2.96497e-16	BLCA
12	0.282345	3.07954e-16	AGAP2-AS1	1.3088e-15	BLCA
37	0.281272	4.0254e-16	AC019205.1	1.61016e-15	BLCA
36	-0.277194	1.10202e-15	AL355353.1	4.1632e-15	BLCA
11	0.273337	2.81286e-15	ZSCAN16-AS1	1.00671e-14	BLCA
63	0.269782	6.58576e-15	AL445623.2	2.23916e-14	BLCA
23	0.266081	1.57535e-14	HOXC13-AS	5.10114e-14	BLCA
39	-0.264166	2.46104e-14	AC004982.2	7.60686e-14	BLCA
7	0.258818	8.39131e-14	SNHG15	2.48091e-13	BLCA
6	0.256693	1.35566e-13	SERTAD4-AS1	3.84104e-13	BLCA
33	0.250476	5.38013e-13	AC109466.1	1.46339e-12	BLCA
4	-0.244154	2.10396e-12	PCAT6	5.50266e-12	BLCA
47	0.238967	6.25968e-12	AC026401.3	1.57651e-11	BLCA
1	0.238194	7.34859e-12	DLEU2	1.78466e-11	BLCA
54	-0.23621	1.10608e-11	AC010503.4	2.59356e-11	BLCA
34	0.225778	8.94287e-11	AL138724.1	2.02705e-10	BLCA
3	0.216551	5.22421e-10	NNT-AS1	1.14596e-09	BLCA
14	0.216228	5.54937e-10	LINC01091	1.17924e-09	BLCA
59	0.211918	1.2308e-09	AC125807.2	2.53619e-09	BLCA
52	-0.211067	1.43745e-09	AL035661.1	2.87491e-09	BLCA
44	0.207962	2.5197e-09	AL133215.2	4.89542e-09	BLCA
32	0.20508	4.20883e-09	AC116366.1	7.95001e-09	BLCA
40	0.200052	1.01206e-08	AC002456.1	1.86e-08	BLCA
28	-0.199088	1.19439e-08	AL391832.2	2.13733e-08	BLCA
58	-0.196729	1.78528e-08	AC073349.1	3.1128e-08	BLCA
22	-0.192845	3.42314e-08	AC007009.1	5.81933e-08	BLCA
50	-0.191984	3.94778e-08	AP001269.4	6.54754e-08	BLCA
10	0.189987	5.48097e-08	UBL7-AS1	8.87395e-08	BLCA
18	0.189441	5.99185e-08	PCAT7	9.47548e-08	BLCA
31	0.188565	6.90851e-08	AC098487.1	1.06768e-07	BLCA
38	0.182524	1.81131e-07	AL590428.1	2.67759e-07	BLCA
61	0.182584	1.79438e-07	AC089983.1	2.67759e-07	BLCA
43	0.179408	2.94142e-07	AC016394.1	4.25567e-07	BLCA
24	-0.176445	4.62824e-07	AL645608.8	6.55667e-07	BLCA
45	0.171895	9.14791e-07	AL359513.1	1.26951e-06	BLCA
26	-0.16714	1.82983e-06	TNFRSF14-AS1	2.48857e-06	BLCA
53	0.154755	1.01798e-05	AL023803.2	1.35731e-05	BLCA
9	0.146076	3.14048e-05	TMPO-AS1	4.09447e-05	BLCA
67	-0.145949	3.19128e-05	AL589182.1	4.09447e-05	BLCA
41	0.140672	6.13814e-05	AC009275.1	7.58897e-05	BLCA
68	0.140767	6.06751e-05	AC027243.2	7.58897e-05	BLCA
62	0.140215	6.48909e-05	AP000251.1	7.87961e-05	BLCA
56	0.138182	8.29196e-05	U62317.3	9.89216e-05	BLCA
65	-0.135058	0.000120065	AL390294.1	0.000140766	BLCA
49	0.134852	0.000122997	LINC02182	0.000141759	BLCA
20	0.132537	0.000160933	IL12A-AS1	0.000182391	BLCA
55	0.122177	0.000508423	AC011447.3	0.000566766	BLCA
21	0.113601	0.00123532	KCNMB2-AS1	0.00135487	BLCA
46	0.113264	0.00127761	AC116913.1	0.00137901	BLCA
48	0.111113	0.00158087	AC092376.2	0.00167967	BLCA
60	-0.0984212	0.00516359	MIR200CHG	0.00540191	BLCA
27	-0.0966359	0.00603863	MIR29B2CHG	0.00622162	BLCA
30	-0.072111	0.0406847	AC114760.2	0.0412919	BLCA
29	0.536792	3.09594e-64	LINC00973	2.53867e-62	PAAD
10	-0.524636	6.1494e-61	LINC01133	2.52126e-59	PAAD
23	0.501683	4.60673e-55	RASSF8-AS1	1.25917e-53	PAAD
41	0.489895	3.24225e-52	AC112721.1	6.64661e-51	PAAD
13	0.487009	1.55271e-51	MIAT	2.54645e-50	PAAD
46	-0.461255	9.62014e-46	MUC20-OT1	1.31475e-44	PAAD
6	-0.428111	5.54902e-39	GATA6-AS1	6.49165e-38	PAAD
57	-0.427813	6.33331e-39	AC009133.1	6.49165e-38	PAAD
17	-0.406907	4.92069e-35	SLC25A25-AS1	4.03496e-34	PAAD
76	-0.407105	4.53286e-35	AL138930.1	4.03496e-34	PAAD
16	0.393892	9.50862e-33	SFTA1P	7.08824e-32	PAAD
38	0.393643	1.04951e-32	AP006222.2	7.17169e-32	PAAD
69	-0.392147	1.89273e-32	AP005233.2	1.19387e-31	PAAD
44	-0.383441	5.51401e-31	TNFRSF14-AS1	3.22963e-30	PAAD
59	-0.37658	7.32638e-30	AC010503.4	4.00509e-29	PAAD
21	0.372613	3.17832e-29	LINC00702	1.62889e-28	PAAD
67	-0.363329	9.11298e-28	AC021218.1	4.39567e-27	PAAD
4	-0.362494	1.22577e-27	EBLN3P	5.58407e-27	PAAD
19	0.357888	6.19292e-27	AC017002.1	2.67273e-26	PAAD
18	0.355961	1.20991e-26	TRIM52-AS1	4.96065e-26	PAAD
63	0.33517	1.247e-23	MYOSLID	4.86923e-23	PAAD
65	-0.332197	3.22312e-23	AC004990.1	1.20134e-22	PAAD
48	-0.322972	5.75088e-22	AL355312.4	2.05031e-21	PAAD
50	-0.319476	1.67052e-21	AP000866.2	5.70763e-21	PAAD
2	-0.315591	5.37339e-21	COLCA1	1.76247e-20	PAAD
45	-0.315023	6.36584e-21	AL390728.6	2.00769e-20	PAAD
8	0.308782	3.99802e-20	LINC00662	1.21421e-19	PAAD
47	-0.307936	5.1115e-20	MRPS30-DT	1.49694e-19	PAAD
33	0.305666	9.84254e-20	LINC00626	2.78306e-19	PAAD
9	-0.292781	3.6454e-18	LINC00685	9.96408e-18	PAAD
15	-0.289467	8.96507e-18	SERTAD4-AS1	2.37141e-17	PAAD
80	0.287829	1.39226e-17	G2E3-AS1	3.56766e-17	PAAD
54	0.274527	4.47412e-16	AL161431.1	1.11175e-15	PAAD
32	0.273029	6.53587e-16	C20orf197	1.5763e-15	PAAD
72	0.271201	1.03472e-15	AL356515.1	2.4242e-15	PAAD
43	-0.270603	1.20167e-15	AC147651.1	2.73714e-15	PAAD
55	0.266305	3.48108e-15	AL355974.2	7.71483e-15	PAAD
34	0.258071	2.5334e-14	BOK-AS1	5.46681e-14	PAAD
11	-0.256806	3.41571e-14	LINC01559	7.18176e-14	PAAD
35	0.252039	1.03778e-13	LINC00958	2.12745e-13	PAAD
20	0.250209	1.58021e-13	CCDC144NL-AS1	3.16043e-13	PAAD
64	0.247406	2.98932e-13	AC011374.1	5.83629e-13	PAAD
5	0.24566	4.42917e-13	EML2-AS1	8.44631e-13	PAAD
82	0.235231	4.35377e-12	AL022344.1	8.11384e-12	PAAD
78	0.227856	2.0547e-11	AL691420.1	3.74412e-11	PAAD
39	0.226077	2.96442e-11	LINC01546	5.28441e-11	PAAD
79	0.225624	3.25263e-11	LINC01711	5.6748e-11	PAAD
1	0.221784	7.0855e-11	BOLA3-AS1	1.21044e-10	PAAD
14	0.217944	1.52212e-10	RNASEH1-AS1	2.54722e-10	PAAD
51	0.215056	2.68004e-10	GSEC	4.39526e-10	PAAD
22	0.214336	3.08223e-10	LINC01503	4.95573e-10	PAAD
28	0.20212	3.06651e-09	LINC00545	4.83566e-09	PAAD
66	-0.200386	4.20123e-09	AC254629.1	6.50001e-09	PAAD
52	0.199565	4.87111e-09	AC245041.2	7.39687e-09	PAAD
40	0.193113	1.5259e-08	LINC01446	2.27497e-08	PAAD
73	0.19049	2.40081e-08	AC025211.1	3.51548e-08	PAAD
31	0.189449	2.86884e-08	NFE4	4.1271e-08	PAAD
53	0.188765	3.22344e-08	AL450306.1	4.55728e-08	PAAD
7	0.183821	7.38708e-08	HOXA10-AS	1.02668e-07	PAAD
12	-0.182614	9.01419e-08	MALAT1	1.23194e-07	PAAD
81	-0.179369	1.52957e-07	AC011298.1	2.05614e-07	PAAD
58	0.174566	3.28749e-07	AP005482.1	4.34797e-07	PAAD
60	0.17344	3.92147e-07	AC092069.1	5.10414e-07	PAAD
56	-0.170446	6.23278e-07	AC087482.1	7.98575e-07	PAAD
27	0.16572	1.27451e-06	FAM87B	1.60785e-06	PAAD
42	0.155477	5.6125e-06	UPK1A-AS1	6.97311e-06	PAAD
25	-0.145286	2.23966e-05	LINC00520	2.74107e-05	PAAD
36	0.139516	4.71139e-05	CCDC183-AS1	5.68139e-05	PAAD
26	-0.125268	0.000261832	LINC00261	0.000311163	PAAD
77	-0.122458	0.000359867	LINC01819	0.000421559	PAAD
49	0.118866	0.000535218	AL441992.1	0.000618139	PAAD
30	0.116652	0.000679947	LRP4-AS1	0.000774384	PAAD
74	0.0987789	0.00405086	AC006262.3	0.00455028	PAAD
71	0.0980314	0.00434016	AC008011.2	0.00480937	PAAD
75	0.0914608	0.00780699	AP000251.1	0.00853564	PAAD
68	0.0856055	0.012798	AC103718.1	0.0138083	PAAD
62	0.08268	0.0162179	AC096637.2	0.017271	PAAD
7	0.337794	4.91659e-10	NEAT1	8.35821e-09	THCA
12	0.324492	2.48768e-09	MIR181A2HG	2.11453e-08	THCA
10	0.312307	1.02692e-08	ZFAS1	5.81922e-08	THCA
3	0.308153	1.6414e-08	JPX	6.97594e-08	THCA
5	0.289919	1.18134e-07	LINC00910	3.81458e-07	THCA
14	0.288665	1.34632e-07	LINC01139	3.81458e-07	THCA
9	0.280348	3.15379e-07	THAP9-AS1	7.65921e-07	THCA
2	0.265545	1.3412e-06	EGOT	2.85005e-06	THCA
16	0.223143	5.35341e-05	AC139100.2	0.00010112	THCA
8	0.210715	0.000139365	PAXIP1-AS1	0.00023692	THCA
13	0.193068	0.000494287	AC017002.2	0.000763897	THCA
15	0.188817	0.000659918	SFTA3	0.000934884	THCA
1	0.184514	0.000878752	DNMBP-AS1	0.00114914	THCA
4	0.156612	0.00485093	KCNQ1OT1	0.00589041	THCA
17	0.151803	0.00634778	AC021860.1	0.00719415	THCA
6	0.146845	0.00831235	MIR22HG	0.00883187	THCA
11	-0.145189	0.00907978	LINC00632	0.00907978	THCA

## Sheet: sc_StemnessIndex_sig_lncRNAs
Supplementary Table 6. Stemness-associated lncRNAs identified by single-cell LASSO regression analysis.
X	rho.cor	p_value	gene	q_value	project
13	0.612673	4.54535e-18	SNHG15	1.22725e-16	STAD
2	0.559675	9.77576e-15	DHRS4-AS1	1.31973e-13	STAD
11	-0.544714	6.7214e-14	NEAT1	6.04926e-13	STAD
18	0.541763	9.7227e-14	AFAP1-AS1	6.56282e-13	STAD
10	0.506543	6.1035e-12	MIRLET7BHG	3.29589e-11	STAD
12	0.493923	2.40546e-11	PAXIP1-AS1	1.08246e-10	STAD
1	0.484321	6.58103e-11	CRNDE	2.5384e-10	STAD
7	-0.481598	8.70571e-11	MALAT1	2.93818e-10	STAD
15	0.451425	1.64873e-09	KIAA1614-AS1	4.9462e-09	STAD
17	0.444916	2.99765e-09	FOXP4-AS1	8.09367e-09	STAD
25	-0.436063	6.62571e-09	AC009133.1	1.62631e-08	STAD
4	0.411825	5.19068e-08	ELFN1-AS1	1.1679e-07	STAD
3	0.409905	6.06821e-08	DLEU2	1.26032e-07	STAD
8	-0.39068	2.75042e-07	MIR210HG	5.30439e-07	STAD
9	-0.389312	3.05164e-07	MIR22HG	5.49295e-07	STAD
6	-0.386134	3.87806e-07	LINC01559	6.15928e-07	STAD
19	0.38691	3.65858e-07	AC093157.2	6.15928e-07	STAD
16	-0.384649	4.33375e-07	LINC00520	6.50062e-07	STAD
23	-0.38206	5.25322e-07	AL133453.1	7.4651e-07	STAD
26	0.332058	1.58295e-05	AC010531.6	2.13699e-05	STAD
22	-0.314101	4.69343e-05	LINC02404	6.03442e-05	STAD
5	0.309655	6.0783e-05	GABPB1-AS1	7.45973e-05	STAD
27	0.296298	0.000128987	AC011447.3	0.000151419	STAD
20	0.293567	0.000149771	AL451085.2	0.000168493	STAD
24	-0.290927	0.000172798	SPINT1-AS1	0.000186622	STAD
14	0.266349	0.000612737	UGDH-AS1	0.000636304	STAD
21	0.19714	0.0119208	LINC01963	0.0119208	STAD
2	0.652757	6.89884e-17	ATP2A1-AS1	2.27662e-15	BRCA
13	-0.520447	3.03887e-10	NEAT1	3.34276e-09	BRCA
15	-0.521136	2.85252e-10	PCAT6	3.34276e-09	BRCA
3	0.476948	1.25863e-08	DLEU1	1.03837e-07	BRCA
7	0.464219	3.40389e-08	IPO9-AS1	2.24657e-07	BRCA
33	0.439259	2.13678e-07	ZIM2-AS1	1.17523e-06	BRCA
11	0.433607	3.17473e-07	LINC01133	1.49666e-06	BRCA
6	0.427067	4.97571e-07	HOXA10-AS	2.05248e-06	BRCA
18	0.418423	8.88287e-07	THAP9-AS1	3.25705e-06	BRCA
23	0.398041	3.27322e-06	CASC8	1.08016e-05	BRCA
5	-0.354626	4.00692e-05	HAS2-AS1	0.00011019	BRCA
30	0.35548	3.82731e-05	DNAJC9-AS1	0.00011019	BRCA
31	0.35197	4.61773e-05	FAM41C	0.000117219	BRCA
22	-0.345189	6.59545e-05	RBPMS-AS1	0.000155464	BRCA
27	0.342612	7.53641e-05	AC099850.1	0.000165801	BRCA
4	-0.340268	8.49969e-05	FLJ20021	0.000175306	BRCA
10	-0.335263	0.000109538	LINC00482	0.000212632	BRCA
19	0.280309	0.00135194	VIM-AS1	0.0024312	BRCA
32	0.279467	0.00139978	HOXC13-AS	0.0024312	BRCA
24	-0.252308	0.00406368	FOXC2-AS1	0.00651949	BRCA
28	-0.251752	0.00414877	AQP4-AS1	0.00651949	BRCA
9	0.248225	0.00472585	LINC00115	0.00678057	BRCA
29	-0.248405	0.00469466	MED4-AS1	0.00678057	BRCA
14	-0.234904	0.00760735	OTUD6B-AS1	0.0104601	BRCA
26	0.222587	0.0115584	LINC01311	0.015257	BRCA
8	0.216909	0.0139198	ITGB2-AS1	0.0176474	BRCA
17	-0.215775	0.0144388	SFTA1P	0.0176474	BRCA
20	0.212067	0.0162555	ZNF213-AS1	0.0191583	BRCA
12	-0.198039	0.0250379	MBNL1-AS1	0.0284914	BRCA
25	-0.193126	0.0289515	LINC01220	0.0318466	BRCA
1	0.18618	0.0353645	ASH1L-AS1	0.0376461	BRCA
16	-0.609235	3.74193e-14	MALAT1	6.73548e-13	COAD
32	-0.613677	2.16985e-14	UNC5B-AS1	6.73548e-13	COAD
17	-0.605814	5.66051e-14	MIR210HG	6.79261e-13	COAD
19	-0.591727	2.95695e-13	NEAT1	2.66125e-12	COAD
12	-0.543985	4.60781e-11	LINC01133	3.31762e-10	COAD
15	-0.54035	6.55536e-11	LINC01559	3.93321e-10	COAD
14	0.537454	8.65463e-11	LINC01224	4.45095e-10	COAD
34	0.501008	2.30307e-09	FOXP4-AS1	1.03638e-08	COAD
8	-0.45593	8.10029e-08	LINC00342	3.24011e-07	COAD
25	0.452799	1.01817e-07	SNHG15	3.66543e-07	COAD
26	-0.449481	1.29422e-07	TPT1-AS1	4.23562e-07	COAD
13	0.441843	2.22673e-07	LINC01184	6.68019e-07	COAD
2	-0.425209	6.94056e-07	BISPR	1.922e-06	COAD
4	0.408465	2.05331e-06	DLEU2	5.27995e-06	COAD
3	0.405148	2.52798e-06	DLEU1	5.68796e-06	COAD
35	-0.4054	2.48865e-06	AC005256.1	5.68796e-06	COAD
22	0.398367	3.8411e-06	RNASEH1-AS1	8.13409e-06	COAD
18	-0.39688	4.20511e-06	MIR22HG	8.41022e-06	COAD
10	-0.363216	2.91341e-05	LINC00893	5.52015e-05	COAD
9	-0.336935	0.000114404	LINC00482	0.000205926	COAD
24	0.31983	0.000261554	SNHG10	0.000448378	COAD
23	-0.310495	0.000402513	SERPINB9P1	0.000658658	COAD
1	-0.307782	0.00045504	B4GALT1-AS1	0.000712236	COAD
30	0.299257	0.000663985	MAST4-AS1	0.000995978	COAD
29	-0.278219	0.00160827	LINC01273	0.00231591	COAD
36	-0.263019	0.00292477	MPRIP-AS1	0.00404968	COAD
7	-0.25914	0.00338888	LINC00324	0.0045185	COAD
5	0.248582	0.00500505	FBXL19-AS1	0.00643507	COAD
21	-0.226089	0.010909	RARA-AS1	0.0132075	COAD
27	0.225821	0.0110063	TRAPPC12-AS1	0.0132075	COAD
20	0.223135	0.012023	NNT-AS1	0.0139622	COAD
31	0.219633	0.0134714	TTTY14	0.0151553	COAD
6	0.196717	0.0272612	FENDRR	0.0297395	COAD
33	0.18981	0.0332737	FAM201A	0.035231	COAD
28	0.18483	0.0382731	AC017002.1	0.0393666	COAD
3	-0.631839	1.99487e-18	MALAT1	7.18153e-17	LIHC
7	-0.593476	6.25674e-16	NEAT1	1.12621e-14	LIHC
21	0.553968	1.1043e-13	LINP1	1.32516e-12	LIHC
18	-0.517634	7.29972e-12	LINC01705	6.56975e-11	LIHC
4	-0.473127	6.58164e-10	MIR210HG	3.94898e-09	LIHC
17	-0.474645	5.70396e-10	AL139246.5	3.94898e-09	LIHC
9	0.466363	1.23494e-09	PVT1	6.35113e-09	LIHC
11	0.449106	5.78727e-09	VPS9D1-AS1	2.60427e-08	LIHC
22	0.442502	1.02211e-08	AL355338.1	4.08843e-08	LIHC
28	-0.433682	2.14441e-08	ELF3-AS1	7.71988e-08	LIHC
12	-0.391187	5.74105e-07	UNC5B-AS1	1.87889e-06	LIHC
15	-0.335217	2.27933e-05	LMO7DN	6.83799e-05	LIHC
29	-0.312267	8.50932e-05	AC017033.1	0.000235643	LIHC
27	0.294645	0.000218086	AC012615.1	0.000560793	LIHC
13	-0.289095	0.000289761	LINC00520	0.000651962	LIHC
14	0.290083	0.000275586	FOXP4-AS1	0.000651962	LIHC
30	-0.255867	0.00141167	LINC01792	0.00298941	LIHC
2	0.246644	0.00211619	EXOC3-AS1	0.00400963	LIHC
6	-0.246876	0.00209508	NAPA-AS1	0.00400963	LIHC
25	0.24461	0.00230926	LINC02166	0.00415667	LIHC
34	0.239988	0.00280863	AC090772.3	0.00481479	LIHC
35	-0.235359	0.00340477	AC009802.1	0.00557145	LIHC
19	-0.234056	0.00359201	AC055764.2	0.00559522	LIHC
36	0.233133	0.00373015	AC021092.1	0.00559522	LIHC
1	-0.229915	0.00425022	B4GALT1-AS1	0.00612031	LIHC
31	-0.227771	0.00463176	LINC02015	0.00641321	LIHC
16	-0.226212	0.00492834	LSAMP-AS1	0.00657112	LIHC
26	0.218371	0.00669285	AC011825.4	0.0086051	LIHC
5	-0.212597	0.00833121	MIR222HG	0.0103422	LIHC
8	-0.210534	0.00899753	NORAD	0.010797	LIHC
20	-0.199545	0.0134016	AP003068.2	0.0155632	LIHC
10	0.175808	0.0297238	SNHG9	0.0334393	LIHC
24	-0.170188	0.0354467	AC012645.1	0.0375318	LIHC
32	-0.170977	0.0345913	AC112236.2	0.0375318	LIHC
33	-0.161155	0.0465849	AC002401.4	0.0479159	LIHC
9	-0.561107	3.48321e-55	NEAT1	2.43825e-53	LUAD
39	0.53902	2.90331e-50	AL445524.1	1.01616e-48	LUAD
23	0.531891	9.43424e-49	LINC01503	2.20132e-47	LUAD
32	0.517935	6.79371e-46	ST8SIA6-AS1	1.1889e-44	LUAD
36	0.484742	1.31609e-39	DSCR8	1.84252e-38	LUAD
58	0.483635	2.0763e-39	AC103702.2	2.42235e-38	LUAD
70	0.478498	1.68588e-38	AC004158.1	1.68588e-37	LUAD
24	0.469806	5.38022e-37	MIR3945HG	4.7077e-36	LUAD
21	0.407709	2.00398e-27	HOTAIR	1.55865e-26	LUAD
13	-0.383062	3.80023e-24	SND1-IT1	2.66016e-23	LUAD
7	-0.380302	8.51144e-24	MIR210HG	5.41637e-23	LUAD
45	0.371908	9.42548e-23	BX890604.1	5.49819e-22	LUAD
8	-0.370807	1.28541e-22	MIR22HG	6.92142e-22	LUAD
55	0.367466	3.27111e-22	AL355338.1	1.63556e-21	LUAD
6	0.365891	5.06192e-22	LINC00665	2.36223e-21	LUAD
27	-0.359028	3.29817e-21	LUCAT1	1.44295e-20	LUAD
2	0.332862	2.78462e-18	DLEU2	1.09655e-17	LUAD
19	0.332811	2.8197e-18	BVES-AS1	1.09655e-17	LUAD
56	-0.330025	5.56778e-18	AL133453.1	2.05129e-17	LUAD
12	-0.323629	2.58606e-17	SFTA1P	9.05122e-17	LUAD
53	0.321987	3.81336e-17	AC025164.1	1.27112e-16	LUAD
26	-0.315489	1.73243e-16	AC016549.1	5.51229e-16	LUAD
16	-0.314431	2.20903e-16	TP53TG1	6.72315e-16	LUAD
3	-0.302202	3.41612e-15	ITGB2-AS1	9.96369e-15	LUAD
60	0.297813	8.84864e-15	AC093895.1	2.47762e-14	LUAD
38	0.293101	2.41428e-14	LINC00491	6.49998e-14	LUAD
14	-0.289915	4.70998e-14	SNHG8	1.19754e-13	LUAD
30	-0.289834	4.79016e-14	LINC01426	1.19754e-13	LUAD
1	-0.285193	1.24879e-13	CH17-340M24.3	3.01432e-13	LUAD
5	-0.282133	2.32648e-13	LINC00342	5.42845e-13	LUAD
66	0.28131	2.74636e-13	AC004784.1	6.20146e-13	LUAD
54	0.278948	4.40949e-13	AL359513.1	9.64575e-13	LUAD
25	-0.274953	9.72063e-13	TTTY14	2.06195e-12	LUAD
46	0.270724	2.21306e-12	AC016065.1	4.5563e-12	LUAD
65	-0.263994	7.95898e-12	AC025211.1	1.5918e-11	LUAD
11	0.25734	2.72357e-11	PVT1	5.29584e-11	LUAD
43	0.229705	3.13276e-09	AL133338.1	5.92685e-09	LUAD
4	-0.22947	3.25372e-09	KANSL1-AS1	5.9937e-09	LUAD
33	-0.226099	5.57686e-09	AATBC	1.00098e-08	LUAD
51	0.22433	7.37455e-09	DDN-AS1	1.29055e-08	LUAD
47	0.218939	1.70367e-08	AC069185.1	2.8908e-08	LUAD
52	-0.218822	1.73448e-08	POC1B-AS1	2.8908e-08	LUAD
28	-0.216075	2.63483e-08	ST7-AS1	4.28926e-08	LUAD
15	0.214842	3.17349e-08	TMPO-AS1	5.04873e-08	LUAD
61	0.212531	4.48286e-08	AC005618.1	6.97334e-08	LUAD
22	-0.211188	5.47034e-08	LINC01239	8.14731e-08	LUAD
35	0.211194	5.4648e-08	PLAC4	8.14731e-08	LUAD
49	0.207555	9.30931e-08	AP002360.1	1.35761e-07	LUAD
59	-0.205516	1.24948e-07	AC010503.4	1.78497e-07	LUAD
37	0.203903	1.57388e-07	LINC01111	2.20344e-07	LUAD
10	-0.202494	1.92222e-07	PCAT6	2.63834e-07	LUAD
41	0.200754	2.45588e-07	AC012360.3	3.30599e-07	LUAD
63	0.199683	2.85282e-07	AC032011.1	3.76788e-07	LUAD
64	0.195831	4.85606e-07	AC091153.3	6.29489e-07	LUAD
34	0.186721	1.6388e-06	LINC00885	2.08574e-06	LUAD
31	-0.185358	1.95592e-06	FLJ31356	2.4449e-06	LUAD
40	0.173798	8.33402e-06	AC017083.1	1.02348e-05	LUAD
57	0.170624	1.22088e-05	AC026401.3	1.47347e-05	LUAD
62	0.162286	3.22276e-05	AC069542.1	3.82362e-05	LUAD
69	0.158618	4.86689e-05	AC122685.1	5.67804e-05	LUAD
29	0.154027	8.0491e-05	FAM201A	9.23668e-05	LUAD
44	-0.137398	0.000443217	AL355312.4	0.000500407	LUAD
18	0.137045	0.000458673	VPS9D1-AS1	0.000509636	LUAD
67	0.133518	0.000643024	LINC02145	0.000703307	LUAD
17	0.125297	0.00136984	UBL7-AS1	0.00147521	LUAD
50	0.104433	0.00770577	AP002884.1	0.00817279	LUAD
68	0.0889675	0.0233068	AL451064.1	0.0243504	LUAD
42	-0.0820725	0.036443	AC007383.2	0.0375148	LUAD
7	0.726533	4.53229e-25	LINC01116	9.5178e-24	OV
11	-0.670462	2.86164e-20	NEAT1	3.00473e-19	OV
10	-0.652722	5.81486e-19	MIR181A1HG	4.0704e-18	OV
15	0.575245	3.80276e-14	EMX2OS	1.99645e-13	OV
13	0.555353	4.18132e-13	TMPO-AS1	1.75615e-12	OV
6	-0.533518	4.87037e-12	KCNQ1OT1	1.70463e-11	OV
17	-0.506735	7.85865e-11	LINC01549	2.35759e-10	OV
19	-0.482548	7.93291e-10	LINC01571	2.08239e-09	OV
21	-0.471737	2.10641e-09	AC019117.1	4.91495e-09	OV
9	-0.441801	2.65371e-08	MALAT1	5.57278e-08	OV
12	0.408276	3.43867e-07	SNHG10	6.56474e-07	OV
8	0.389891	1.25013e-06	LINC01572	2.18772e-06	OV
3	0.382928	1.99802e-06	DLEU1	3.22757e-06	OV
5	0.371724	4.15517e-06	FGF14-AS2	6.23275e-06	OV
14	-0.303103	0.000210704	TP53TG1	0.000294985	OV
1	-0.283096	0.000559999	CCND2-AS1	0.000734999	OV
16	0.262178	0.00144441	HAGLROS	0.00168515	OV
20	-0.262625	0.0014165	ISM1-AS1	0.00168515	OV
2	0.246407	0.00281119	CRNDE	0.0031071	OV
4	0.195035	0.0187319	DLEU2	0.0196685	OV
18	-0.175586	0.0346454	ZNF503-AS2	0.0346454	OV
6	-0.721006	8.0554e-35	NEAT1	1.20831e-33	PRAD
2	-0.533329	9.2726e-17	CRNDE	6.95445e-16	PRAD
13	-0.426329	1.22493e-10	CCDC144NL-AS1	6.12464e-10	PRAD
5	-0.38604	7.79745e-09	MIR22HG	2.92404e-08	PRAD
9	0.376907	1.85471e-08	SCAMP1-AS1	5.56413e-08	PRAD
15	-0.364703	5.66778e-08	SCHLAP1	1.41695e-07	PRAD
7	0.362017	7.20282e-08	PITPNA-AS1	1.54346e-07	PRAD
8	0.330105	1.0546e-06	PVT1	1.97738e-06	PRAD
1	-0.319068	2.49302e-06	AC083843.1	4.15504e-06	PRAD
12	-0.296159	1.33725e-05	ZNF674-AS1	2.00588e-05	PRAD
11	0.279456	4.17159e-05	TAF1A-AS1	5.68853e-05	PRAD
14	0.267993	8.74156e-05	PCAT1	0.00010927	PRAD
10	0.263803	0.000113631	SNHG8	0.000131113	PRAD
4	0.226616	0.000968476	LINC00668	0.00103765	PRAD
3	0.222002	0.00123528	DLEU1	0.00123528	PRAD
14	-0.585755	2.05511e-75	NEAT1	1.56188e-73	BLCA
13	-0.488946	1.1463e-49	MIR22HG	4.35593e-48	BLCA
69	0.464145	2.64461e-44	AP000251.1	6.69968e-43	BLCA
12	-0.438154	3.88318e-39	MIR222HG	7.37805e-38	BLCA
22	0.393549	2.96688e-31	TMPO-AS1	4.50966e-30	BLCA
42	0.382809	1.57834e-29	AC009275.1	1.99923e-28	BLCA
1	0.378594	7.21451e-29	ATP2A1-AS1	7.8329e-28	BLCA
25	-0.372513	6.21582e-28	ZNF667-AS1	5.90503e-27	BLCA
39	-0.367391	3.68119e-27	LINC02518	3.10856e-26	BLCA
2	-0.361242	2.98556e-26	COLCA1	2.26902e-25	BLCA
23	0.36085	3.40741e-26	UBL7-AS1	2.35421e-25	BLCA
31	0.356221	1.59519e-25	AP000439.2	1.01029e-24	BLCA
55	0.337393	6.57658e-23	MAFG-DT	3.84477e-22	BLCA
30	-0.332388	3.04506e-22	HOXD-AS2	1.65303e-21	BLCA
41	-0.322992	5.01423e-21	AC016831.5	2.54054e-20	BLCA
33	0.305557	7.02764e-19	AL139289.2	3.33813e-18	BLCA
4	0.299601	3.53054e-18	DLEU2	1.57836e-17	BLCA
27	-0.294963	1.20929e-17	UNC5B-AS1	5.10591e-17	BLCA
47	-0.292249	2.46047e-17	AC245041.2	9.84189e-17	BLCA
60	0.288135	7.11529e-17	AC011447.3	2.70381e-16	BLCA
10	0.287149	9.15284e-17	LINC01224	3.16189e-16	BLCA
40	-0.287247	8.92659e-17	AL355312.4	3.16189e-16	BLCA
49	0.286221	1.15918e-16	AL133215.2	3.83034e-16	BLCA
58	-0.277246	1.08793e-15	AC010503.4	3.4451e-15	BLCA
18	-0.272982	3.06437e-15	SBF2-AS1	9.31567e-15	BLCA
46	-0.270531	5.5106e-15	AC083837.1	1.61079e-14	BLCA
62	0.264799	2.12487e-14	AP001347.1	5.98113e-14	BLCA
5	-0.241595	3.61397e-12	EGOT	9.80935e-12	BLCA
21	-0.23864	6.70009e-12	THAP9-AS1	1.75589e-11	BLCA
8	-0.238249	7.26489e-12	KMT2E-AS1	1.84044e-11	BLCA
43	-0.23172	2.75334e-11	AC093673.1	6.75012e-11	BLCA
48	0.23022	3.71825e-11	AC016394.1	8.56323e-11	BLCA
61	0.230241	3.7028e-11	AC002116.2	8.56323e-11	BLCA
38	-0.227487	6.39372e-11	AL121944.1	1.42918e-10	BLCA
6	-0.223795	1.31541e-10	EPB41L4A-AS1	2.85631e-10	BLCA
65	-0.214998	6.97739e-10	AC103718.1	1.47301e-09	BLCA
51	0.213764	8.76787e-10	AL355338.1	1.80097e-09	BLCA
68	-0.196306	1.91764e-08	ERVE-1	3.83529e-08	BLCA
63	-0.188241	7.28045e-08	AC078802.1	1.41875e-07	BLCA
17	-0.183789	1.48401e-07	RARA-AS1	2.81963e-07	BLCA
3	-0.168809	1.43769e-06	DIO3OS	2.66499e-06	BLCA
66	-0.167379	1.76795e-06	LINC00842	3.19915e-06	BLCA
16	-0.160847	4.44761e-06	PCAT6	7.86089e-06	BLCA
56	-0.156434	8.12826e-06	AC027097.1	1.40397e-05	BLCA
9	0.154341	1.07572e-05	LINC00665	1.81677e-05	BLCA
20	0.151835	1.49749e-05	SNHG9	2.47412e-05	BLCA
74	-0.148579	2.28376e-05	AC010329.1	3.69289e-05	BLCA
36	0.142289	5.03519e-05	AC018754.1	7.97238e-05	BLCA
53	-0.142053	5.18342e-05	AC025580.2	8.03959e-05	BLCA
19	0.140683	6.12997e-05	SNHG15	9.13485e-05	BLCA
50	-0.140696	6.12026e-05	AL158163.1	9.13485e-05	BLCA
15	0.137828	8.6497e-05	PARD6G-AS1	0.000126419	BLCA
71	0.130956	0.000192886	AC138904.1	0.000276592	BLCA
24	0.12975	0.000221161	VPS9D1-AS1	0.000311264	BLCA
76	0.129369	0.000230884	AL356157.1	0.00031904	BLCA
54	0.127063	0.000298712	AC067852.2	0.000405394	BLCA
75	0.125224	0.000365757	AP003171.1	0.000487677	BLCA
34	-0.1192	0.000696535	AC104506.1	0.0009127	BLCA
28	-0.118796	0.000726526	BBOX1-AS1	0.000935864	BLCA
52	-0.115986	0.00097073	AL133453.1	0.00122959	BLCA
59	-0.113571	0.001239	AC020916.1	0.00154367	BLCA
32	-0.109195	0.00190577	AC005355.1	0.0022631	BLCA
57	-0.109195	0.00190577	AL359555.4	0.0022631	BLCA
73	-0.109195	0.00190577	AL139147.1	0.0022631	BLCA
64	0.0989715	0.00491794	AC093895.1	0.0057502	BLCA
37	0.0981174	0.00530389	AC109466.1	0.00610751	BLCA
44	-0.0970815	0.00580855	AC100810.1	0.0065888	BLCA
70	-0.0764752	0.0299349	AC114803.1	0.0334566	BLCA
72	0.0731083	0.0379763	AL137779.2	0.041829	BLCA
35	-0.0724416	0.0397693	LINC02482	0.043178	BLCA
26	-0.404295	1.44203e-34	NEAT1	1.87464e-32	PAAD
9	0.389804	4.7362e-32	ELFN1-AS1	3.07853e-30	PAAD
23	0.377223	5.76306e-30	MINCR	2.49732e-28	PAAD
87	0.370031	8.17365e-29	AP002360.1	2.65644e-27	PAAD
32	0.337069	6.76146e-24	SNHG21	1.75798e-22	PAAD
33	0.334956	1.33557e-23	SNHG8	2.89373e-22	PAAD
101	0.327129	1.5891e-22	AC010642.2	2.95118e-21	PAAD
43	-0.325241	2.85672e-22	RASSF8-AS1	4.64217e-21	PAAD
47	0.31641	4.20662e-21	FOXP4-AS1	6.07623e-20	PAAD
13	0.309735	3.02782e-20	HOXA10-AS	3.93617e-19	PAAD
16	-0.304777	1.27026e-19	LINC00342	1.50121e-18	PAAD
73	0.295481	1.73614e-18	AL445524.1	1.88082e-17	PAAD
25	-0.288629	1.12343e-17	MIR22HG	1.12343e-16	PAAD
21	0.282305	6.01763e-17	LINC01184	5.5878e-16	PAAD
82	0.281882	6.72214e-17	AC004982.2	5.82586e-16	PAAD
11	0.273159	6.32496e-16	GABPB1-AS1	4.83674e-15	PAAD
63	-0.273184	6.28618e-16	AC112721.2	4.83674e-15	PAAD
27	-0.267125	2.84631e-15	NR2F1-AS1	2.05567e-14	PAAD
102	0.261711	1.06266e-14	AC002470.1	7.27083e-14	PAAD
100	0.261102	1.23012e-14	ILF3-DT	7.99576e-14	PAAD
37	0.256973	3.2832e-14	VPS9D1-AS1	2.03246e-13	PAAD
92	0.250606	1.44288e-13	AL355338.1	8.52613e-13	PAAD
20	-0.249963	1.6716e-13	LINC00910	9.44819e-13	PAAD
86	0.244813	5.3541e-13	AC124798.1	2.90014e-12	PAAD
6	0.242621	8.71867e-13	DLEU2	4.53371e-12	PAAD
95	0.242034	9.92452e-13	AL163051.1	4.96226e-12	PAAD
40	-0.235389	4.20892e-12	CASC15	2.02652e-11	PAAD
4	0.231077	1.05035e-11	DHRS4-AS1	4.87662e-11	PAAD
59	0.230826	1.10706e-11	LINC00958	4.9627e-11	PAAD
31	0.230285	1.23991e-11	SNHG15	5.37294e-11	PAAD
80	0.227324	2.29362e-11	AC099522.2	9.61842e-11	PAAD
112	-0.225449	3.37067e-11	LINC02253	1.36933e-10	PAAD
130	-0.222207	6.50869e-11	AC096559.1	2.56403e-10	PAAD
22	-0.220936	8.39964e-11	MIAT	3.21163e-10	PAAD
76	0.220172	9.78559e-11	AC012360.3	3.63465e-10	PAAD
29	0.219753	1.0637e-10	PVT1	3.84113e-10	PAAD
10	-0.218939	1.25039e-10	FTX	4.39326e-10	PAAD
115	0.218353	1.40403e-10	AC023090.1	4.80326e-10	PAAD
8	-0.213735	3.46278e-10	EGOT	1.15426e-09	PAAD
28	0.211655	5.16494e-10	PAXIP1-AS1	1.67861e-09	PAAD
12	0.210979	5.87701e-10	GATA6-AS1	1.86344e-09	PAAD
123	0.209431	7.88512e-10	AL109920.1	2.44063e-09	PAAD
62	-0.204465	1.99437e-09	AC005592.2	6.02949e-09	PAAD
61	-0.200714	3.95944e-09	LSAMP-AS1	1.16983e-08	PAAD
67	0.200537	4.08774e-09	AFAP1-AS1	1.1809e-08	PAAD
68	-0.197598	6.92865e-09	LINC00313	1.9581e-08	PAAD
35	0.195969	9.24879e-09	TOLLIP-AS1	2.55818e-08	PAAD
42	-0.194797	1.13691e-08	LINC01503	3.07913e-08	PAAD
72	-0.194578	1.18154e-08	AC245297.3	3.1347e-08	PAAD
129	-0.19419	1.26449e-08	AC010982.1	3.28768e-08	PAAD
41	-0.191861	1.89593e-08	LINC00702	4.83275e-08	PAAD
5	-0.185882	5.24207e-08	DICER1-AS1	1.29202e-07	PAAD
98	0.185853	5.26747e-08	AC145207.5	1.29202e-07	PAAD
54	0.184472	6.63135e-08	LRP4-AS1	1.59451e-07	PAAD
77	0.184369	6.74599e-08	AC106707.1	1.59451e-07	PAAD
55	0.178927	1.64264e-07	SNHG4	3.81327e-07	PAAD
117	0.176163	2.55479e-07	AP000251.1	5.82671e-07	PAAD
79	-0.171643	5.18364e-07	AC025171.3	1.16185e-06	PAAD
3	0.170376	6.30052e-07	CARD8-AS1	1.38825e-06	PAAD
75	0.169766	6.91729e-07	AC017083.1	1.49875e-06	PAAD
85	0.169558	7.14016e-07	AC132192.1	1.52167e-06	PAAD
108	-0.169059	7.70436e-07	AL512625.3	1.61543e-06	PAAD
97	-0.167639	9.55555e-07	LINC02086	1.97178e-06	PAAD
110	-0.164629	1.49911e-06	LINC00842	3.04506e-06	PAAD
38	-0.157981	3.93943e-06	ADAMTS9-AS2	7.87887e-06	PAAD
46	-0.155398	5.67496e-06	MIR193BHG	1.11779e-05	PAAD
120	0.151775	9.37603e-06	AC087473.1	1.81923e-05	PAAD
30	0.149077	1.35257e-05	SNHG10	2.58579e-05	PAAD
96	-0.1488	1.404e-05	AC009133.1	2.64522e-05	PAAD
94	0.148201	1.52139e-05	AC005476.2	2.82543e-05	PAAD
44	-0.146847	1.82235e-05	UNC5B-AS1	3.33671e-05	PAAD
19	0.14673	1.85099e-05	LINC00665	3.34206e-05	PAAD
1	0.144245	2.56642e-05	ARRDC1-AS1	4.57034e-05	PAAD
89	0.144124	2.60733e-05	AL133215.2	4.58045e-05	PAAD
64	0.143608	2.78856e-05	DEPDC1-AS1	4.83351e-05	PAAD
116	-0.142885	3.06256e-05	IGFL2-AS1	5.23859e-05	PAAD
90	-0.141552	3.63569e-05	AC148476.1	6.13818e-05	PAAD
7	-0.138144	5.59984e-05	DNM3OS	9.33307e-05	PAAD
104	0.135161	8.10527e-05	AC007250.1	0.000133378	PAAD
53	-0.134252	9.05835e-05	JMJD1C-AS1	0.000147198	PAAD
2	0.131873	0.000120786	C6orf99	0.000193854	PAAD
24	-0.12923	0.000165336	MIR210HG	0.000262118	PAAD
18	-0.128863	0.000172634	LINC00511	0.000270391	PAAD
74	0.12856	0.000178868	AC073195.1	0.000276819	PAAD
105	0.127752	0.000196573	AC114947.2	0.000300641	PAAD
50	-0.125949	0.000242172	LINC01426	0.000366074	PAAD
52	0.125066	0.000267948	FAM83C-AS1	0.000400381	PAAD
125	0.122806	0.000346085	AC044839.3	0.000511262	PAAD
127	0.122331	0.000365024	AC080188.1	0.000533181	PAAD
109	-0.121602	0.000395963	AP000679.1	0.000571947	PAAD
121	0.120035	0.000470907	AC242988.1	0.000672724	PAAD
15	-0.113749	0.000924965	LINC00294	0.00130702	PAAD
39	-0.11337	0.000962369	C5orf66-AS1	0.00134525	PAAD
84	-0.112194	0.0010875	AC083862.2	0.00150399	PAAD
70	-0.10969	0.0014057	AC234582.1	0.00192359	PAAD
69	0.108888	0.00152445	TTLL10-AS1	0.00206436	PAAD
83	0.10783	0.00169525	AC087071.1	0.00227199	PAAD
111	0.106695	0.00189769	GAS6-DT	0.00251735	PAAD
78	-0.104402	0.0023763	LINC02482	0.00312039	PAAD
48	0.0994375	0.00381058	LENG8-AS1	0.00495376	PAAD
65	-0.0992045	0.00389408	LINC01546	0.00501218	PAAD
49	0.0982958	0.00423575	LINC00261	0.00539851	PAAD
91	0.0963557	0.00505778	AL138966.2	0.0063836	PAAD
93	-0.0953826	0.00552204	AC004817.3	0.00689725	PAAD
122	0.0952846	0.00557085	CSTF3-DT	0.00689725	PAAD
56	-0.0938534	0.00632952	LINC00671	0.00776261	PAAD
60	-0.0935421	0.00650634	LINC00487	0.0079049	PAAD
66	-0.0924838	0.00714118	LINC01030	0.00859587	PAAD
126	-0.0908386	0.0082386	AC079906.1	0.00982585	PAAD
36	-0.0896348	0.00913462	TP53TG1	0.0107955	PAAD
107	-0.0864086	0.0119783	AL157937.1	0.0140286	PAAD
57	-0.0827666	0.0161061	SAPCD1-AS1	0.0186946	PAAD
14	0.0813381	0.0180384	KDM4A-AS1	0.0207522	PAAD
114	-0.0810871	0.0183981	AC011815.1	0.0209803	PAAD
119	-0.079431	0.0209324	AC114803.1	0.0236627	PAAD
45	-0.0771987	0.0248254	ZNF341-AS1	0.0278216	PAAD
124	0.0765249	0.0261173	AC020743.1	0.0287733	PAAD
128	0.0765249	0.0261173	AC068135.2	0.0287733	PAAD
34	-0.0754605	0.0282762	TMCC1-AS1	0.03089	PAAD
106	-0.0746808	0.0299533	AC254629.1	0.0324494	PAAD
113	-0.0731119	0.0335882	AC020978.5	0.0360865	PAAD
2	-0.465945	9.30206e-19	XIST	2.79062e-18	THCA
1	0.392359	2.70377e-13	SNHG7	4.05566e-13	THCA
3	0.215457	9.73606e-05	SLC26A4-AS1	9.73606e-05	THCA
